# Supplementary material for: Empowering global disease surveillance with CURED: a tool for rapid identification of unique genomic biomarkers
Source: mSystems. 2026 Mar 19;11(4):e01063-25. doi: 10.1128/msystems.01063-25 (PMC13098284; doi:10.1128/msystems.01063-25)
Supplement: Table S1 — Genome accessions and runtime and memory metrics. [file msystems.01063-25-s0002.xlsx]

## Sheet: RdJ accessions
Genome	Classification	Has RdJ K-mer
GCA_000009005.1_ASM900v1	control	No
GCA_000009585.1_ASM958v1	control	No
GCA_000009645.1_ASM964v1	control	No
GCA_000009665.1_ASM966v1	control	No
GCA_000010445.1_ASM1044v1	control	No
GCA_000010465.1_ASM1046v1	control	No
GCA_000011265.1_ASM1126v1	control	No
GCA_000011505.1_ASM1150v1	control	No
GCA_000011525.1_ASM1152v1	control	No
GCA_000012045.1_ASM1204v1	control	No
GCA_000013425.1_ASM1342v1	control	No
GCA_000013465.1_ASM1346v1	control	No
GCA_000016805.1_ASM1680v1	control	No
GCA_000017085.1_ASM1708v1	control	No
GCA_000024585.1_ASM2458v1	control	No
GCA_000025145.2_ASM2514v1	control	No
GCA_000027045.1_ASM2704v1	control	No
GCA_000144955.2_ASM14495v2	control	No
GCA_000145595.1_ASM14559v1	control	No
GCA_000146385.1_ASM14638v1	control	No
GCA_000149015.1_ASM14901v1	control	No
GCA_000153665.1_ASM15366v1	control	No
GCA_000159535.2_ASM15953v2	control	No
GCA_000159555.1_ASM15955v1	control	No
GCA_000160195.1_ASM16019v1	control	No
GCA_000160335.2_ASM16033v2	control	No
GCA_000160355.1_ASM16035v1	control	No
GCA_000160375.1_ASM16037v1	control	No
GCA_000160395.1_ASM16039v1	control	No
GCA_000160415.1_ASM16041v1	control	No
GCA_000162595.1_ASM16259v1	control	No
GCA_000162615.1_ASM16261v1	control	No
GCA_000162635.1_ASM16263v1	control	No
GCA_000162655.1_ASM16265v1	control	No
GCA_000162675.1_ASM16267v1	control	No
GCA_000162695.1_ASM16269v1	control	No
GCA_000162715.1_ASM16271v1	control	No
GCA_000162735.1_ASM16273v1	control	No
GCA_000162795.1_ASM16279v1	control	No
GCA_000162815.1_ASM16281v1	control	No
GCA_000162835.1_ASM16283v1	control	No
GCA_000162855.1_ASM16285v1	control	No
GCA_000163335.1_ASM16333v1	control	No
GCA_000163575.1_ASM16357v1	control	No
GCA_000164715.1_ASM16471v1	control	No
GCA_000171435.1_ASM17143v1	control	No
GCA_000171455.1_ASM17145v1	control	No
GCA_000172855.1_ASM17285v1	control	No
GCA_000174455.1_ASM17445v1	control	No
GCA_000174475.1_ASM17447v1	control	No
GCA_000174495.1_ASM17449v1	control	No
GCA_000174515.1_ASM17451v1	control	No
GCA_000174535.1_ASM17453v1	control	No
GCA_000174555.1_ASM17455v1	control	No
GCA_000174575.1_ASM17457v1	control	No
GCA_000174595.1_ASM17459v1	control	No
GCA_000174615.1_ASM17461v1	control	No
GCA_000174635.1_ASM17463v1	control	No
GCA_000174955.1_ASM17495v1	control	No
GCA_000175475.1_ASM17547v1	control	No
GCA_000175495.1_ASM17549v1	control	No
GCA_000175955.1_ASM17595v1	control	No
GCA_000176195.1_ASM17619v1	control	No
GCA_000177995.1_ASM17799v1	control	No
GCA_000178015.1_ASM17801v1	control	No
GCA_000178035.1_ASM17803v1	control	No
GCA_000180095.1_ASM18009v1	control	No
GCA_000180395.1_ASM18039v1	control	No
GCA_000187145.1_ASM18714v1	control	No
GCA_000187165.1_ASM18716v1	control	No
GCA_000189435.3_ASM18943v3	control	No
GCA_000189455.3_ASM18945v3	control	No
GCA_000193835.2_ASM19383v2	control	No
GCA_000193855.2_ASM19385v2	control	No
GCA_000193875.2_ASM19387v2	control	No
GCA_000204665.1_ASM20466v1	control	No
GCA_000205345.2_ASM20534v2	control	No
GCA_000205365.2_ASM20536v2	control	No
GCA_000205385.2_ASM20538v2	control	No
GCA_000208695.1_ASM20869v1	control	No
GCA_000210315.1_ASM21031v1	control	No
GCA_000212435.2_ASM21243v2	control	No
GCA_000215405.2_ASM21540v2	control	No
GCA_000215425.2_ASM21542v2	control	No
GCA_000215445.2_ASM21544v2	control	No
GCA_000221725.2_ASM22172v2	control	No
GCA_000221745.2_ASM22174v2	control	No
GCA_000221765.2_ASM22176v2	control	No
GCA_000221785.2_ASM22178v2	control	No
GCA_000221805.2_ASM22180v2	control	No
GCA_000221825.2_ASM22182v2	control	No
GCA_000221845.2_ASM22184v2	control	No
GCA_000237125.3_ASM23712v3	control	No
GCA_000237265.1_ASM23726v1	control	No
GCA_000239235.1_ASM23923v1	control	No
GCA_000239535.2_ASM23953v2	control	No
GCA_000239555.2_ASM23955v2	control	No
GCA_000239575.2_ASM23957v2	control	No
GCA_000239595.2_ASM23959v2	control	No
GCA_000239615.2_ASM23961v2	control	No
GCA_000239635.2_ASM23963v2	control	No
GCA_000239655.2_ASM23965v2	control	No
GCA_000239675.2_ASM23967v2	control	No
GCA_000242475.2_ASM24247v2	control	No
GCA_000242495.2_ASM24249v2	control	No
GCA_000242515.2_ASM24251v2	control	No
GCA_000242535.2_ASM24253v2	control	No
GCA_000242555.2_ASM24255v2	control	No
GCA_000242575.2_ASM24257v2	control	No
GCA_000245495.1_ASM24549v1	control	No
GCA_000245575.2_ASM24557v2	control	No
GCA_000245595.2_ASM24559v2	control	No
GCA_000245615.2_ASM24561v2	control	No
GCA_000247255.2_ASM24725v2	control	No
GCA_000247275.2_ASM24727v2	control	No
GCA_000247295.2_ASM24729v2	control	No
GCA_000247315.2_ASM24731v2	control	No
GCA_000247335.2_ASM24733v2	control	No
GCA_000247355.2_ASM24735v2	control	No
GCA_000247375.2_ASM24737v2	control	No
GCA_000247395.2_ASM24739v2	control	No
GCA_000247415.2_ASM24741v2	control	No
GCA_000248475.2_ASM24847v2	control	No
GCA_000248495.2_ASM24849v2	control	No
GCA_000248515.2_ASM24851v2	control	No
GCA_000248535.2_ASM24853v2	control	No
GCA_000248555.3_ASM24855v3	control	No
GCA_000248575.2_ASM24857v2	control	No
GCA_000248595.2_ASM24859v2	control	No
GCA_000248615.2_ASM24861v2	control	No
GCA_000248635.2_ASM24863v2	control	No
GCA_000248655.2_ASM24865v2	control	No
GCA_000248675.2_ASM24867v2	control	No
GCA_000248695.2_ASM24869v2	control	No
GCA_000248715.2_ASM24871v2	control	No
GCA_000248735.2_ASM24873v2	control	No
GCA_000248755.2_ASM24875v2	control	No
GCA_000248775.2_ASM24877v2	control	No
GCA_000248795.2_ASM24879v2	control	No
GCA_000248815.2_ASM24881v2	control	No
GCA_000248835.2_ASM24883v2	control	No
GCA_000248855.2_ASM24885v2	control	No
GCA_000248875.2_ASM24887v2	control	No
GCA_000248895.2_ASM24889v2	control	No
GCA_000248915.2_ASM24891v2	control	No
GCA_000248935.2_ASM24893v2	control	No
GCA_000248955.2_ASM24895v2	control	No
GCA_000248975.2_ASM24897v2	control	No
GCA_000248995.2_ASM24899v2	control	No
GCA_000249015.2_ASM24901v2	control	No
GCA_000249035.2_ASM24903v2	control	No
GCA_000252405.2_ASM25240v2	control	No
GCA_000253135.1_ASM25313v1	control	No
GCA_000257985.1_SaureusISMv1.0	control	No
GCA_000258475.1_Saureusco23v1.0	control	No
GCA_000258685.1_ASM25868v1	control	No
GCA_000259715.1_S_aureus_118_1	control	No
GCA_000259995.1_ASM25999v1	control	No
GCA_000260015.1_SaureusIS157v1.0	control	No
GCA_000260035.1_SaureusIS160v1.0	control	No
GCA_000260055.1_SaureusIS189v1.0	control	No
GCA_000260315.1_ASM26031v1	control	No
GCA_000261165.1_ASM26116v1	control	No
GCA_000262815.1_VRSA01_3	control	No
GCA_000262835.1_VRSA02_3	control	No
GCA_000262855.1_VRSA03_3	control	No
GCA_000262875.1_VRSA04_3	control	No
GCA_000262895.1_VRSA05_2	control	No
GCA_000262915.1_VRSA06_2	control	No
GCA_000262935.1_VRSA07_3	control	No
GCA_000262955.1_VRSA08_2	control	No
GCA_000262975.1_VRSA09_2	control	No
GCA_000262995.2_VRSA10_2	control	No
GCA_000263015.1_VRSA11a_2	control	No
GCA_000263035.1_VRSA11b_2	control	No
GCA_000276625.1_Newbould305_assembly_v1	control	No
GCA_000280745.1_S.aureus_GR1_1.0	control	No
GCA_000284535.1_ASM28453v1	control	No
GCA_000284895.1_ASM28489v1	control	No
GCA_000294385.2_ASM29438v2	control	No
GCA_000296595.1_ASM29659v1	control	No
GCA_000307695.1_ASM30769v1	control	No
GCA_000308895.1_ASM30889v1	control	No
GCA_000308915.1_ASM30891v1	control	No
GCA_000312965.1_Staaur_17	control	No
GCA_000312985.1_Staaur_18	control	No
GCA_000313005.1_Staaur_20	control	No
GCA_000313025.1_Staaur_19	control	No
GCA_000313595.1_CN79v1	control	No
GCA_000330685.1_Saureus21282v1.0	control	No
GCA_000330825.2_SASA1.0	control	No
GCA_000332665.1_Saur21236v1.0	control	No
GCA_000332685.1_Saur21196v1.0	control	No
GCA_000336275.1_S.aureus_333	control	No
GCA_000336295.1_S.aureus_60	control	No
GCA_000336315.1_S.aureus_3989	control	No
GCA_000336335.1_S.aureus_120	control	No
GCA_000336515.1_KT3Sta1.0	control	No
GCA_000336595.1_KTY21Sta1.0	control	No
GCA_000350425.2_KLT6	control	No
GCA_000359665.1_Stap_aure_HI010B_V1	control	No
GCA_000359765.1_Stap_aure_HI010_V1	control	No
GCA_000359785.1_Stap_aure_HI013_V1	control	No
GCA_000359805.1_Stap_aure_HI022_V1	control	No
GCA_000359825.1_Stap_aure_HI049B_V1	control	No
GCA_000359845.1_Stap_aure_HI049C_V1	control	No
GCA_000359865.1_Stap_aure_HI049_V1	control	No
GCA_000359885.1_Stap_aure_HI111_V1	control	No
GCA_000359905.1_Stap_aure_HI168_V1	control	No
GCA_000359925.1_Stap_aure_HIF003_B2N-C_V1	control	No
GCA_000359945.1_Stap_aure_M0001_V1	control	No
GCA_000359965.1_Stap_aure_M0006_V1	control	No
GCA_000359985.1_Stap_aure_M0029_V1	control	No
GCA_000360005.1_Stap_aure_M0035_V1	control	No
GCA_000360025.1_Stap_aure_M0045_V1	control	No
GCA_000360045.1_Stap_aure_M0055_V1	control	No
GCA_000360065.1_Stap_aure_M0060_V1	control	No
GCA_000360085.1_Stap_aure_M0066_V1	control	No
GCA_000360105.1_Stap_aure_M0077_V1	control	No
GCA_000360125.1_Stap_aure_M0102_V1	control	No
GCA_000360145.1_Stap_aure_M0103_V1	control	No
GCA_000360165.1_Stap_aure_M0104_V1	control	No
GCA_000360185.1_Stap_aure_M0108_V1	control	No
GCA_000360205.1_Stap_aure_M0144_V1	control	No
GCA_000360225.1_Stap_aure_M0150_V1	control	No
GCA_000360245.1_Stap_aure_M0154_V1	control	No
GCA_000360265.1_Stap_aure_M0171_V1	control	No
GCA_000360285.1_Stap_aure_M0173_V1	control	No
GCA_000360305.1_Stap_aure_M0177_V1	control	No
GCA_000360325.1_Stap_aure_M0192_V1	control	No
GCA_000360345.1_Stap_aure_M0197_V1	control	No
GCA_000360365.1_Stap_aure_M0200_V1	control	No
GCA_000360385.1_Stap_aure_M0210_V1	control	No
GCA_000360405.1_Stap_aure_M0212_V1	control	No
GCA_000360425.1_Stap_aure_M0213_V1	control	No
GCA_000360445.1_Stap_aure_M0216_V1	control	No
GCA_000360465.1_Stap_aure_M0221_V1	control	No
GCA_000360485.1_Stap_aure_M0235_V1	control	No
GCA_000360505.1_Stap_aure_M0237_V1	control	No
GCA_000360525.1_Stap_aure_M0239_V1	control	No
GCA_000360545.1_Stap_aure_M0240_V1	control	No
GCA_000360565.1_Stap_aure_M0250_V1	control	No
GCA_000360585.1_Stap_aure_M0252_V1	control	No
GCA_000360605.1_Stap_aure_M0270_V1	control	No
GCA_000360625.1_Stap_aure_M0273_V1	control	No
GCA_000360645.1_Stap_aure_M0279_V1	control	No
GCA_000360665.1_Stap_aure_M0280_V1	control	No
GCA_000360685.1_Stap_aure_M0288_V1	control	No
GCA_000360705.1_Stap_aure_M0306_V1	control	No
GCA_000360725.1_Stap_aure_M0312_V1	control	No
GCA_000360745.1_Stap_aure_M0326_V1	control	No
GCA_000360765.1_Stap_aure_M0328_V1	control	No
GCA_000360785.1_Stap_aure_M0329_V1	control	No
GCA_000360805.1_Stap_aure_M0330_V1	control	No
GCA_000360825.1_Stap_aure_M0334_V1	control	No
GCA_000360845.1_Stap_aure_M0340_V1	control	No
GCA_000360865.1_Stap_aure_M0347_V1	control	No
GCA_000360885.1_Stap_aure_M0350_V1	control	No
GCA_000360905.1_Stap_aure_M0351_V1	control	No
GCA_000360925.1_Stap_aure_M0363_V1	control	No
GCA_000360945.1_Stap_aure_M0364_V1	control	No
GCA_000360965.1_Stap_aure_M0367_V1	control	No
GCA_000360985.1_Stap_aure_M0374_V1	control	No
GCA_000361005.1_Stap_aure_M0375_V1	control	No
GCA_000361025.1_Stap_aure_M0391_V1	control	No
GCA_000361045.1_Stap_aure_M0396_V1	control	No
GCA_000361065.1_Stap_aure_M0404_V1	control	No
GCA_000361085.1_Stap_aure_M0408_V1	control	No
GCA_000361105.1_Stap_aure_M0415_V1	control	No
GCA_000361125.1_Stap_aure_M0424_V1	control	No
GCA_000361145.1_Stap_aure_M0427_V1	control	No
GCA_000361165.1_Stap_aure_M0438_V1	control	No
GCA_000361185.1_Stap_aure_M0450_V1	control	No
GCA_000361205.1_Stap_aure_M0455_V1	control	No
GCA_000361225.1_Stap_aure_M0460_V1	control	No
GCA_000361245.1_Stap_aure_M0467_V1	control	No
GCA_000361265.1_Stap_aure_M0468_V1	control	No
GCA_000361285.1_Stap_aure_M0478_V1	control	No
GCA_000361305.1_Stap_aure_M0489_V1	control	No
GCA_000361325.1_Stap_aure_M0493_V1	control	No
GCA_000361345.1_Stap_aure_M0494_V1	control	No
GCA_000361365.1_Stap_aure_M0510_V1	control	No
GCA_000361385.1_Stap_aure_M0513_V1	control	No
GCA_000361405.1_Stap_aure_M0528_V1	control	No
GCA_000361425.1_Stap_aure_M0529_V1	control	No
GCA_000361445.1_Stap_aure_M0531_V1	control	No
GCA_000361465.1_Stap_aure_M0536_V1	control	No
GCA_000361485.1_Stap_aure_M0539_V1	control	No
GCA_000361505.1_Stap_aure_M0547_V1	control	No
GCA_000361525.1_Stap_aure_M0562_V1	control	No
GCA_000361545.1_Stap_aure_M0565_V1	control	No
GCA_000361565.1_Stap_aure_M0571_V1	control	No
GCA_000361585.1_Stap_aure_M0580_V1	control	No
GCA_000361605.1_Stap_aure_M0584_V1	control	No
GCA_000361625.1_Stap_aure_M0586_V1	control	No
GCA_000361645.1_Stap_aure_M0602_V1	control	No
GCA_000361665.1_Stap_aure_M0622_V1	control	No
GCA_000361685.1_Stap_aure_M0628_V1	control	No
GCA_000361705.1_Stap_aure_M0633_V1	control	No
GCA_000361725.1_Stap_aure_M0646_V1	control	No
GCA_000361745.1_Stap_aure_M0648_V1	control	No
GCA_000361765.1_Stap_aure_M0660_V1	control	No
GCA_000361785.1_Stap_aure_M0663_V1	control	No
GCA_000361805.1_Stap_aure_M0673_V1	control	No
GCA_000361825.1_Stap_aure_M0676_V1	control	No
GCA_000361845.1_Stap_aure_M0687_V1	control	No
GCA_000361865.1_Stap_aure_M0692_V1	control	No
GCA_000361885.1_Stap_aure_M0695_V1	control	No
GCA_000361905.1_Stap_aure_M0719_V1	control	No
GCA_000361925.1_Stap_aure_M0769_V1	control	No
GCA_000361945.1_Stap_aure_M0770_V1	control	No
GCA_000361965.1_Stap_aure_M0780_V1	control	No
GCA_000361985.1_Stap_aure_M0792_V1	control	No
GCA_000362005.1_Stap_aure_M0799_V1	control	No
GCA_000362025.1_Stap_aure_M0822_V1	control	No
GCA_000362045.1_Stap_aure_M0823_V1	control	No
GCA_000362065.1_Stap_aure_M0831_V1	control	No
GCA_000362085.1_Stap_aure_M0844_V1	control	No
GCA_000362105.1_Stap_aure_M0871_V1	control	No
GCA_000362125.1_Stap_aure_M0877_V1	control	No
GCA_000362165.1_Stap_aure_M0892_V1	control	No
GCA_000362185.1_Stap_aure_M0900_V1	control	No
GCA_000362205.1_Stap_aure_M0927_V1	control	No
GCA_000362225.1_Stap_aure_M0934_V1	control	No
GCA_000362245.1_Stap_aure_M0943_V1	control	No
GCA_000362265.1_Stap_aure_M0944_V1	control	No
GCA_000362285.1_Stap_aure_M0946_V1	control	No
GCA_000362305.1_Stap_aure_M0953_V1	control	No
GCA_000362325.1_Stap_aure_M0964_V1	control	No
GCA_000362345.1_Stap_aure_M0978_V1	control	No
GCA_000362365.1_Stap_aure_M0994_V1	control	No
GCA_000362385.1_Stap_aure_M0998_V1	control	No
GCA_000362405.1_Stap_aure_M0999_V1	control	No
GCA_000362425.1_Stap_aure_M1007_V1	control	No
GCA_000362445.1_Stap_aure_M1010_V1	control	No
GCA_000362465.1_Stap_aure_M1015_V1	control	No
GCA_000362485.1_Stap_aure_M1016_V1	control	No
GCA_000362505.1_Stap_aure_M1034_V1	control	No
GCA_000362525.1_Stap_aure_M1036_V1	control	No
GCA_000362545.1_Stap_aure_M1037_V1	control	No
GCA_000362565.1_Stap_aure_M1044_V1	control	No
GCA_000362585.1_Stap_aure_M1061_V1	control	No
GCA_000362605.1_Stap_aure_M1062_V1	control	No
GCA_000362625.1_Stap_aure_M1063_V1	control	No
GCA_000362645.1_Stap_aure_M1064_V1	control	No
GCA_000362665.1_Stap_aure_M1068_V1	control	No
GCA_000362685.1_Stap_aure_M1076_V1	control	No
GCA_000362705.1_Stap_aure_M1083_V1	control	No
GCA_000362725.1_Stap_aure_M1092_V1	control	No
GCA_000362745.1_Stap_aure_M1093_V1	control	No
GCA_000362765.1_Stap_aure_M1095_V1	control	No
GCA_000362785.1_Stap_aure_M1103_V1	control	No
GCA_000362805.1_Stap_aure_M1109_V1	control	No
GCA_000362825.1_Stap_aure_M1119_V1	control	No
GCA_000362845.1_Stap_aure_M1126_V1	control	No
GCA_000362865.1_Stap_aure_M1142_V1	control	No
GCA_000362885.1_Stap_aure_M1167_V1	control	No
GCA_000362905.1_Stap_aure_M1170_V1	control	No
GCA_000362925.1_Stap_aure_M1188_V1	control	No
GCA_000362945.1_Stap_aure_M1198_V1	control	No
GCA_000362965.1_Stap_aure_M1199_V1	control	No
GCA_000362985.1_Stap_aure_M1215_V1	control	No
GCA_000363005.1_Stap_aure_M1216_V1	control	No
GCA_000363025.1_Stap_aure_M1223_V1	control	No
GCA_000363045.1_Stap_aure_M1224_V1	control	No
GCA_000363065.1_Stap_aure_M1229_V1	control	No
GCA_000363085.1_Stap_aure_M1244_V1	control	No
GCA_000363105.1_Stap_aure_M1248_V1	control	No
GCA_000363125.1_Stap_aure_M1253_V1	control	No
GCA_000363145.1_Stap_aure_M1255_V1	control	No
GCA_000363165.1_Stap_aure_M1256_V1	control	No
GCA_000363185.1_Stap_aure_M1257_V1	control	No
GCA_000363205.1_Stap_aure_M1275_V1	control	No
GCA_000363225.1_Stap_aure_M1277_V1	control	No
GCA_000363245.1_Stap_aure_M1286_V1	control	No
GCA_000363265.1_Stap_aure_M1291_V1	control	No
GCA_000363285.1_Stap_aure_M1309_V1	control	No
GCA_000363305.1_Stap_aure_M1311_V1	control	No
GCA_000363325.1_Stap_aure_M1320_V1	control	No
GCA_000363345.1_Stap_aure_M1321_V1	control	No
GCA_000363365.1_Stap_aure_M1322_V1	control	No
GCA_000363385.1_Stap_aure_M1359_V1	control	No
GCA_000363405.1_Stap_aure_M1367_V1	control	No
GCA_000363425.1_Stap_aure_M1373_V1	control	No
GCA_000363445.1_Stap_aure_M1374_V1	control	No
GCA_000363465.1_Stap_aure_M1394_V1	control	No
GCA_000363485.1_Stap_aure_M1405_V1	control	No
GCA_000363505.1_Stap_aure_M1450_V1	control	No
GCA_000363525.1_Stap_aure_M1451_V1	control	No
GCA_000363545.1_Stap_aure_M1462_V1	control	No
GCA_000363565.1_Stap_aure_M1463_V1	control	No
GCA_000363585.1_Stap_aure_M1481_V1	control	No
GCA_000363605.1_Stap_aure_M1510_V1	control	No
GCA_000363625.1_Stap_aure_M1520_V1	control	No
GCA_000363645.1_Stap_aure_M1521_V1	control	No
GCA_000363665.1_Stap_aure_M1531_V1	control	No
GCA_000363685.1_Stap_aure_M1533_V1	control	No
GCA_000363705.1_Stap_aure_M1544_V1	control	No
GCA_000363725.1_Stap_aure_M1556_V1	control	No
GCA_000363745.1_Stap_aure_M1563_V1	control	No
GCA_000363765.1_Stap_aure_M1565_V1	control	No
GCA_000363785.1_Stap_aure_M1578_V1	control	No
GCA_000363805.1_Stap_aure_B147830_V1	control	No
GCA_000363825.1_Stap_aure_B40723_V1	control	No
GCA_000363845.1_Stap_aure_B40950_V1	control	No
GCA_000363865.1_Stap_aure_B53639_V1	control	No
GCA_000364005.1_Stap_aure_M0075_V1	control	No
GCA_000364025.1_Stap_aure_M0294_V1	control	No
GCA_000364045.1_Stap_aure_M1060_V1	control	No
GCA_000364065.1_Stap_aure_M1078_V1	control	No
GCA_000364085.1_Stap_aure_M1193_V1	control	No
GCA_000364105.1_Stap_aure_M1228_V1	control	No
GCA_000364125.1_Stap_aure_M1407_V1	control	No
GCA_000364145.1_Stap_aure_M1466_V1	control	No
GCA_000364465.1_S.aureus_LVP5	control	No
GCA_000364485.1_S.aureus_VH221	control	No
GCA_000364505.1_S.aureus_3957	control	No
GCA_000364525.1_S.aureus_LVP2	control	No
GCA_000367745.1_ASM36774v1	control	No
GCA_000382965.1_ASM38296v1	control	No
GCA_000382985.1_ASM38298v1	control	No
GCA_000383005.1_ASM38300v1	control	No
GCA_000390205.1_MSSA1.0	control	No
GCA_000401435.1_ASM40143v1	control	No
GCA_000401455.1_ASM40145v1	control	No
GCA_000401475.1_ASM40147v1	control	No
GCA_000401575.1_ASM40157v1	control	No
GCA_000401595.1_ASM40159v1	control	No
GCA_000403115.1_CBD-635	control	No
GCA_000403685.1_S1800D1	control	No
GCA_000412775.1_ASM41277v1	control	No
GCA_000418345.1_ASM41834v1	control	No
GCA_000421995.1_ASM42199v1	control	No
GCA_000439835.1_LCT-SA67	control	No
GCA_000442355.1_SA16_genome_assembly	control	No
GCA_000443125.1_S100v1	control	No
GCA_000443245.1_S130v1	control	No
GCA_000443265.1_S123v1	control	No
GCA_000443285.1_S94v1	control	No
GCA_000452385.2_ASM45238v2	control	No
GCA_000452885.1_ASM45288v1	control	No
GCA_000455725.2_S1v1	control	No
GCA_000462955.1_ASM46295v1	control	No
GCA_000463035.1_Saureusco08v1.0	control	No
GCA_000463055.1_ASM46305v1	control	No
GCA_000470845.1_ASM47084v1	control	No
GCA_000470865.1_ASM47086v1	control	No
GCA_000485885.1_ASM48588v1	control	No
GCA_000496095.1_PSP1996-4.0	control	No
GCA_000507705.1_Stap_aure_KPL1845_V1	control	No
GCA_000507725.1_Stap_aure_KPL1828_V1	control	No
GCA_000512505.1_Staphaur1.0	control	No
GCA_000512525.1_Staphaur1.0	control	No
GCA_000512545.1_Staphaur1.0	control	No
GCA_000516935.1_ST772-1.0	control	No
GCA_000525105.1_Stap_aure_DAR948_V1	control	No
GCA_000525125.1_Stap_aure_DAR1199_V1	control	No
GCA_000525145.1_Stap_aure_DAR1280_V1	control	No
GCA_000525165.1_Stap_aure_DAR1366_V1	control	No
GCA_000525185.1_Stap_aure_DAR1503_V1	control	No
GCA_000525205.1_Stap_aure_DAR3170_V1	control	No
GCA_000525225.1_Stap_aure_DAR3172_V1	control	No
GCA_000525245.1_Stap_aure_DAR3165_V1	control	No
GCA_000525265.1_Stap_aure_DAR5898_V1	control	No
GCA_000525285.1_Stap_aure_DAR5897_V1	control	No
GCA_000525305.1_Stap_aure_DAR5896_V1	control	No
GCA_000525325.1_Stap_aure_DAR5895_V1	control	No
GCA_000525345.1_Stap_aure_DAR5894_V1	control	No
GCA_000525365.1_Stap_aure_DAR5893_V1	control	No
GCA_000525385.1_Stap_aure_DAR5892_V1	control	No
GCA_000525405.1_Stap_aure_DAR5891_V1	control	No
GCA_000525425.1_Stap_aure_DAR5882_V1	control	No
GCA_000525445.1_Stap_aure_DAR5883_V1	control	No
GCA_000525465.1_Stap_aure_DAR5876_V1	control	No
GCA_000525485.1_Stap_aure_DAR5866_V1	control	No
GCA_000525505.1_Stap_aure_DAR5860_V1	control	No
GCA_000525525.1_Stap_aure_DAR5844_V1	control	No
GCA_000525545.1_Stap_aure_DAR5842_V1	control	No
GCA_000525565.1_Stap_aure_DAR5810_V1	control	No
GCA_000527355.1_Stap_aure_M0662_V1	control	No
GCA_000527375.1_Stap_aure_M0741_V1	control	No
GCA_000527395.1_Stap_aure_M0732_V1	control	No
GCA_000527415.1_Stap_aure_M0728_V1	control	No
GCA_000527435.1_Stap_aure_M0725_V1	control	No
GCA_000527455.1_Stap_aure_M0723_V1	control	No
GCA_000527475.1_Stap_aure_M0710_V1	control	No
GCA_000527495.1_Stap_aure_M0704_V1	control	No
GCA_000527515.1_Stap_aure_M0696_V1	control	No
GCA_000527535.1_Stap_aure_M0691_V1	control	No
GCA_000527555.1_Stap_aure_M0626_V1	control	No
GCA_000527575.1_Stap_aure_M0642_V1	control	No
GCA_000527595.1_Stap_aure_M0644_V1	control	No
GCA_000527615.1_Stap_aure_M0651_V1	control	No
GCA_000527635.1_Stap_aure_M0655_V1	control	No
GCA_000527655.1_Stap_aure_M0661_V1	control	No
GCA_000527675.1_Stap_aure_M0667_V1	control	No
GCA_000527715.1_Stap_aure_M0627_V1	control	No
GCA_000527735.1_Stap_aure_M0630_V1	control	No
GCA_000527755.1_Stap_aure_M0631_V1	control	No
GCA_000527795.1_Stap_aure_M0632_V1	control	No
GCA_000527815.1_Stap_aure_M0634_V1	control	No
GCA_000527835.1_Stap_aure_M0636_V1	control	No
GCA_000527855.1_Stap_aure_M0637_V1	control	No
GCA_000527875.1_Stap_aure_M0638_V1	control	No
GCA_000527895.1_Stap_aure_M0640_V1	control	No
GCA_000527915.1_Stap_aure_M0643_V1	control	No
GCA_000527935.1_Stap_aure_M0645_V1	control	No
GCA_000527955.1_Stap_aure_M0647_V1	control	No
GCA_000527975.1_Stap_aure_M0649_V1	control	No
GCA_000527995.1_Stap_aure_M0652_V1	control	No
GCA_000528015.1_Stap_aure_M0653_V1	control	No
GCA_000528035.1_Stap_aure_M0654_V1	control	No
GCA_000528055.1_Stap_aure_M0656_V1	control	No
GCA_000528075.1_Stap_aure_M0657_V1	control	No
GCA_000528095.1_Stap_aure_M0658_V1	control	No
GCA_000528115.1_Stap_aure_M0659_V1	control	No
GCA_000528135.1_Stap_aure_M0664_V1	control	No
GCA_000528155.1_Stap_aure_M0666_V1	control	No
GCA_000528175.1_Stap_aure_M0668_V1	control	No
GCA_000528195.1_Stap_aure_M0669_V1	control	No
GCA_000528215.1_Stap_aure_M0670_V1	control	No
GCA_000528235.1_Stap_aure_M0671_V1	control	No
GCA_000528255.1_Stap_aure_M0672_V1	control	No
GCA_000528275.1_Stap_aure_M0674_V1	control	No
GCA_000528295.1_Stap_aure_M0677_V1	control	No
GCA_000528315.1_Stap_aure_M0678_V1	control	No
GCA_000528335.1_Stap_aure_M0679_V1	control	No
GCA_000528355.1_Stap_aure_M0680_V1	control	No
GCA_000528375.1_Stap_aure_M0681_V1	control	No
GCA_000528395.1_Stap_aure_M0682_V1	control	No
GCA_000528415.1_Stap_aure_M0683_V1	control	No
GCA_000528435.1_Stap_aure_M0684_V1	control	No
GCA_000528455.1_Stap_aure_M0685_V1	control	No
GCA_000528475.1_Stap_aure_M0686_V1	control	No
GCA_000528495.1_Stap_aure_M0689_V1	control	No
GCA_000528515.1_Stap_aure_M0690_V1	control	No
GCA_000528535.1_Stap_aure_M0693_V1	control	No
GCA_000528555.1_Stap_aure_M0697_V1	control	No
GCA_000528575.1_Stap_aure_M0698_V1	control	No
GCA_000528595.1_Stap_aure_M0699_V1	control	No
GCA_000528615.1_Stap_aure_M0700_V1	control	No
GCA_000528635.1_Stap_aure_M0701_V1	control	No
GCA_000528655.1_Stap_aure_M0703_V1	control	No
GCA_000528675.1_Stap_aure_M0706_V1	control	No
GCA_000528695.1_Stap_aure_M0707_V1	control	No
GCA_000528715.1_Stap_aure_M0708_V1	control	No
GCA_000528735.1_Stap_aure_M0709_V1	control	No
GCA_000528755.1_Stap_aure_M0711_V1	control	No
GCA_000528775.1_Stap_aure_M0713_V1	control	No
GCA_000528795.1_Stap_aure_M0715_V1	control	No
GCA_000528815.1_Stap_aure_M0716_V1	control	No
GCA_000528835.1_Stap_aure_M0718_V1	control	No
GCA_000528855.1_Stap_aure_M0720_V1	control	No
GCA_000528875.1_Stap_aure_M0721_V1	control	No
GCA_000528895.1_Stap_aure_M0722_V1	control	No
GCA_000528915.1_Stap_aure_M0724_V1	control	No
GCA_000528935.1_Stap_aure_M0727_V1	control	No
GCA_000528955.1_Stap_aure_M0729_V1	control	No
GCA_000528975.1_Stap_aure_M0730_V1	control	No
GCA_000528995.1_Stap_aure_M0731_V1	control	No
GCA_000529015.1_Stap_aure_M0733_V1	control	No
GCA_000529035.1_Stap_aure_M0734_V1	control	No
GCA_000529055.1_Stap_aure_M0736_V1	control	No
GCA_000529075.1_Stap_aure_M0737_V1	control	No
GCA_000529095.1_Stap_aure_M0739_V1	control	No
GCA_000529115.1_Stap_aure_M0742_V1	control	No
GCA_000529135.1_Stap_aure_M0625_V1	control	No
GCA_000529155.1_Stap_aure_M0635_V1	control	No
GCA_000529175.1_Stap_aure_M0650_V1	control	No
GCA_000529195.1_Stap_aure_M0675_V1	control	No
GCA_000529255.1_Stap_aure_M0688_V1	control	No
GCA_000529315.1_Stap_aure_M0702_V1	control	No
GCA_000529375.1_Stap_aure_M0714_V1	control	No
GCA_000529415.1_Stap_aure_M0726_V1	control	No
GCA_000529455.1_Stap_aure_M0735_V1	control	No
GCA_000529475.1_Stap_aure_M0498_V1	control	No
GCA_000529515.1_Stap_aure_M0511_V1	control	No
GCA_000529575.1_Stap_aure_M0524_V1	control	No
GCA_000529635.1_Stap_aure_M0538_V1	control	No
GCA_000529695.1_Stap_aure_M0551_V1	control	No
GCA_000529735.1_Stap_aure_M0561_V1	control	No
GCA_000529795.1_Stap_aure_M0570_V1	control	No
GCA_000529835.1_Stap_aure_M0594_V1	control	No
GCA_000529875.1_Stap_aure_M0608_V1	control	No
GCA_000529915.1_Stap_aure_M0620_V1	control	No
GCA_000529935.1_Stap_aure_M0371_V1	control	No
GCA_000529995.1_Stap_aure_M0379_V1	control	No
GCA_000530035.1_Stap_aure_M0395_V1	control	No
GCA_000530075.1_Stap_aure_M0407_V1	control	No
GCA_000530155.1_Stap_aure_M0418_V1	control	No
GCA_000530185.1_Stap_aure_M0432_V1	control	No
GCA_000530215.1_S0460D1	control	No
GCA_000530275.1_Stap_aure_M0443_V1	control	No
GCA_000530315.1_Stap_aure_M0456_V1	control	No
GCA_000530395.1_Stap_aure_M0473_V1	control	No
GCA_000530445.1_Stap_aure_M0492_V1	control	No
GCA_000530515.1_Stap_aure_M0243_V1	control	No
GCA_000530545.1_Stap_aure_M0253_V1	control	No
GCA_000530615.1_Stap_aure_M0268_V1	control	No
GCA_000530635.1_Stap_aure_M0284_V1	control	No
GCA_000530665.1_Stap_aure_M0299_V1	control	No
GCA_000530705.1_Stap_aure_M0311_V1	control	No
GCA_000530775.1_Stap_aure_M0332_V1	control	No
GCA_000530815.1_Stap_aure_M0343_V1	control	No
GCA_000530855.1_S1475	control	No
GCA_000530865.1_Stap_aure_M0352_V1	control	No
GCA_000530925.1_Stap_aure_M0365_V1	control	No
GCA_000530965.1_Stap_aure_M0121_V1	control	No
GCA_000530995.1_Stap_aure_M0130_V1	control	No
GCA_000531015.1_Stap_aure_M0139_V1	control	No
GCA_000531035.1_Stap_aure_M0152_V1	control	No
GCA_000531065.1_Stap_aure_M0167_V1	control	No
GCA_000531115.1_Stap_aure_M0176_V1	control	No
GCA_000531155.1_Stap_aure_M0190_V1	control	No
GCA_000531215.1_Stap_aure_M0195_V1	control	No
GCA_000531265.1_Stap_aure_M0222_V1	control	No
GCA_000531325.1_Stap_aure_M0238_V1	control	No
GCA_000531375.1_Stap_aure_M0002_V1	control	No
GCA_000531465.1_Stap_aure_M0015_V1	control	No
GCA_000531495.1_Stap_aure_M0023_V1	control	No
GCA_000531555.1_Stap_aure_M0032_V1	control	No
GCA_000531615.1_Stap_aure_M0047_V1	control	No
GCA_000531665.1_Stap_aure_M0059_V1	control	No
GCA_000531735.1_Stap_aure_M0078_V1	control	No
GCA_000531775.1_Stap_aure_M0088_V1	control	No
GCA_000531835.1_Stap_aure_M0105_V1	control	No
GCA_000531855.1_Stap_aure_M0113_V1	control	No
GCA_000531875.1_Stap_aure_M0745_V1	control	No
GCA_000531895.1_Stap_aure_M0776_V1	control	No
GCA_000531915.1_Stap_aure_M0787_V1	control	No
GCA_000531935.1_Stap_aure_M0803_V1	control	No
GCA_000531955.1_Stap_aure_M0816_V1	control	No
GCA_000531975.1_Stap_aure_M0827_V1	control	No
GCA_000531995.1_Stap_aure_M0849_V1	control	No
GCA_000532015.1_Stap_aure_M0860_V1	control	No
GCA_000532035.1_Stap_aure_M0864_V1	control	No
GCA_000532055.1_Stap_aure_M0874_V1	control	No
GCA_000532075.1_Stap_aure_M0884_V1	control	No
GCA_000532095.1_Stap_aure_M0896_V1	control	No
GCA_000532115.1_Stap_aure_M0908_V1	control	No
GCA_000532135.1_Stap_aure_M0915_V1	control	No
GCA_000532155.1_Stap_aure_M0938_V1	control	No
GCA_000532175.1_Stap_aure_M0950_V1	control	No
GCA_000532195.1_Stap_aure_M0962_V1	control	No
GCA_000532215.1_Stap_aure_M0973_V1	control	No
GCA_000532235.1_Stap_aure_M0977_V1	control	No
GCA_000532255.1_Stap_aure_M0986_V1	control	No
GCA_000532275.1_Stap_aure_M1001_V1	control	No
GCA_000532295.1_Stap_aure_M1020_V1	control	No
GCA_000532315.1_Stap_aure_M1042_V1	control	No
GCA_000532335.1_Stap_aure_M1052_V1	control	No
GCA_000532355.1_Stap_aure_M1072_V1	control	No
GCA_000532375.1_Stap_aure_M1086_V1	control	No
GCA_000532395.1_Stap_aure_M1098_V1	control	No
GCA_000532415.1_Stap_aure_M1104_V1	control	No
GCA_000532435.1_Stap_aure_M1375_V1	control	No
GCA_000532455.1_Stap_aure_M1376_V1	control	No
GCA_000532475.1_Stap_aure_M1381_V1	control	No
GCA_000532495.1_Stap_aure_M1389_V1	control	No
GCA_000532515.1_Stap_aure_M1399_V1	control	No
GCA_000532535.1_Stap_aure_M1426_V1	control	No
GCA_000532555.1_Stap_aure_M1427_V1	control	No
GCA_000532575.1_Stap_aure_M1439_V1	control	No
GCA_000532595.1_Stap_aure_M1440_V1	control	No
GCA_000532615.1_Stap_aure_M1442_V1	control	No
GCA_000532635.1_Stap_aure_M1114_V1	control	No
GCA_000532655.1_Stap_aure_M1125_V1	control	No
GCA_000532675.1_Stap_aure_M1131_V1	control	No
GCA_000532695.1_Stap_aure_M1134_V1	control	No
GCA_000532715.1_Stap_aure_M1135_V1	control	No
GCA_000532735.1_Stap_aure_M1155_V1	control	No
GCA_000532755.1_Stap_aure_M1163_V1	control	No
GCA_000532775.1_Stap_aure_M1175_V1	control	No
GCA_000532795.1_Stap_aure_M1176_V1	control	No
GCA_000532815.1_Stap_aure_M1177_V1	control	No
GCA_000532835.1_Stap_aure_M1183_V1	control	No
GCA_000532855.1_Stap_aure_M1184_V1	control	No
GCA_000532875.1_Stap_aure_M1194_V1	control	No
GCA_000532895.1_Stap_aure_M1196_V1	control	No
GCA_000532915.1_Stap_aure_M1240_V1	control	No
GCA_000532935.1_Stap_aure_M1287_V1	control	No
GCA_000532955.1_Stap_aure_M1294_V1	control	No
GCA_000532975.1_Stap_aure_M1299_V1	control	No
GCA_000532995.1_Stap_aure_M1300_V1	control	No
GCA_000533015.1_Stap_aure_M1342_V1	control	No
GCA_000533035.1_Stap_aure_M1346_V1	control	No
GCA_000533055.1_Stap_aure_M1475_V1	control	No
GCA_000533075.1_Stap_aure_M1479_V1	control	No
GCA_000533095.1_Stap_aure_M1480_V1	control	No
GCA_000533115.1_Stap_aure_M1485_V1	control	No
GCA_000533135.1_Stap_aure_M1486_V1	control	No
GCA_000533155.1_Stap_aure_M1492_V1	control	No
GCA_000533175.1_Stap_aure_M1499_V1	control	No
GCA_000533195.1_Stap_aure_M1502_V1	control	No
GCA_000533215.1_Stap_aure_M0018_V1	control	No
GCA_000533235.1_Stap_aure_M0039_V1	control	No
GCA_000533255.1_Stap_aure_M0050_V1	control	No
GCA_000533275.1_Stap_aure_M0056_V1	control	No
GCA_000533295.1_Stap_aure_M0062_V1	control	No
GCA_000533315.1_Stap_aure_M0067_V1	control	No
GCA_000533335.1_Stap_aure_M0068_V1	control	No
GCA_000533355.1_Stap_aure_M0073_V1	control	No
GCA_000533375.1_Stap_aure_M0114_V1	control	No
GCA_000533395.1_Stap_aure_M0126_V1	control	No
GCA_000533415.1_Stap_aure_M0133_V1	control	No
GCA_000533435.1_Stap_aure_M0158_V1	control	No
GCA_000533455.1_Stap_aure_M0180_V1	control	No
GCA_000533475.1_Stap_aure_M0248_V1	control	No
GCA_000533495.1_Stap_aure_M0259_V1	control	No
GCA_000533515.1_Stap_aure_M0267_V1	control	No
GCA_000533535.1_Stap_aure_M0269_V1	control	No
GCA_000533555.1_Stap_aure_M0277_V1	control	No
GCA_000533575.1_Stap_aure_M0291_V1	control	No
GCA_000533595.1_Stap_aure_M0298_V1	control	No
GCA_000533615.1_Stap_aure_M0304_V1	control	No
GCA_000533635.1_Stap_aure_M0316_V1	control	No
GCA_000533655.1_Stap_aure_M0324_V1	control	No
GCA_000533675.1_Stap_aure_M0354_V1	control	No
GCA_000533695.1_Stap_aure_M0358_V1	control	No
GCA_000533715.1_Stap_aure_M0366_V1	control	No
GCA_000533735.1_Stap_aure_M0370_V1	control	No
GCA_000533755.1_Stap_aure_M0389_V1	control	No
GCA_000533775.1_Stap_aure_M0394_V1	control	No
GCA_000533795.1_Stap_aure_M0397_V1	control	No
GCA_000533815.1_Stap_aure_M0410_V1	control	No
GCA_000533835.1_Stap_aure_M0429_V1	control	No
GCA_000533855.1_Stap_aure_M0434_V1	control	No
GCA_000533875.1_Stap_aure_M0444_V1	control	No
GCA_000533895.1_Stap_aure_M0459_V1	control	No
GCA_000533915.1_Stap_aure_M0488_V1	control	No
GCA_000533935.1_Stap_aure_M0495_V1	control	No
GCA_000533955.1_Stap_aure_M0499_V1	control	No
GCA_000533975.1_Stap_aure_M0502_V1	control	No
GCA_000533995.1_Stap_aure_M0535_V1	control	No
GCA_000534015.1_Stap_aure_M0560_V1	control	No
GCA_000534835.1_Saureus301-188	control	No
GCA_000534855.1_Saureus300-169	control	No
GCA_000534955.1_Stap_aure_M0743_V1	control	No
GCA_000534975.1_Stap_aure_M0832_V1	control	No
GCA_000534995.1_Stap_aure_M0846_V1	control	No
GCA_000535015.1_Stap_aure_M0848_V1	control	No
GCA_000535035.1_Stap_aure_M0854_V1	control	No
GCA_000535055.1_Stap_aure_M0857_V1	control	No
GCA_000535075.1_Stap_aure_M0867_V1	control	No
GCA_000535095.1_Stap_aure_M0870_V1	control	No
GCA_000535115.1_Stap_aure_M0873_V1	control	No
GCA_000535135.1_Stap_aure_M0882_V1	control	No
GCA_000535155.1_Stap_aure_M0886_V1	control	No
GCA_000535175.1_Stap_aure_M0888_V1	control	No
GCA_000535195.1_Stap_aure_M0904_V1	control	No
GCA_000535215.1_Stap_aure_M0906_V1	control	No
GCA_000535235.1_Stap_aure_M0921_V1	control	No
GCA_000535255.1_Stap_aure_M0923_V1	control	No
GCA_000535275.1_Stap_aure_M0939_V1	control	No
GCA_000535295.1_Stap_aure_M0949_V1	control	No
GCA_000535315.1_Stap_aure_M0959_V1	control	No
GCA_000535335.1_Stap_aure_M0980_V1	control	No
GCA_000535355.1_Stap_aure_M0981_V1	control	No
GCA_000535375.1_Stap_aure_M0991_V1	control	No
GCA_000535395.1_Stap_aure_M0992_V1	control	No
GCA_000535415.1_Stap_aure_M0996_V1	control	No
GCA_000535435.1_Stap_aure_M1008_V1	control	No
GCA_000535455.1_Stap_aure_M1018_V1	control	No
GCA_000535475.1_Stap_aure_M1024_V1	control	No
GCA_000535495.1_Stap_aure_M1028_V1	control	No
GCA_000535515.1_Stap_aure_M1029_V1	control	No
GCA_000535535.1_Stap_aure_M1039_V1	control	No
GCA_000535555.1_Stap_aure_M1047_V1	control	No
GCA_000535575.1_Stap_aure_M1051_V1	control	No
GCA_000535595.1_Stap_aure_M1055_V1	control	No
GCA_000535615.1_Stap_aure_M1057_V1	control	No
GCA_000535635.1_Stap_aure_M1065_V1	control	No
GCA_000535655.1_Stap_aure_M1071_V1	control	No
GCA_000535675.1_Stap_aure_M1073_V1	control	No
GCA_000535695.1_Stap_aure_M1075_V1	control	No
GCA_000535715.1_Stap_aure_M1097_V1	control	No
GCA_000535735.1_Stap_aure_M1099_V1	control	No
GCA_000535755.1_Stap_aure_M1100_V1	control	No
GCA_000535775.1_Stap_aure_M1561_V1	control	No
GCA_000535795.1_Stap_aure_M1579_V1	control	No
GCA_000535815.1_Stap_aure_M0755_V1	control	No
GCA_000535835.1_Stap_aure_M0765_V1	control	No
GCA_000535855.1_Stap_aure_M1368_V1	control	No
GCA_000535875.1_Stap_aure_M1379_V1	control	No
GCA_000535895.1_Stap_aure_M1384_V1	control	No
GCA_000535915.1_Stap_aure_M1385_V1	control	No
GCA_000535935.1_Stap_aure_M1388_V1	control	No
GCA_000535955.1_Stap_aure_M1404_V1	control	No
GCA_000535975.1_Stap_aure_M1418_V1	control	No
GCA_000535995.1_Stap_aure_M1468_V1	control	No
GCA_000536015.1_Stap_aure_M1473_V1	control	No
GCA_000536035.1_Stap_aure_M1339_V1	control	No
GCA_000536055.1_Stap_aure_M1343_V1	control	No
GCA_000536075.1_Stap_aure_M1357_V1	control	No
GCA_000536095.1_Stap_aure_M1358_V1	control	No
GCA_000536115.1_Stap_aure_M1362_V1	control	No
GCA_000536135.1_Stap_aure_M1488_V1	control	No
GCA_000536155.1_Stap_aure_M1494_V1	control	No
GCA_000536175.1_Stap_aure_M1503_V1	control	No
GCA_000536195.1_Stap_aure_M1509_V1	control	No
GCA_000536215.1_Stap_aure_M1522_V1	control	No
GCA_000536235.1_Stap_aure_M1527_V1	control	No
GCA_000536255.1_Stap_aure_M1536_V1	control	No
GCA_000536275.1_Stap_aure_M1539_V1	control	No
GCA_000536295.1_Stap_aure_M1543_V1	control	No
GCA_000536315.1_Stap_aure_M1547_V1	control	No
GCA_000536335.1_Stap_aure_M1548_V1	control	No
GCA_000536355.1_Stap_aure_M1549_V1	control	No
GCA_000536375.1_Stap_aure_M1554_V1	control	No
GCA_000536395.1_Stap_aure_M1555_V1	control	No
GCA_000536415.1_Stap_aure_M1558_V1	control	No
GCA_000536435.1_Stap_aure_M0805_V1	control	No
GCA_000536455.1_Stap_aure_KINW6046_V1	control	No
GCA_000536475.1_Stap_aure_GGMC6057_V1	control	No
GCA_000536495.1_Stap_aure_SCLE6100_V1	control	No
GCA_000536515.1_Stap_aure_PLAC6058_V1	control	No
GCA_000536535.1_Stap_aure_WAMC6081_V1	control	No
GCA_000536555.1_Stap_aure_UCIM6146_V1	control	No
GCA_000536575.1_Stap_aure_KINW6062_V1	control	No
GCA_000536595.1_Stap_aure_KINW6061_V1	control	No
GCA_000536615.1_Stap_aure_WMCA6123_V1	control	No
GCA_000536635.1_Stap_aure_FVRH6138_V1	control	No
GCA_000536655.1_Stap_aure_WMCA6100_V1	control	No
GCA_000536675.1_Stap_aure_COAS6117_V1	control	No
GCA_000536695.1_Stap_aure_OCMM6125_V1	control	No
GCA_000536715.1_Stap_aure_LAMC6117_V1	control	No
GCA_000536735.1_Stap_aure_OCMM6121_V1	control	No
GCA_000536755.1_Stap_aure_WMCA6091_V1	control	No
GCA_000536775.1_Stap_aure_UCIM6134_V1	control	No
GCA_000536795.1_Stap_aure_WAMC6108_V1	control	No
GCA_000536815.1_Stap_aure_UCIM6126_V1	control	No
GCA_000536835.1_Stap_aure_OCMM6110_V1	control	No
GCA_000536855.1_Stap_aure_WMCA6084_V1	control	No
GCA_000536875.1_Stap_aure_COAS6095_V1	control	No
GCA_000536895.1_Stap_aure_WMCA6180_V1	control	No
GCA_000536915.1_Stap_aure_FVRH6076_V1	control	No
GCA_000536935.1_Stap_aure_LAMC6094_V1	control	No
GCA_000536955.1_Stap_aure_UCIM6085_V1	control	No
GCA_000536975.1_Stap_aure_SJOS6139_V1	control	No
GCA_000536995.1_Stap_aure_KINB6009_V1	control	No
GCA_000537015.1_Stap_aure_LAMC6066_V1	control	No
GCA_000537035.1_Stap_aure_SJUD6118_V1	control	No
GCA_000537055.1_Stap_aure_SJUD6114_V1	control	No
GCA_000537075.1_Stap_aure_OCMM6065_V1	control	No
GCA_000537095.1_Stap_aure_HSOU6002_V1	control	No
GCA_000537115.1_Stap_aure_SJUD6104_V1	control	No
GCA_000537135.1_Stap_aure_SMMC6087_V1	control	No
GCA_000537155.1_Stap_aure_SJOS6106_V1	control	No
GCA_000537175.1_Stap_aure_UCIM6057_V1	control	No
GCA_000537195.1_Stap_aure_PLAC6024_V1	control	No
GCA_000537215.1_Stap_aure_HOAG6042_V1	control	No
GCA_000537235.1_Stap_aure_SJUD6022_V1	control	No
GCA_000537255.1_Stap_aure_HOAG6034_V1	control	No
GCA_000537275.1_Stap_aure_AGEN6010_V1	control	No
GCA_000537295.1_Stap_aure_SCLE6005_V1	control	No
GCA_000537315.1_Stap_aure_AGEN6009_V1	control	No
GCA_000537335.1_Stap_aure_WAMC6003_V1	control	No
GCA_000537355.1_Stap_aure_COAS6004_V1	control	No
GCA_000537375.1_Stap_aure_COAS6001_V1	control	No
GCA_000537395.1_Stap_aure_SMMC6030_V1	control	No
GCA_000537415.1_Stap_aure_LAMC0016_V1	control	No
GCA_000537435.1_Stap_aure_FVRH6001_V1	control	No
GCA_000537455.1_Stap_aure_AMMC6073_V1	control	No
GCA_000537475.1_Stap_aure_OCMM6047_V1	control	No
GCA_000537495.1_Stap_aure_SJOS6098_V1	control	No
GCA_000537515.1_Stap_aure_COAS6039_V1	control	No
GCA_000537535.1_Stap_aure_CHOC6045_V1	control	No
GCA_000537555.1_Stap_aure_PLAC6019_V1	control	No
GCA_000537575.1_Stap_aure_TUSH6001_V1	control	No
GCA_000537595.1_Stap_aure_UCIM6019_V1	control	No
GCA_000537615.1_Stap_aure_UCIM6015_V1	control	No
GCA_000537635.1_Stap_aure_MISS6007_V1	control	No
GCA_000537655.1_Stap_aure_HOAG6059_V1	control	No
GCA_000537675.1_Stap_aure_SMMC6051_V1	control	No
GCA_000537695.1_Stap_aure_SCOA6012_V1	control	No
GCA_000537715.1_Stap_aure_LAMC0037_V1	control	No
GCA_000537735.1_Stap_aure_MISS6020_V1	control	No
GCA_000537755.1_Stap_aure_SJUD6056_V1	control	No
GCA_000537775.1_Stap_aure_SJUD6064_V1	control	No
GCA_000537795.1_Stap_aure_SMMC6007_V1	control	No
GCA_000537815.1_Stap_aure_COAS6025_V1	control	No
GCA_000537835.1_Stap_aure_AMMC6050_V1	control	No
GCA_000537855.1_Stap_aure_SJOS6061_V1	control	No
GCA_000537875.1_Stap_aure_GGMC6008_V1	control	No
GCA_000537895.1_Stap_aure_SJOS6051_V1	control	No
GCA_000537915.1_Stap_aure_SJOS6050_V1	control	No
GCA_000537935.1_Stap_aure_SJOS6052_V1	control	No
GCA_000537955.1_Stap_aure_LAMC0024_V1	control	No
GCA_000537975.1_Stap_aure_SJOS6053_V1	control	No
GCA_000537995.1_Stap_aure_AMMC6040_V1	control	No
GCA_000538015.1_Stap_aure_SJOS6071_V1	control	No
GCA_000538035.1_Stap_aure_AMMC6051_V1	control	No
GCA_000538055.1_Stap_aure_GGMC6010_V1	control	No
GCA_000538075.1_Stap_aure_CHAP6049_V1	control	No
GCA_000538095.1_Stap_aure_PLAC6012_V1	control	No
GCA_000538115.1_Stap_aure_SJOS6072_V1	control	No
GCA_000538135.1_Stap_aure_WMCS6011_V1	control	No
GCA_000538155.1_Stap_aure_AMMC6054_V1	control	No
GCA_000538175.1_Stap_aure_SMMC0005_V1	control	No
GCA_000538195.1_Stap_aure_WMCA6041_V1	control	No
GCA_000538215.1_Stap_aure_WAMC6010_V1	control	No
GCA_000538235.1_Stap_aure_HBHO6042_V1	control	No
GCA_000538255.1_Stap_aure_SJUD6063_V1	control	No
GCA_000538275.1_Stap_aure_SJUD6053_V1	control	No
GCA_000538295.1_Stap_aure_MISS6017_V1	control	No
GCA_000538315.1_Stap_aure_MISS6019_V1	control	No
GCA_000538335.1_Stap_aure_MISS6012_V1	control	No
GCA_000538355.1_Stap_aure_HOAG6054_V1	control	No
GCA_000538375.1_Stap_aure_HOAG6057_V1	control	No
GCA_000538395.1_Stap_aure_SJOS6076_V1	control	No
GCA_000538415.1_Stap_aure_OCMM6035_V1	control	No
GCA_000538435.1_Stap_aure_OCMM6037_V1	control	No
GCA_000538455.1_Stap_aure_SCOA6011_V1	control	No
GCA_000538475.1_Stap_aure_WMCS6016_V1	control	No
GCA_000538495.1_Stap_aure_WAMC6013_V1	control	No
GCA_000538515.1_Stap_aure_WMCA6040_V1	control	No
GCA_000538535.1_Stap_aure_AMMC6068_V1	control	No
GCA_000538555.1_Stap_aure_UCIM6014_V1	control	No
GCA_000538575.1_Stap_aure_UCIM6018_V1	control	No
GCA_000538595.1_Stap_aure_WMCS6019_V1	control	No
GCA_000538615.1_Stap_aure_HOAG6068_V1	control	No
GCA_000538635.1_Stap_aure_PLAC6017_V1	control	No
GCA_000538655.1_Stap_aure_SJUD6086_V1	control	No
GCA_000538675.1_Stap_aure_CHOC6056_V1	control	No
GCA_000538695.1_Stap_aure_COAS6038_V1	control	No
GCA_000538715.1_Stap_aure_SJOS6095_V1	control	No
GCA_000538735.1_Stap_aure_SJUD6087_V1	control	No
GCA_000538755.1_Stap_aure_SMMC6067_V1	control	No
GCA_000538775.1_Stap_aure_SJUD6072_V1	control	No
GCA_000538795.1_Stap_aure_SJUD6074_V1	control	No
GCA_000538815.1_Stap_aure_WMCS6039_V1	control	No
GCA_000538835.1_Stap_aure_SJOS6100_V1	control	No
GCA_000538855.1_Stap_aure_WMCS6038_V1	control	No
GCA_000538875.1_Stap_aure_LPIH6021_V1	control	No
GCA_000538895.1_Stap_aure_OCMM6045_V1	control	No
GCA_000538915.1_Stap_aure_OCMM6046_V1	control	No
GCA_000538935.1_Stap_aure_OCMM6048_V1	control	No
GCA_000538955.1_Stap_aure_OCMM6049_V1	control	No
GCA_000538975.1_Stap_aure_AMMC6070_V1	control	No
GCA_000538995.1_Stap_aure_AMMC6071_V1	control	No
GCA_000539015.1_Stap_aure_AMMC6072_V1	control	No
GCA_000539035.1_Stap_aure_AMMC6074_V1	control	No
GCA_000539055.1_Stap_aure_AMMC6075_V1	control	No
GCA_000539075.1_Stap_aure_MISS6110_V1	control	No
GCA_000539095.1_Stap_aure_LAMC0047_V1	control	No
GCA_000539115.1_Stap_aure_LAMC0050_V1	control	No
GCA_000539135.1_Stap_aure_UCIM6053_V1	control	No
GCA_000539155.1_Stap_aure_UCIM6055_V1	control	No
GCA_000539175.1_Stap_aure_FVRH6002_V1	control	No
GCA_000539195.1_Stap_aure_SMMC6097_V1	control	No
GCA_000539215.1_Stap_aure_AGEN6033_V1	control	No
GCA_000539235.1_Stap_aure_LAMC6065_V1	control	No
GCA_000539255.1_Stap_aure_HOAG6084_V1	control	No
GCA_000539275.1_Stap_aure_OCMM6052_V1	control	No
GCA_000539295.1_Stap_aure_SJOS6003_V1	control	No
GCA_000539315.1_Stap_aure_SJOS6002_V1	control	No
GCA_000539335.1_Stap_aure_SJOS6001_V1	control	No
GCA_000539355.1_Stap_aure_SJOS6004_V1	control	No
GCA_000539375.1_Stap_aure_HOAG6005_V1	control	No
GCA_000539395.1_Stap_aure_AMMC6002_V1	control	No
GCA_000539415.1_Stap_aure_AMMC6003_V1	control	No
GCA_000539435.1_Stap_aure_AMMC6007_V1	control	No
GCA_000539455.1_Stap_aure_AMMC6011_V1	control	No
GCA_000539475.1_Stap_aure_AMMC6008_V1	control	No
GCA_000539495.1_Stap_aure_SJOS6016_V1	control	No
GCA_000539515.1_Stap_aure_LAMC0001_V1	control	No
GCA_000539535.1_Stap_aure_SMMC6034_V1	control	No
GCA_000539555.1_Stap_aure_SMMC6037_V1	control	No
GCA_000539575.1_Stap_aure_SMMC6038_V1	control	No
GCA_000539595.1_Stap_aure_SCLE6003_V1	control	No
GCA_000539615.1_Stap_aure_SJUD6014_V1	control	No
GCA_000539635.1_Stap_aure_SJUD6010_V1	control	No
GCA_000539655.1_Stap_aure_SJUD6015_V1	control	No
GCA_000539675.1_Stap_aure_SJUD6018_V1	control	No
GCA_000539695.1_Stap_aure_OCMM6003_V1	control	No
GCA_000539715.1_Stap_aure_OCMM6002_V1	control	No
GCA_000539735.1_Stap_aure_HOAG6017_V1	control	No
GCA_000539755.1_Stap_aure_LAMC0010_V1	control	No
GCA_000539775.1_Stap_aure_LAMC0011_V1	control	No
GCA_000539795.1_Stap_aure_LAMC0013_V1	control	No
GCA_000539815.1_Stap_aure_AMMC6015_V1	control	No
GCA_000539835.1_Stap_aure_AMMC6014_V1	control	No
GCA_000539855.1_Stap_aure_AMMC6013_V1	control	No
GCA_000539875.1_Stap_aure_WMCS6001_V1	control	No
GCA_000539895.1_Stap_aure_HBHO6002_V1	control	No
GCA_000539915.1_Stap_aure_AMMC6012_V1	control	No
GCA_000539935.1_Stap_aure_LPIH6001_V1	control	No
GCA_000539955.1_Stap_aure_MISS6048_V1	control	No
GCA_000539975.1_Stap_aure_MISS6042_V1	control	No
GCA_000539995.1_Stap_aure_SJOS6022_V1	control	No
GCA_000540015.1_Stap_aure_SJOS6027_V1	control	No
GCA_000540035.1_Stap_aure_OCMM6004_V1	control	No
GCA_000540055.1_Stap_aure_UCIM6009_V1	control	No
GCA_000540075.1_Stap_aure_KINW6001_V1	control	No
GCA_000540095.1_Stap_aure_KINW6002_V1	control	No
GCA_000540115.1_Stap_aure_SCOA6006_V1	control	No
GCA_000540135.1_Stap_aure_SCOA6008_V1	control	No
GCA_000540155.1_Stap_aure_HOAG6025_V1	control	No
GCA_000540175.1_Stap_aure_GGMC6003_V1	control	No
GCA_000540195.1_Stap_aure_COAS6049_V1	control	No
GCA_000540215.1_Stap_aure_KINW6003_V1	control	No
GCA_000540235.1_Stap_aure_UCIM6050_V1	control	No
GCA_000540255.1_Stap_aure_OCMM6015_V1	control	No
GCA_000540275.1_Stap_aure_UCIM6047_V1	control	No
GCA_000540295.1_Stap_aure_WAMC6046_V1	control	No
GCA_000540315.1_Stap_aure_SMMC6022_V1	control	No
GCA_000540335.1_Stap_aure_MISS6033_V1	control	No
GCA_000540355.1_Stap_aure_KINW6010_V1	control	No
GCA_000540375.1_Stap_aure_UCIM6042_V1	control	No
GCA_000540395.1_Stap_aure_COLL6021_V1	control	No
GCA_000540415.1_Stap_aure_SJUD6040_V1	control	No
GCA_000540435.1_Stap_aure_SJUD6028_V1	control	No
GCA_000540455.1_Stap_aure_SJUD6021_V1	control	No
GCA_000540475.1_Stap_aure_LPIH6011_V1	control	No
GCA_000540495.1_Stap_aure_SCLE6010_V1	control	No
GCA_000540515.1_Stap_aure_SJUD6041_V1	control	No
GCA_000540535.1_Stap_aure_PLAC6004_V1	control	No
GCA_000540555.1_Stap_aure_SCLE6011_V1	control	No
GCA_000540575.1_Stap_aure_SMMC6011_V1	control	No
GCA_000540595.1_Stap_aure_UCIM6034_V1	control	No
GCA_000540615.1_Stap_aure_MISS6027_V1	control	No
GCA_000540635.1_Stap_aure_COAS6020_V1	control	No
GCA_000540655.1_Stap_aure_OCMM6057_V1	control	No
GCA_000540675.1_Stap_aure_MISS6125_V1	control	No
GCA_000540695.1_Stap_aure_UCIM6056_V1	control	No
GCA_000540715.1_Stap_aure_KINW6016_V1	control	No
GCA_000540735.1_Stap_aure_FVRH6011_V1	control	No
GCA_000540755.1_Stap_aure_HOAG6092_V1	control	No
GCA_000540775.1_Stap_aure_SCOA6048_V1	control	No
GCA_000540795.1_Stap_aure_SJOS6105_V1	control	No
GCA_000540815.1_Stap_aure_SJOS6124_V1	control	No
GCA_000540835.1_Stap_aure_COAS6052_V1	control	No
GCA_000540855.1_Stap_aure_SJOS6118_V1	control	No
GCA_000540875.1_Stap_aure_SJOS6125_V1	control	No
GCA_000540895.1_Stap_aure_COAS6053_V1	control	No
GCA_000540915.1_Stap_aure_SJUD6107_V1	control	No
GCA_000540935.1_Stap_aure_SJUD6111_V1	control	No
GCA_000540955.1_Stap_aure_SJUD6110_V1	control	No
GCA_000540975.1_Stap_aure_SJOS6126_V1	control	No
GCA_000540995.1_Stap_aure_SJUD6101_V1	control	No
GCA_000541015.1_Stap_aure_SJUD6109_V1	control	No
GCA_000541035.1_Stap_aure_MISS6119_V1	control	No
GCA_000541055.1_Stap_aure_SMMC6076_V1	control	No
GCA_000541075.1_Stap_aure_COAS6055_V1	control	No
GCA_000541095.1_Stap_aure_SMMC6085_V1	control	No
GCA_000541115.1_Stap_aure_COAS6060_V1	control	No
GCA_000541135.1_Stap_aure_COAS6059_V1	control	No
GCA_000541155.1_Stap_aure_WMCS6055_V1	control	No
GCA_000541175.1_Stap_aure_HOAG6104_V1	control	No
GCA_000541195.1_Stap_aure_GGMC6049_V1	control	No
GCA_000541215.1_Stap_aure_OCMM6067_V1	control	No
GCA_000541235.1_Stap_aure_OCMM6066_V1	control	No
GCA_000541255.1_Stap_aure_MISS6052_V1	control	No
GCA_000541275.1_Stap_aure_UCIM6065_V1	control	No
GCA_000541295.1_Stap_aure_UCIM6066_V1	control	No
GCA_000541315.1_Stap_aure_UCIM6069_V1	control	No
GCA_000541335.1_Stap_aure_SJOS6144_V1	control	No
GCA_000541355.1_Stap_aure_UCIM6070_V1	control	No
GCA_000541375.1_Stap_aure_SJUD6120_V1	control	No
GCA_000541395.1_Stap_aure_SJUD6124_V1	control	No
GCA_000541415.1_Stap_aure_WMCA6024_V1	control	No
GCA_000541435.1_Stap_aure_WMCA6025_V1	control	No
GCA_000541455.1_Stap_aure_AMMC6106_V1	control	No
GCA_000541475.1_Stap_aure_KINW6023_V1	control	No
GCA_000541495.1_Stap_aure_KINW6027_V1	control	No
GCA_000541515.1_Stap_aure_KINB6023_V1	control	No
GCA_000541535.1_Stap_aure_UCIM6084_V1	control	No
GCA_000541555.1_Stap_aure_KINB6024_V1	control	No
GCA_000541575.1_Stap_aure_SMMC6108_V1	control	No
GCA_000541595.1_Stap_aure_AMMC6111_V1	control	No
GCA_000541615.1_Stap_aure_OCMM6075_V1	control	No
GCA_000541635.1_Stap_aure_FVRH6035_V1	control	No
GCA_000541655.1_Stap_aure_WAMC6030_V1	control	No
GCA_000541675.1_Stap_aure_KINW6033_V1	control	No
GCA_000541695.1_Stap_aure_UCIM6081_V1	control	No
GCA_000541715.1_Stap_aure_LAMC6078_V1	control	No
GCA_000541735.1_Stap_aure_AMMC6119_V1	control	No
GCA_000541755.1_Stap_aure_OCMM6085_V1	control	No
GCA_000541775.1_Stap_aure_FVRH6052_V1	control	No
GCA_000541795.1_Stap_aure_LAMC6084_V1	control	No
GCA_000541815.1_Stap_aure_OCMM6090_V1	control	No
GCA_000541835.1_Stap_aure_MISS6057_V1	control	No
GCA_000541855.1_Stap_aure_SMMC6121_V1	control	No
GCA_000541875.1_Stap_aure_SCLE6029_V1	control	No
GCA_000541895.1_Stap_aure_WMCS6079_V1	control	No
GCA_000541915.1_Stap_aure_TUSH6007_V1	control	No
GCA_000541935.1_Stap_aure_SCLE6032_V1	control	No
GCA_000541955.1_Stap_aure_KINW6036_V1	control	No
GCA_000541975.1_Stap_aure_UCIM6101_V1	control	No
GCA_000541995.1_Stap_aure_FVRH6067_V1	control	No
GCA_000542015.1_Stap_aure_FVRH6074_V1	control	No
GCA_000542035.1_Stap_aure_OCMM6096_V1	control	No
GCA_000542055.1_Stap_aure_OCMM6095_V1	control	No
GCA_000542075.1_Stap_aure_GGMC6018_V1	control	No
GCA_000542095.1_Stap_aure_COAS6087_V1	control	No
GCA_000542115.1_Stap_aure_SCLE6035_V1	control	No
GCA_000542135.1_Stap_aure_WMCS6087_V1	control	No
GCA_000542155.1_Stap_aure_UCIM6104_V1	control	No
GCA_000542175.1_Stap_aure_AGEN6042_V1	control	No
GCA_000542195.1_Stap_aure_UCIM6105_V1	control	No
GCA_000542215.1_Stap_aure_MISS6092_V1	control	No
GCA_000542235.1_Stap_aure_UCIM6106_V1	control	No
GCA_000542255.1_Stap_aure_FVRH6065_V1	control	No
GCA_000542275.1_Stap_aure_GGMC6024_V1	control	No
GCA_000542295.1_Stap_aure_WAMC6043_V1	control	No
GCA_000542315.1_Stap_aure_OCMM6102_V1	control	No
GCA_000542335.1_Stap_aure_UCIM6115_V1	control	No
GCA_000542355.1_Stap_aure_UCIM6119_V1	control	No
GCA_000542375.1_Stap_aure_KINW6040_V1	control	No
GCA_000542415.1_Stap_aure_LAMC6106_V1	control	No
GCA_000542435.1_Stap_aure_WAMC6102_V1	control	No
GCA_000542455.1_Stap_aure_OCMM6114_V1	control	No
GCA_000542475.1_Stap_aure_UCIM6123_V1	control	No
GCA_000542495.1_Stap_aure_OCMM6117_V1	control	No
GCA_000542515.1_Stap_aure_GGMC6026_V1	control	No
GCA_000542535.1_Stap_aure_MISS6078_V1	control	No
GCA_000542555.1_Stap_aure_OCMM6123_V1	control	No
GCA_000542575.1_Stap_aure_MISS6080_V1	control	No
GCA_000542595.1_Stap_aure_WMCA6092_V1	control	No
GCA_000542615.1_Stap_aure_SCLE6040_V1	control	No
GCA_000542635.1_Stap_aure_GGMC6027_V1	control	No
GCA_000542655.1_Stap_aure_LAMC6115_V1	control	No
GCA_000542675.1_Stap_aure_OCMM6124_V1	control	No
GCA_000542695.1_Stap_aure_PLAC6043_V1	control	No
GCA_000542725.1_Stap_aure_FVRH6130_V1	control	No
GCA_000542745.1_Stap_aure_FVRH6131_V1	control	No
GCA_000542765.1_Stap_aure_PLAC6044_V1	control	No
GCA_000542785.1_Stap_aure_COAS6112_V1	control	No
GCA_000542805.1_Stap_aure_COAS6114_V1	control	No
GCA_000542825.1_Stap_aure_FVRH6132_V1	control	No
GCA_000542845.1_Stap_aure_OCMM6137_V1	control	No
GCA_000542865.1_Stap_aure_OCMM6140_V1	control	No
GCA_000542885.1_Stap_aure_WAMC6060_V1	control	No
GCA_000542905.1_Stap_aure_GGMC6036_V1	control	No
GCA_000542925.1_Stap_aure_WAMC6062_V1	control	No
GCA_000542945.1_Stap_aure_CHAP6035_V1	control	No
GCA_000542965.1_Stap_aure_CHAP6102_V1	control	No
GCA_000542985.1_Stap_aure_HBHO6022_V1	control	No
GCA_000543005.1_Stap_aure_WAMC6071_V1	control	No
GCA_000543025.1_Stap_aure_HBHO6024_V1	control	No
GCA_000543045.1_Stap_aure_KINW6056_V1	control	No
GCA_000543065.1_Stap_aure_KINW6058_V1	control	No
GCA_000543085.1_Stap_aure_UCIM6145_V1	control	No
GCA_000543105.1_Stap_aure_UCIM6144_V1	control	No
GCA_000543125.1_Stap_aure_KINW6066_V1	control	No
GCA_000543145.1_Stap_aure_PLAC6055_V1	control	No
GCA_000543165.1_Stap_aure_UCIM6147_V1	control	No
GCA_000543185.1_Stap_aure_WAMC6080_V1	control	No
GCA_000543205.1_Stap_aure_GGMC6043_V1	control	No
GCA_000543225.1_Stap_aure_WAMC6086_V1	control	No
GCA_000543245.1_Stap_aure_GGMC6053_V1	control	No
GCA_000543265.1_Stap_aure_FVRH6118_V1	control	No
GCA_000543285.1_Stap_aure_OCMM6129_V1	control	No
GCA_000543305.1_Stap_aure_CHAP6022_V1	control	No
GCA_000543325.1_Stap_aure_KINW6047_V1	control	No
GCA_000543345.1_Stap_aure_KINW6048_V1	control	No
GCA_000543385.1_Stap_aure_M0744_V1	control	No
GCA_000543405.1_Stap_aure_M0746_V1	control	No
GCA_000543425.1_Stap_aure_M0750_V1	control	No
GCA_000543445.1_Stap_aure_M0752_V1	control	No
GCA_000543465.1_Stap_aure_M0772_V1	control	No
GCA_000543485.1_Stap_aure_M0773_V1	control	No
GCA_000543505.1_Stap_aure_M0774_V1	control	No
GCA_000543525.1_Stap_aure_M0775_V1	control	No
GCA_000543545.1_Stap_aure_M0777_V1	control	No
GCA_000543565.1_Stap_aure_M0779_V1	control	No
GCA_000543585.1_Stap_aure_M0782_V1	control	No
GCA_000543605.1_Stap_aure_M0783_V1	control	No
GCA_000543625.1_Stap_aure_M0784_V1	control	No
GCA_000543645.1_Stap_aure_M0785_V1	control	No
GCA_000543665.1_Stap_aure_M0786_V1	control	No
GCA_000543685.1_Stap_aure_M0788_V1	control	No
GCA_000543705.1_Stap_aure_M0789_V1	control	No
GCA_000543725.1_Stap_aure_M0790_V1	control	No
GCA_000543745.1_Stap_aure_M0791_V1	control	No
GCA_000543765.1_Stap_aure_M0793_V1	control	No
GCA_000543785.1_Stap_aure_M0794_V1	control	No
GCA_000543805.1_Stap_aure_M0796_V1	control	No
GCA_000543825.1_Stap_aure_M0798_V1	control	No
GCA_000543845.1_Stap_aure_M0800_V1	control	No
GCA_000543865.1_Stap_aure_M0801_V1	control	No
GCA_000543885.1_Stap_aure_M0802_V1	control	No
GCA_000543905.1_Stap_aure_M0804_V1	control	No
GCA_000543925.1_Stap_aure_M0806_V1	control	No
GCA_000543945.1_Stap_aure_M0807_V1	control	No
GCA_000543965.1_Stap_aure_M0808_V1	control	No
GCA_000543985.1_Stap_aure_M0809_V1	control	No
GCA_000544005.1_Stap_aure_M0810_V1	control	No
GCA_000544025.1_Stap_aure_M0811_V1	control	No
GCA_000544045.1_Stap_aure_M0812_V1	control	No
GCA_000544065.1_Stap_aure_M0814_V1	control	No
GCA_000544085.1_Stap_aure_M0817_V1	control	No
GCA_000544105.1_Stap_aure_M0818_V1	control	No
GCA_000544125.1_Stap_aure_M0819_V1	control	No
GCA_000544145.1_Stap_aure_M0820_V1	control	No
GCA_000544165.1_Stap_aure_M0821_V1	control	No
GCA_000544185.1_Stap_aure_M0824_V1	control	No
GCA_000544205.1_Stap_aure_M0826_V1	control	No
GCA_000544225.1_Stap_aure_M0830_V1	control	No
GCA_000544245.1_Stap_aure_M0833_V1	control	No
GCA_000544265.1_Stap_aure_M0834_V1	control	No
GCA_000544285.1_Stap_aure_M0836_V1	control	No
GCA_000544305.1_Stap_aure_M0837_V1	control	No
GCA_000544325.1_Stap_aure_M0838_V1	control	No
GCA_000544345.1_Stap_aure_M0839_V1	control	No
GCA_000544365.1_Stap_aure_M0840_V1	control	No
GCA_000544385.1_Stap_aure_M0841_V1	control	No
GCA_000544405.1_Stap_aure_M0842_V1	control	No
GCA_000544425.1_Stap_aure_M0843_V1	control	No
GCA_000544445.1_Stap_aure_M0845_V1	control	No
GCA_000544465.1_Stap_aure_M0850_V1	control	No
GCA_000544485.1_Stap_aure_M0851_V1	control	No
GCA_000544505.1_Stap_aure_M0852_V1	control	No
GCA_000544525.1_Stap_aure_M0853_V1	control	No
GCA_000544545.1_Stap_aure_M0855_V1	control	No
GCA_000544565.1_Stap_aure_M0858_V1	control	No
GCA_000544585.1_Stap_aure_M0861_V1	control	No
GCA_000544605.1_Stap_aure_M0862_V1	control	No
GCA_000544625.1_Stap_aure_M0863_V1	control	No
GCA_000544645.1_Stap_aure_M0865_V1	control	No
GCA_000544665.1_Stap_aure_M0866_V1	control	No
GCA_000544685.1_Stap_aure_M0868_V1	control	No
GCA_000544705.1_Stap_aure_M0869_V1	control	No
GCA_000544725.1_Stap_aure_M0872_V1	control	No
GCA_000544745.1_Stap_aure_M0875_V1	control	No
GCA_000544765.1_Stap_aure_M0876_V1	control	No
GCA_000544785.1_Stap_aure_M0878_V1	control	No
GCA_000544805.1_Stap_aure_M0879_V1	control	No
GCA_000544825.1_Stap_aure_M0880_V1	control	No
GCA_000544845.1_Stap_aure_M0883_V1	control	No
GCA_000544865.1_Stap_aure_M0885_V1	control	No
GCA_000544885.1_Stap_aure_M0887_V1	control	No
GCA_000544905.1_Stap_aure_M0889_V1	control	No
GCA_000544925.1_Stap_aure_M0890_V1	control	No
GCA_000544945.1_Stap_aure_M0891_V1	control	No
GCA_000544965.1_Stap_aure_M0893_V1	control	No
GCA_000544985.1_Stap_aure_M0894_V1	control	No
GCA_000545005.1_Stap_aure_M0895_V1	control	No
GCA_000545025.1_Stap_aure_M0897_V1	control	No
GCA_000545045.1_Stap_aure_M0898_V1	control	No
GCA_000545065.1_Stap_aure_M0899_V1	control	No
GCA_000545085.1_Stap_aure_M0901_V1	control	No
GCA_000545105.1_Stap_aure_M0902_V1	control	No
GCA_000545125.1_Stap_aure_M0903_V1	control	No
GCA_000545145.1_Stap_aure_M0905_V1	control	No
GCA_000545165.1_Stap_aure_M0907_V1	control	No
GCA_000545185.1_Stap_aure_M0909_V1	control	No
GCA_000545205.1_Stap_aure_M0910_V1	control	No
GCA_000545225.1_Stap_aure_M0911_V1	control	No
GCA_000545245.1_Stap_aure_M0913_V1	control	No
GCA_000545265.1_Stap_aure_M0914_V1	control	No
GCA_000545285.1_Stap_aure_M0916_V1	control	No
GCA_000545305.1_Stap_aure_M0917_V1	control	No
GCA_000545325.1_Stap_aure_M0918_V1	control	No
GCA_000545345.1_Stap_aure_M0919_V1	control	No
GCA_000545365.1_Stap_aure_M0920_V1	control	No
GCA_000545385.1_Stap_aure_M0922_V1	control	No
GCA_000545405.1_Stap_aure_M0924_V1	control	No
GCA_000545425.1_Stap_aure_M0928_V1	control	No
GCA_000545445.1_Stap_aure_M0929_V1	control	No
GCA_000545465.1_Stap_aure_M0930_V1	control	No
GCA_000545485.1_Stap_aure_M0931_V1	control	No
GCA_000545505.1_Stap_aure_M0932_V1	control	No
GCA_000545525.1_Stap_aure_M0935_V1	control	No
GCA_000545545.1_Stap_aure_M0936_V1	control	No
GCA_000545565.1_Stap_aure_M0937_V1	control	No
GCA_000545585.1_Stap_aure_M0940_V1	control	No
GCA_000545605.1_Stap_aure_M0941_V1	control	No
GCA_000545625.1_Stap_aure_M0942_V1	control	No
GCA_000545645.1_Stap_aure_M0945_V1	control	No
GCA_000545665.1_Stap_aure_M0947_V1	control	No
GCA_000545685.1_Stap_aure_M0948_V1	control	No
GCA_000545705.1_Stap_aure_M0951_V1	control	No
GCA_000545725.1_Stap_aure_M0954_V1	control	No
GCA_000545745.1_Stap_aure_M0955_V1	control	No
GCA_000545765.1_Stap_aure_M0956_V1	control	No
GCA_000545785.1_Stap_aure_M0957_V1	control	No
GCA_000545805.1_Stap_aure_M0960_V1	control	No
GCA_000545825.1_Stap_aure_M0961_V1	control	No
GCA_000545845.1_Stap_aure_M0965_V1	control	No
GCA_000545865.1_Stap_aure_M0966_V1	control	No
GCA_000545885.1_Stap_aure_M0967_V1	control	No
GCA_000545905.1_Stap_aure_M0968_V1	control	No
GCA_000545925.1_Stap_aure_M0969_V1	control	No
GCA_000545945.1_Stap_aure_M0970_V1	control	No
GCA_000545965.1_Stap_aure_M0971_V1	control	No
GCA_000545985.1_Stap_aure_M0972_V1	control	No
GCA_000546005.1_Stap_aure_M0974_V1	control	No
GCA_000546025.1_Stap_aure_M0975_V1	control	No
GCA_000546045.1_Stap_aure_M0979_V1	control	No
GCA_000546065.1_Stap_aure_M0982_V1	control	No
GCA_000546085.1_Stap_aure_M0983_V1	control	No
GCA_000546105.1_Stap_aure_M0984_V1	control	No
GCA_000546125.1_Stap_aure_M0985_V1	control	No
GCA_000546145.1_Stap_aure_M0987_V1	control	No
GCA_000546165.1_Stap_aure_M0988_V1	control	No
GCA_000546185.1_Stap_aure_M0989_V1	control	No
GCA_000546205.1_Stap_aure_M0993_V1	control	No
GCA_000546225.1_Stap_aure_M0997_V1	control	No
GCA_000546245.1_Stap_aure_M1000_V1	control	No
GCA_000546265.1_Stap_aure_M1002_V1	control	No
GCA_000546285.1_Stap_aure_M1003_V1	control	No
GCA_000546305.1_Stap_aure_M1006_V1	control	No
GCA_000546325.1_Stap_aure_M1009_V1	control	No
GCA_000546345.1_Stap_aure_M1011_V1	control	No
GCA_000546365.1_Stap_aure_M1012_V1	control	No
GCA_000546385.1_Stap_aure_M1013_V1	control	No
GCA_000546405.1_Stap_aure_M1014_V1	control	No
GCA_000546425.1_Stap_aure_M1017_V1	control	No
GCA_000546445.1_Stap_aure_M1019_V1	control	No
GCA_000546465.1_Stap_aure_M1021_V1	control	No
GCA_000546485.1_Stap_aure_M1022_V1	control	No
GCA_000546505.1_Stap_aure_M1023_V1	control	No
GCA_000546525.1_Stap_aure_M1025_V1	control	No
GCA_000546545.1_Stap_aure_M1026_V1	control	No
GCA_000546565.1_Stap_aure_M1027_V1	control	No
GCA_000546585.1_Stap_aure_M1030_V1	control	No
GCA_000546605.1_Stap_aure_M1031_V1	control	No
GCA_000546625.1_Stap_aure_M1033_V1	control	No
GCA_000546645.1_Stap_aure_M1035_V1	control	No
GCA_000546665.1_Stap_aure_M1041_V1	control	No
GCA_000546685.1_Stap_aure_M1043_V1	control	No
GCA_000546705.1_Stap_aure_M1045_V1	control	No
GCA_000546725.1_Stap_aure_M1046_V1	control	No
GCA_000546745.1_Stap_aure_M1048_V1	control	No
GCA_000546765.1_Stap_aure_M1049_V1	control	No
GCA_000546785.1_Stap_aure_M1050_V1	control	No
GCA_000546805.1_Stap_aure_M1053_V1	control	No
GCA_000546825.1_Stap_aure_M1054_V1	control	No
GCA_000546845.1_Stap_aure_M1056_V1	control	No
GCA_000546865.1_Stap_aure_M1058_V1	control	No
GCA_000546885.1_Stap_aure_M1059_V1	control	No
GCA_000546905.1_Stap_aure_M1066_V1	control	No
GCA_000546925.1_Stap_aure_M1067_V1	control	No
GCA_000546945.1_Stap_aure_M1069_V1	control	No
GCA_000546965.1_Stap_aure_M1070_V1	control	No
GCA_000546985.1_Stap_aure_M1074_V1	control	No
GCA_000547005.1_Stap_aure_M1077_V1	control	No
GCA_000547025.1_Stap_aure_M1079_V1	control	No
GCA_000547045.1_Stap_aure_M1080_V1	control	No
GCA_000547065.1_Stap_aure_M1081_V1	control	No
GCA_000547085.1_Stap_aure_M1082_V1	control	No
GCA_000547105.1_Stap_aure_M1084_V1	control	No
GCA_000547125.1_Stap_aure_M1085_V1	control	No
GCA_000547145.1_Stap_aure_M1087_V1	control	No
GCA_000547165.1_Stap_aure_M1088_V1	control	No
GCA_000547185.1_Stap_aure_M1089_V1	control	No
GCA_000547205.1_Stap_aure_M1090_V1	control	No
GCA_000547225.1_Stap_aure_M1091_V1	control	No
GCA_000547245.1_Stap_aure_M1094_V1	control	No
GCA_000547265.1_Stap_aure_M1096_V1	control	No
GCA_000547285.1_Stap_aure_M1101_V1	control	No
GCA_000547305.1_Stap_aure_M1102_V1	control	No
GCA_000547325.1_Stap_aure_M1560_V1	control	No
GCA_000547345.1_Stap_aure_M1562_V1	control	No
GCA_000547365.1_Stap_aure_M1566_V1	control	No
GCA_000547385.1_Stap_aure_M1567_V1	control	No
GCA_000547405.1_Stap_aure_M1569_V1	control	No
GCA_000547425.1_Stap_aure_M1570_V1	control	No
GCA_000547445.1_Stap_aure_M1571_V1	control	No
GCA_000547465.1_Stap_aure_M1572_V1	control	No
GCA_000547485.1_Stap_aure_M1573_V1	control	No
GCA_000547505.1_Stap_aure_M1574_V1	control	No
GCA_000547525.1_Stap_aure_M1575_V1	control	No
GCA_000547545.1_Stap_aure_M1576_V1	control	No
GCA_000547565.1_Stap_aure_M1577_V1	control	No
GCA_000547585.1_Stap_aure_M1580_V1	control	No
GCA_000547605.1_Stap_aure_M0747_V1	control	No
GCA_000547625.1_Stap_aure_M0749_V1	control	No
GCA_000547645.1_Stap_aure_M0753_V1	control	No
GCA_000547665.1_Stap_aure_M0754_V1	control	No
GCA_000547685.1_Stap_aure_M0757_V1	control	No
GCA_000547705.1_Stap_aure_M0758_V1	control	No
GCA_000547725.1_Stap_aure_M0759_V1	control	No
GCA_000547745.1_Stap_aure_M0760_V1	control	No
GCA_000547765.1_Stap_aure_M0761_V1	control	No
GCA_000547785.1_Stap_aure_M0762_V1	control	No
GCA_000547805.1_Stap_aure_M0763_V1	control	No
GCA_000547825.1_Stap_aure_M0764_V1	control	No
GCA_000547845.1_Stap_aure_M0766_V1	control	No
GCA_000547865.1_Stap_aure_M0767_V1	control	No
GCA_000547885.1_Stap_aure_M0768_V1	control	No
GCA_000547905.1_Stap_aure_M0771_V1	control	No
GCA_000547925.1_Stap_aure_M1366_V1	control	No
GCA_000547945.1_Stap_aure_M1369_V1	control	No
GCA_000547965.1_Stap_aure_M1370_V1	control	No
GCA_000547985.1_Stap_aure_M1371_V1	control	No
GCA_000548005.1_Stap_aure_M1372_V1	control	No
GCA_000548025.1_Stap_aure_M1377_V1	control	No
GCA_000548045.1_Stap_aure_M1378_V1	control	No
GCA_000548065.1_Stap_aure_M1380_V1	control	No
GCA_000548085.1_Stap_aure_M1382_V1	control	No
GCA_000548105.1_Stap_aure_M1383_V1	control	No
GCA_000548125.1_Stap_aure_M1386_V1	control	No
GCA_000548145.1_Stap_aure_M1387_V1	control	No
GCA_000548165.1_Stap_aure_M1390_V1	control	No
GCA_000548185.1_Stap_aure_M1391_V1	control	No
GCA_000548205.1_Stap_aure_M1392_V1	control	No
GCA_000548225.1_Stap_aure_M1395_V1	control	No
GCA_000548245.1_Stap_aure_M1396_V1	control	No
GCA_000548265.1_Stap_aure_M1397_V1	control	No
GCA_000548285.1_Stap_aure_M1398_V1	control	No
GCA_000548305.1_Stap_aure_M1400_V1	control	No
GCA_000548325.1_Stap_aure_M1401_V1	control	No
GCA_000548345.1_Stap_aure_M1402_V1	control	No
GCA_000548365.1_Stap_aure_M1403_V1	control	No
GCA_000548385.1_Stap_aure_M1406_V1	control	No
GCA_000548405.1_Stap_aure_M1408_V1	control	No
GCA_000548425.1_Stap_aure_M1409_V1	control	No
GCA_000548445.1_Stap_aure_M1410_V1	control	No
GCA_000548465.1_Stap_aure_M1411_V1	control	No
GCA_000548485.1_Stap_aure_M1412_V1	control	No
GCA_000548505.1_Stap_aure_M1413_V1	control	No
GCA_000548525.1_Stap_aure_M1414_V1	control	No
GCA_000548545.1_Stap_aure_M1415_V1	control	No
GCA_000548565.1_Stap_aure_M1416_V1	control	No
GCA_000548585.1_Stap_aure_M1417_V1	control	No
GCA_000548605.1_Stap_aure_M1420_V1	control	No
GCA_000548625.1_Stap_aure_M1421_V1	control	No
GCA_000548645.1_Stap_aure_M1422_V1	control	No
GCA_000548665.1_Stap_aure_M1423_V1	control	No
GCA_000548685.1_Stap_aure_M1424_V1	control	No
GCA_000548705.1_Stap_aure_M1425_V1	control	No
GCA_000548725.1_Stap_aure_M1428_V1	control	No
GCA_000548745.1_Stap_aure_M1429_V1	control	No
GCA_000548765.1_Stap_aure_M1430_V1	control	No
GCA_000548785.1_Stap_aure_M1431_V1	control	No
GCA_000548805.1_Stap_aure_M1432_V1	control	No
GCA_000548825.1_Stap_aure_M1433_V1	control	No
GCA_000548845.1_Stap_aure_M1434_V1	control	No
GCA_000548865.1_Stap_aure_M1435_V1	control	No
GCA_000548885.1_Stap_aure_M1436_V1	control	No
GCA_000548905.1_Stap_aure_M1437_V1	control	No
GCA_000548925.1_Stap_aure_M1438_V1	control	No
GCA_000548945.1_Stap_aure_M1441_V1	control	No
GCA_000548965.1_Stap_aure_M1443_V1	control	No
GCA_000548985.1_Stap_aure_M1444_V1	control	No
GCA_000549005.1_Stap_aure_M1445_V1	control	No
GCA_000549025.1_Stap_aure_M1446_V1	control	No
GCA_000549045.1_Stap_aure_M1447_V1	control	No
GCA_000549065.1_Stap_aure_M1448_V1	control	No
GCA_000549085.1_Stap_aure_M1449_V1	control	No
GCA_000549105.1_Stap_aure_M1452_V1	control	No
GCA_000549125.1_Stap_aure_M1453_V1	control	No
GCA_000549145.1_Stap_aure_M1454_V1	control	No
GCA_000549165.1_Stap_aure_M1455_V1	control	No
GCA_000549185.1_Stap_aure_M1456_V1	control	No
GCA_000549205.1_Stap_aure_M1457_V1	control	No
GCA_000549225.1_Stap_aure_M1458_V1	control	No
GCA_000549245.1_Stap_aure_M1459_V1	control	No
GCA_000549265.1_Stap_aure_M1460_V1	control	No
GCA_000549285.1_Stap_aure_M1461_V1	control	No
GCA_000549305.1_Stap_aure_M1464_V1	control	No
GCA_000549325.1_Stap_aure_M1465_V1	control	No
GCA_000549345.1_Stap_aure_M1467_V1	control	No
GCA_000549365.1_Stap_aure_M1469_V1	control	No
GCA_000549385.1_Stap_aure_M1470_V1	control	No
GCA_000549405.1_Stap_aure_M1471_V1	control	No
GCA_000549425.1_Stap_aure_M1472_V1	control	No
GCA_000549445.1_Stap_aure_M1474_V1	control	No
GCA_000549465.1_Stap_aure_M1338_V1	control	No
GCA_000549485.1_Stap_aure_M1344_V1	control	No
GCA_000549505.1_Stap_aure_M1345_V1	control	No
GCA_000549525.1_Stap_aure_M1347_V1	control	No
GCA_000549545.1_Stap_aure_M1348_V1	control	No
GCA_000549565.1_Stap_aure_M1349_V1	control	No
GCA_000549585.1_Stap_aure_M1350_V1	control	No
GCA_000549605.1_Stap_aure_M1351_V1	control	No
GCA_000549625.1_Stap_aure_M1352_V1	control	No
GCA_000549645.1_Stap_aure_M1353_V1	control	No
GCA_000549665.1_Stap_aure_M1354_V1	control	No
GCA_000549685.1_Stap_aure_M1355_V1	control	No
GCA_000549705.1_Stap_aure_M1356_V1	control	No
GCA_000549725.1_Stap_aure_M1360_V1	control	No
GCA_000549745.1_Stap_aure_M1361_V1	control	No
GCA_000549765.1_Stap_aure_M1363_V1	control	No
GCA_000549785.1_Stap_aure_M1365_V1	control	No
GCA_000549805.1_Stap_aure_M1476_V1	control	No
GCA_000549825.1_Stap_aure_M1477_V1	control	No
GCA_000549845.1_Stap_aure_M1478_V1	control	No
GCA_000549865.1_Stap_aure_M1482_V1	control	No
GCA_000549885.1_Stap_aure_M1483_V1	control	No
GCA_000549905.1_Stap_aure_M1484_V1	control	No
GCA_000549925.1_Stap_aure_M1487_V1	control	No
GCA_000549945.1_Stap_aure_M1489_V1	control	No
GCA_000549965.1_Stap_aure_M1490_V1	control	No
GCA_000549985.1_Stap_aure_M1491_V1	control	No
GCA_000550005.1_Stap_aure_M1493_V1	control	No
GCA_000550025.1_Stap_aure_M1496_V1	control	No
GCA_000550045.1_Stap_aure_M1497_V1	control	No
GCA_000550065.1_Stap_aure_M1500_V1	control	No
GCA_000550085.1_Stap_aure_M1501_V1	control	No
GCA_000550105.1_Stap_aure_M1504_V1	control	No
GCA_000550125.1_Stap_aure_M1505_V1	control	No
GCA_000550145.1_Stap_aure_M1506_V1	control	No
GCA_000550165.1_Stap_aure_M1507_V1	control	No
GCA_000550185.1_Stap_aure_M1508_V1	control	No
GCA_000550205.1_Stap_aure_M1511_V1	control	No
GCA_000550225.1_Stap_aure_M1512_V1	control	No
GCA_000550245.1_Stap_aure_M1513_V1	control	No
GCA_000550265.1_Stap_aure_M1514_V1	control	No
GCA_000550285.1_Stap_aure_M1515_V1	control	No
GCA_000550305.1_Stap_aure_M1516_V1	control	No
GCA_000550325.1_Stap_aure_M1518_V1	control	No
GCA_000550345.1_Stap_aure_M1519_V1	control	No
GCA_000550365.1_Stap_aure_M1523_V1	control	No
GCA_000550385.1_Stap_aure_M1524_V1	control	No
GCA_000550405.1_Stap_aure_M1525_V1	control	No
GCA_000550425.1_Stap_aure_M1528_V1	control	No
GCA_000550445.1_Stap_aure_M1529_V1	control	No
GCA_000550465.1_Stap_aure_M1530_V1	control	No
GCA_000550485.1_Stap_aure_M1532_V1	control	No
GCA_000550505.1_Stap_aure_M1534_V1	control	No
GCA_000550525.1_Stap_aure_M1535_V1	control	No
GCA_000550545.1_Stap_aure_M1538_V1	control	No
GCA_000550565.1_Stap_aure_M1541_V1	control	No
GCA_000550585.1_Stap_aure_M1542_V1	control	No
GCA_000550605.1_Stap_aure_M1545_V1	control	No
GCA_000550625.1_Stap_aure_M1550_V1	control	No
GCA_000550645.1_Stap_aure_M1551_V1	control	No
GCA_000550665.1_Stap_aure_M1552_V1	control	No
GCA_000550685.1_Stap_aure_M1553_V1	control	No
GCA_000550705.1_Stap_aure_M1557_V1	control	No
GCA_000550725.1_Stap_aure_M1559_V1	control	No
GCA_000550845.1_Stap_aure_M0004_V1	control	No
GCA_000550865.1_Stap_aure_M0005_V1	control	No
GCA_000550885.1_Stap_aure_M0007_V1	control	No
GCA_000550905.1_Stap_aure_M0008_V1	control	No
GCA_000550925.1_Stap_aure_M0009_V1	control	No
GCA_000550945.1_Stap_aure_M0010_V1	control	No
GCA_000550965.1_Stap_aure_M0011_V1	control	No
GCA_000550985.1_Stap_aure_M0012_V1	control	No
GCA_000551005.1_Stap_aure_M0013_V1	control	No
GCA_000551025.1_Stap_aure_M0014_V1	control	No
GCA_000551045.1_Stap_aure_M0016_V1	control	No
GCA_000551065.1_Stap_aure_M0017_V1	control	No
GCA_000551085.1_Stap_aure_M0021_V1	control	No
GCA_000551105.1_Stap_aure_M0022_V1	control	No
GCA_000551125.1_Stap_aure_M0024_V1	control	No
GCA_000551145.1_Stap_aure_M0025_V1	control	No
GCA_000551185.1_Stap_aure_M0027_V1	control	No
GCA_000551205.1_Stap_aure_M0028_V1	control	No
GCA_000551225.1_Stap_aure_M0030_V1	control	No
GCA_000551245.1_Stap_aure_M0031_V1	control	No
GCA_000551265.1_Stap_aure_M0034_V1	control	No
GCA_000551285.1_Stap_aure_M0036_V1	control	No
GCA_000551305.1_Stap_aure_M0037_V1	control	No
GCA_000551325.1_Stap_aure_M0038_V1	control	No
GCA_000551345.1_Stap_aure_M0040_V1	control	No
GCA_000551365.1_Stap_aure_M0041_V1	control	No
GCA_000551385.1_Stap_aure_M0042_V1	control	No
GCA_000551405.1_Stap_aure_M0043_V1	control	No
GCA_000551425.1_Stap_aure_M0044_V1	control	No
GCA_000551445.1_Stap_aure_M0046_V1	control	No
GCA_000551465.1_Stap_aure_M0048_V1	control	No
GCA_000551485.1_Stap_aure_M0049_V1	control	No
GCA_000551505.1_Stap_aure_M0051_V1	control	No
GCA_000551525.1_Stap_aure_M0052_V1	control	No
GCA_000551545.1_Stap_aure_M0054_V1	control	No
GCA_000551565.1_Stap_aure_M0057_V1	control	No
GCA_000551585.1_Stap_aure_M0058_V1	control	No
GCA_000551605.1_Stap_aure_M0061_V1	control	No
GCA_000551625.1_Stap_aure_M0063_V1	control	No
GCA_000551645.1_Stap_aure_M0064_V1	control	No
GCA_000551665.1_Stap_aure_M0065_V1	control	No
GCA_000551685.1_Stap_aure_M0069_V1	control	No
GCA_000551705.1_Stap_aure_M0070_V1	control	No
GCA_000551725.1_Stap_aure_M0071_V1	control	No
GCA_000551745.1_Stap_aure_M0074_V1	control	No
GCA_000551765.1_Stap_aure_M0076_V1	control	No
GCA_000551785.1_Stap_aure_M0079_V1	control	No
GCA_000551805.1_Stap_aure_M0080_V1	control	No
GCA_000551825.1_Stap_aure_M0081_V1	control	No
GCA_000551845.1_Stap_aure_M0082_V1	control	No
GCA_000551865.1_Stap_aure_M0083_V1	control	No
GCA_000551885.1_Stap_aure_M0084_V1	control	No
GCA_000551905.1_Stap_aure_M0086_V1	control	No
GCA_000551925.1_Stap_aure_M0087_V1	control	No
GCA_000551945.1_Stap_aure_M0089_V1	control	No
GCA_000551965.1_Stap_aure_M0092_V1	control	No
GCA_000551985.1_Stap_aure_M0093_V1	control	No
GCA_000552005.1_Stap_aure_M0094_V1	control	No
GCA_000552025.1_Stap_aure_M0095_V1	control	No
GCA_000552045.1_Stap_aure_M0096_V1	control	No
GCA_000552065.1_Stap_aure_M0097_V1	control	No
GCA_000552085.1_Stap_aure_M0098_V1	control	No
GCA_000552105.1_Stap_aure_M0099_V1	control	No
GCA_000552125.1_Stap_aure_M0100_V1	control	No
GCA_000552145.1_Stap_aure_M0101_V1	control	No
GCA_000552165.1_Stap_aure_M0107_V1	control	No
GCA_000552185.1_Stap_aure_M0109_V1	control	No
GCA_000552205.1_Stap_aure_M0110_V1	control	No
GCA_000552225.1_Stap_aure_M0111_V1	control	No
GCA_000552245.1_Stap_aure_M0112_V1	control	No
GCA_000552265.1_Stap_aure_M0115_V1	control	No
GCA_000552285.1_Stap_aure_M0116_V1	control	No
GCA_000552305.1_Stap_aure_M0117_V1	control	No
GCA_000552325.1_Stap_aure_M0118_V1	control	No
GCA_000552345.1_Stap_aure_M0119_V1	control	No
GCA_000552365.1_Stap_aure_M0120_V1	control	No
GCA_000552385.1_Stap_aure_M0122_V1	control	No
GCA_000552405.1_Stap_aure_M0123_V1	control	No
GCA_000552425.1_Stap_aure_M0124_V1	control	No
GCA_000552445.1_Stap_aure_M0125_V1	control	No
GCA_000552465.1_Stap_aure_M0127_V1	control	No
GCA_000552485.1_Stap_aure_M0128_V1	control	No
GCA_000552505.1_Stap_aure_M0131_V1	control	No
GCA_000552535.1_Stap_aure_M0132_V1	control	No
GCA_000552565.1_Stap_aure_M0134_V1	control	No
GCA_000552585.1_Stap_aure_M0135_V1	control	No
GCA_000552605.1_Stap_aure_M0136_V1	control	No
GCA_000552625.1_Stap_aure_M0137_V1	control	No
GCA_000552645.1_Stap_aure_M0138_V1	control	No
GCA_000552665.1_Stap_aure_M0141_V1	control	No
GCA_000552685.1_Stap_aure_M0142_V1	control	No
GCA_000552705.1_Stap_aure_M0143_V1	control	No
GCA_000552725.1_Stap_aure_M0145_V1	control	No
GCA_000552745.1_Stap_aure_M0146_V1	control	No
GCA_000552765.1_Stap_aure_M0147_V1	control	No
GCA_000552785.1_Stap_aure_M0148_V1	control	No
GCA_000552805.1_Stap_aure_M0149_V1	control	No
GCA_000552825.1_Stap_aure_M0153_V1	control	No
GCA_000552845.1_Stap_aure_M0155_V1	control	No
GCA_000552865.1_Stap_aure_M0156_V1	control	No
GCA_000552885.1_Stap_aure_M0157_V1	control	No
GCA_000552905.1_Stap_aure_M0159_V1	control	No
GCA_000552925.1_Stap_aure_M0160_V1	control	No
GCA_000552945.1_Stap_aure_M0161_V1	control	No
GCA_000552965.1_Stap_aure_M0162_V1	control	No
GCA_000552985.1_Stap_aure_M0163_V1	control	No
GCA_000553005.1_Stap_aure_M0164_V1	control	No
GCA_000553025.1_Stap_aure_M0165_V1	control	No
GCA_000553045.1_Stap_aure_M0166_V1	control	No
GCA_000553065.1_Stap_aure_M0168_V1	control	No
GCA_000553085.1_Stap_aure_M0169_V1	control	No
GCA_000553105.1_Stap_aure_M0170_V1	control	No
GCA_000553125.1_Stap_aure_M0172_V1	control	No
GCA_000553145.1_Stap_aure_M0174_V1	control	No
GCA_000553165.1_Stap_aure_M0175_V1	control	No
GCA_000553185.1_Stap_aure_M0178_V1	control	No
GCA_000553205.1_Stap_aure_M0179_V1	control	No
GCA_000553225.1_Stap_aure_M0181_V1	control	No
GCA_000553245.1_Stap_aure_M0182_V1	control	No
GCA_000553265.1_Stap_aure_M0183_V1	control	No
GCA_000553285.1_Stap_aure_M0184_V1	control	No
GCA_000553305.1_Stap_aure_M0185_V1	control	No
GCA_000553325.1_Stap_aure_M0186_V1	control	No
GCA_000553345.1_Stap_aure_M0187_V1	control	No
GCA_000553365.1_Stap_aure_M0188_V1	control	No
GCA_000553385.1_Stap_aure_M0191_V1	control	No
GCA_000553405.1_Stap_aure_M0193_V1	control	No
GCA_000553425.1_Stap_aure_M0194_V1	control	No
GCA_000553445.1_Stap_aure_M0196_V1	control	No
GCA_000553465.1_Stap_aure_M0198_V1	control	No
GCA_000553485.1_Stap_aure_M0199_V1	control	No
GCA_000553505.1_Stap_aure_M0201_V1	control	No
GCA_000553525.1_Stap_aure_M0202_V1	control	No
GCA_000553545.1_Stap_aure_M0203_V1	control	No
GCA_000553575.1_Stap_aure_M0205_V1	control	No
GCA_000553595.1_Stap_aure_M0207_V1	control	No
GCA_000553615.1_Stap_aure_M0208_V1	control	No
GCA_000553635.1_Stap_aure_M0209_V1	control	No
GCA_000553655.1_Stap_aure_M0211_V1	control	No
GCA_000553675.1_Stap_aure_M0214_V1	control	No
GCA_000553695.1_Stap_aure_M0215_V1	control	No
GCA_000553715.1_Stap_aure_M0218_V1	control	No
GCA_000553735.1_Stap_aure_M0219_V1	control	No
GCA_000553755.1_Stap_aure_M0220_V1	control	No
GCA_000553775.1_Stap_aure_M0224_V1	control	No
GCA_000553795.1_Stap_aure_M0225_V1	control	No
GCA_000553815.1_Stap_aure_M0226_V1	control	No
GCA_000553835.1_Stap_aure_M0227_V1	control	No
GCA_000553855.1_Stap_aure_M0228_V1	control	No
GCA_000553875.1_Stap_aure_M0241_V1	control	No
GCA_000553905.1_Stap_aure_M0254_V1	control	No
GCA_000553925.1_Stap_aure_M0255_V1	control	No
GCA_000553945.1_Stap_aure_M0256_V1	control	No
GCA_000553965.1_Stap_aure_M0258_V1	control	No
GCA_000553985.1_Stap_aure_M0262_V1	control	No
GCA_000554005.1_Stap_aure_M0263_V1	control	No
GCA_000554025.1_Stap_aure_M0264_V1	control	No
GCA_000554045.1_Stap_aure_M0265_V1	control	No
GCA_000554065.1_Stap_aure_M0271_V1	control	No
GCA_000554085.1_Stap_aure_M0272_V1	control	No
GCA_000554105.1_Stap_aure_M0275_V1	control	No
GCA_000554125.1_Stap_aure_M0276_V1	control	No
GCA_000554145.1_Stap_aure_M0278_V1	control	No
GCA_000554165.1_Stap_aure_M0281_V1	control	No
GCA_000554185.1_Stap_aure_M0283_V1	control	No
GCA_000554205.1_Stap_aure_M0285_V1	control	No
GCA_000554225.1_Stap_aure_M0286_V1	control	No
GCA_000554245.1_Stap_aure_M0287_V1	control	No
GCA_000554265.1_Stap_aure_M0289_V1	control	No
GCA_000554285.1_Stap_aure_M0290_V1	control	No
GCA_000554305.1_Stap_aure_M0292_V1	control	No
GCA_000554325.1_Stap_aure_M0293_V1	control	No
GCA_000554345.1_Stap_aure_M0295_V1	control	No
GCA_000554365.1_Stap_aure_M0296_V1	control	No
GCA_000554385.1_Stap_aure_M0297_V1	control	No
GCA_000554405.1_Stap_aure_M0300_V1	control	No
GCA_000554425.1_Stap_aure_M0301_V1	control	No
GCA_000554445.1_Stap_aure_M0302_V1	control	No
GCA_000554465.1_Stap_aure_M0303_V1	control	No
GCA_000554485.1_Stap_aure_M0305_V1	control	No
GCA_000554505.1_Stap_aure_M0307_V1	control	No
GCA_000554525.1_Stap_aure_M0309_V1	control	No
GCA_000554545.1_Stap_aure_M0310_V1	control	No
GCA_000554565.1_Stap_aure_M0313_V1	control	No
GCA_000554585.1_Stap_aure_M0314_V1	control	No
GCA_000554605.1_Stap_aure_M0317_V1	control	No
GCA_000554625.1_Stap_aure_M0318_V1	control	No
GCA_000554645.1_Stap_aure_M0319_V1	control	No
GCA_000554665.1_Stap_aure_M0320_V1	control	No
GCA_000554685.1_Stap_aure_M0321_V1	control	No
GCA_000554705.1_Stap_aure_M0322_V1	control	No
GCA_000554725.1_Stap_aure_M0323_V1	control	No
GCA_000554745.1_Stap_aure_M0325_V1	control	No
GCA_000554765.1_Stap_aure_M0327_V1	control	No
GCA_000554785.1_Stap_aure_M0331_V1	control	No
GCA_000554805.1_Stap_aure_M0333_V1	control	No
GCA_000554825.1_Stap_aure_M0335_V1	control	No
GCA_000554845.1_Stap_aure_M0336_V1	control	No
GCA_000554865.1_Stap_aure_M0337_V1	control	No
GCA_000554885.1_Stap_aure_M0338_V1	control	No
GCA_000554905.1_Stap_aure_M0339_V1	control	No
GCA_000554925.1_Stap_aure_M0341_V1	control	No
GCA_000554945.1_Stap_aure_M0342_V1	control	No
GCA_000554965.1_Stap_aure_M0344_V1	control	No
GCA_000554985.1_Stap_aure_M0345_V1	control	No
GCA_000555005.1_Stap_aure_M0346_V1	control	No
GCA_000555025.1_Stap_aure_M0348_V1	control	No
GCA_000555045.1_Stap_aure_M0349_V1	control	No
GCA_000555065.1_Stap_aure_M0353_V1	control	No
GCA_000555085.1_Stap_aure_M0355_V1	control	No
GCA_000555105.1_Stap_aure_M0356_V1	control	No
GCA_000555125.1_Stap_aure_M0357_V1	control	No
GCA_000555145.1_Stap_aure_M0359_V1	control	No
GCA_000555165.1_Stap_aure_M0360_V1	control	No
GCA_000555185.1_Stap_aure_M0361_V1	control	No
GCA_000555205.1_Stap_aure_M0362_V1	control	No
GCA_000555225.1_Stap_aure_M0368_V1	control	No
GCA_000555245.1_Stap_aure_M0369_V1	control	No
GCA_000555265.1_Stap_aure_M0372_V1	control	No
GCA_000555285.1_Stap_aure_M0373_V1	control	No
GCA_000555305.1_Stap_aure_M0376_V1	control	No
GCA_000555325.1_Stap_aure_M0377_V1	control	No
GCA_000555345.1_Stap_aure_M0378_V1	control	No
GCA_000555365.1_Stap_aure_M0380_V1	control	No
GCA_000555385.1_Stap_aure_M0382_V1	control	No
GCA_000555405.1_Stap_aure_M0383_V1	control	No
GCA_000555425.1_Stap_aure_M0384_V1	control	No
GCA_000555445.1_Stap_aure_M0385_V1	control	No
GCA_000555465.1_Stap_aure_M0386_V1	control	No
GCA_000555485.1_Stap_aure_M0388_V1	control	No
GCA_000555505.1_Stap_aure_M0390_V1	control	No
GCA_000555525.1_Stap_aure_M0398_V1	control	No
GCA_000555545.1_Stap_aure_M0399_V1	control	No
GCA_000555565.1_Stap_aure_M0400_V1	control	No
GCA_000555585.1_Stap_aure_M0402_V1	control	No
GCA_000555605.1_Stap_aure_M0403_V1	control	No
GCA_000555625.1_Stap_aure_M0405_V1	control	No
GCA_000555645.1_Stap_aure_M0406_V1	control	No
GCA_000555665.1_Stap_aure_M0409_V1	control	No
GCA_000555685.1_Stap_aure_M0411_V1	control	No
GCA_000555705.1_Stap_aure_M0412_V1	control	No
GCA_000555725.1_Stap_aure_M0413_V1	control	No
GCA_000555745.1_Stap_aure_M0414_V1	control	No
GCA_000555765.1_Stap_aure_M0416_V1	control	No
GCA_000555785.1_Stap_aure_M0417_V1	control	No
GCA_000555805.1_Stap_aure_M0419_V1	control	No
GCA_000555825.1_Stap_aure_M0420_V1	control	No
GCA_000555845.1_Stap_aure_M0421_V1	control	No
GCA_000555865.1_Stap_aure_M0423_V1	control	No
GCA_000555885.1_Stap_aure_M0425_V1	control	No
GCA_000555905.1_Stap_aure_M0426_V1	control	No
GCA_000555925.1_Stap_aure_M0428_V1	control	No
GCA_000555945.1_Stap_aure_M0430_V1	control	No
GCA_000555965.1_Stap_aure_M0431_V1	control	No
GCA_000555985.1_Stap_aure_M0433_V1	control	No
GCA_000556005.1_Stap_aure_M0435_V1	control	No
GCA_000556025.1_Stap_aure_M0437_V1	control	No
GCA_000556045.1_Stap_aure_M0439_V1	control	No
GCA_000556065.1_Stap_aure_M0440_V1	control	No
GCA_000556085.1_Stap_aure_M0441_V1	control	No
GCA_000556105.1_Stap_aure_M0442_V1	control	No
GCA_000556125.1_Stap_aure_M0445_V1	control	No
GCA_000556145.1_Stap_aure_M0447_V1	control	No
GCA_000556165.1_Stap_aure_M0448_V1	control	No
GCA_000556185.1_Stap_aure_M0449_V1	control	No
GCA_000556205.1_Stap_aure_M0451_V1	control	No
GCA_000556225.1_Stap_aure_M0452_V1	control	No
GCA_000556245.1_Stap_aure_M0453_V1	control	No
GCA_000556265.1_Stap_aure_M0454_V1	control	No
GCA_000556285.1_Stap_aure_M0457_V1	control	No
GCA_000556305.1_Stap_aure_M0458_V1	control	No
GCA_000556325.1_Stap_aure_M0462_V1	control	No
GCA_000556345.1_Stap_aure_M0463_V1	control	No
GCA_000556365.1_Stap_aure_M0464_V1	control	No
GCA_000556385.1_Stap_aure_M0465_V1	control	No
GCA_000556405.1_Stap_aure_M0466_V1	control	No
GCA_000556425.1_Stap_aure_M0469_V1	control	No
GCA_000556445.1_Stap_aure_M0471_V1	control	No
GCA_000556465.1_Stap_aure_M0472_V1	control	No
GCA_000556485.1_Stap_aure_M0475_V1	control	No
GCA_000556505.1_Stap_aure_M0476_V1	control	No
GCA_000556545.1_Stap_aure_M0481_V1	control	No
GCA_000556565.1_Stap_aure_M0482_V1	control	No
GCA_000556585.1_Stap_aure_M0483_V1	control	No
GCA_000556605.1_Stap_aure_M0484_V1	control	No
GCA_000556625.1_Stap_aure_M0486_V1	control	No
GCA_000556645.1_Stap_aure_M0487_V1	control	No
GCA_000556665.1_Stap_aure_M0490_V1	control	No
GCA_000556685.1_Stap_aure_M0491_V1	control	No
GCA_000556705.1_Stap_aure_M0496_V1	control	No
GCA_000556725.1_Stap_aure_M0501_V1	control	No
GCA_000556745.1_Stap_aure_M0503_V1	control	No
GCA_000556765.1_Stap_aure_M0505_V1	control	No
GCA_000556785.1_Stap_aure_M0506_V1	control	No
GCA_000556805.1_Stap_aure_M0508_V1	control	No
GCA_000556825.1_Stap_aure_M0509_V1	control	No
GCA_000556845.1_Stap_aure_M0512_V1	control	No
GCA_000556865.1_Stap_aure_M0514_V1	control	No
GCA_000556885.1_Stap_aure_M0515_V1	control	No
GCA_000556905.1_Stap_aure_M0516_V1	control	No
GCA_000556925.1_Stap_aure_M0518_V1	control	No
GCA_000556945.1_Stap_aure_M0519_V1	control	No
GCA_000556965.1_Stap_aure_M0520_V1	control	No
GCA_000556985.1_Stap_aure_M0522_V1	control	No
GCA_000557005.1_Stap_aure_M0523_V1	control	No
GCA_000557025.1_Stap_aure_M0525_V1	control	No
GCA_000557045.1_Stap_aure_M0527_V1	control	No
GCA_000557065.1_Stap_aure_M0530_V1	control	No
GCA_000557085.1_Stap_aure_M0532_V1	control	No
GCA_000557105.1_Stap_aure_M0533_V1	control	No
GCA_000557125.1_Stap_aure_M0534_V1	control	No
GCA_000557145.1_Stap_aure_M0537_V1	control	No
GCA_000557165.1_Stap_aure_M0540_V1	control	No
GCA_000557185.1_Stap_aure_M0541_V1	control	No
GCA_000557205.1_Stap_aure_M0542_V1	control	No
GCA_000557225.1_Stap_aure_M0543_V1	control	No
GCA_000557245.1_Stap_aure_M0544_V1	control	No
GCA_000557265.1_Stap_aure_M0545_V1	control	No
GCA_000557285.1_Stap_aure_M0546_V1	control	No
GCA_000557305.1_Stap_aure_M0548_V1	control	No
GCA_000557325.1_Stap_aure_M0549_V1	control	No
GCA_000557345.1_Stap_aure_M0550_V1	control	No
GCA_000557365.1_Stap_aure_M0552_V1	control	No
GCA_000557385.1_Stap_aure_M0554_V1	control	No
GCA_000557405.1_Stap_aure_M0555_V1	control	No
GCA_000557425.1_Stap_aure_M0556_V1	control	No
GCA_000557445.1_Stap_aure_M0557_V1	control	No
GCA_000557465.1_Stap_aure_M0558_V1	control	No
GCA_000557485.1_Stap_aure_M0559_V1	control	No
GCA_000557505.1_Stap_aure_M0563_V1	control	No
GCA_000557525.1_Stap_aure_M0564_V1	control	No
GCA_000557545.1_Stap_aure_M0566_V1	control	No
GCA_000557565.1_Stap_aure_M0567_V1	control	No
GCA_000557585.1_Stap_aure_M0568_V1	control	No
GCA_000557605.1_Stap_aure_M0569_V1	control	No
GCA_000557625.1_Stap_aure_M0572_V1	control	No
GCA_000557645.1_Stap_aure_M0573_V1	control	No
GCA_000557665.1_Stap_aure_M0577_V1	control	No
GCA_000557685.1_Stap_aure_M0579_V1	control	No
GCA_000557705.1_Stap_aure_M0581_V1	control	No
GCA_000557725.1_Stap_aure_M0582_V1	control	No
GCA_000557745.1_Stap_aure_M0583_V1	control	No
GCA_000557765.1_Stap_aure_M0585_V1	control	No
GCA_000557785.1_Stap_aure_M0587_V1	control	No
GCA_000557805.1_Stap_aure_M0588_V1	control	No
GCA_000557825.1_Stap_aure_M0589_V1	control	No
GCA_000557845.1_Stap_aure_M0590_V1	control	No
GCA_000557865.1_Stap_aure_M0591_V1	control	No
GCA_000557885.1_Stap_aure_M0592_V1	control	No
GCA_000557905.1_Stap_aure_M0593_V1	control	No
GCA_000557925.1_Stap_aure_M0595_V1	control	No
GCA_000557945.1_Stap_aure_M0598_V1	control	No
GCA_000557965.1_Stap_aure_M0599_V1	control	No
GCA_000557985.1_Stap_aure_M0601_V1	control	No
GCA_000558005.1_Stap_aure_M0603_V1	control	No
GCA_000558025.1_Stap_aure_M0604_V1	control	No
GCA_000558045.1_Stap_aure_M0605_V1	control	No
GCA_000558065.1_Stap_aure_M0607_V1	control	No
GCA_000558085.1_Stap_aure_M0609_V1	control	No
GCA_000558105.1_Stap_aure_M0610_V1	control	No
GCA_000558125.1_Stap_aure_M0611_V1	control	No
GCA_000558145.1_Stap_aure_M0612_V1	control	No
GCA_000558165.1_Stap_aure_M0613_V1	control	No
GCA_000558185.1_Stap_aure_M0615_V1	control	No
GCA_000558205.1_Stap_aure_M0616_V1	control	No
GCA_000558225.1_Stap_aure_M0617_V1	control	No
GCA_000558245.1_Stap_aure_M0618_V1	control	No
GCA_000558265.1_Stap_aure_M0619_V1	control	No
GCA_000558285.1_Stap_aure_M0621_V1	control	No
GCA_000558305.1_Stap_aure_M0623_V1	control	No
GCA_000558325.1_Stap_aure_M0624_V1	control	No
GCA_000558365.1_Stap_aure_M0204_V1	control	No
GCA_000558385.1_Stap_aure_M0229_V1	control	No
GCA_000558405.1_Stap_aure_M0230_V1	control	No
GCA_000558425.1_Stap_aure_M0231_V1	control	No
GCA_000558445.1_Stap_aure_M0232_V1	control	No
GCA_000558465.1_Stap_aure_M0234_V1	control	No
GCA_000558485.1_Stap_aure_M0236_V1	control	No
GCA_000558505.1_Stap_aure_M0242_V1	control	No
GCA_000558525.1_Stap_aure_M0244_V1	control	No
GCA_000558545.1_Stap_aure_M0245_V1	control	No
GCA_000558565.1_Stap_aure_M0246_V1	control	No
GCA_000558585.1_Stap_aure_M0247_V1	control	No
GCA_000558605.1_Stap_aure_M0249_V1	control	No
GCA_000558625.1_Stap_aure_M0251_V1	control	No
GCA_000558645.1_Stap_aure_FVRH6021_V1	control	No
GCA_000558665.1_Stap_aure_FVRH6026_V1	control	No
GCA_000558685.1_Stap_aure_FVRH6022_V1	control	No
GCA_000558705.1_Stap_aure_KINW6019_V1	control	No
GCA_000558725.1_Stap_aure_OCMM6071_V1	control	No
GCA_000558745.1_Stap_aure_UCIM6075_V1	control	No
GCA_000558765.1_Stap_aure_UCIM6077_V1	control	No
GCA_000558785.1_Stap_aure_MISS6134_V1	control	No
GCA_000558805.1_Stap_aure_UCIM6080_V1	control	No
GCA_000558825.1_Stap_aure_UCIM6076_V1	control	No
GCA_000558845.1_Stap_aure_WMCA6015_V1	control	No
GCA_000558865.1_Stap_aure_FVRH6129_V1	control	No
GCA_000559165.1_Stap_aure_W25097_V1	control	No
GCA_000559185.1_Stap_aure_M81424_V1	control	No
GCA_000559205.1_Stap_aure_M81490_V1	control	No
GCA_000559225.1_Stap_aure_M81493_V1	control	No
GCA_000559245.1_Stap_aure_T45974_V1	control	No
GCA_000559265.1_Stap_aure_W28469_V1	control	No
GCA_000559285.1_Stap_aure_F41886_V1	control	No
GCA_000559305.1_Stap_aure_F41906_V1	control	No
GCA_000559325.1_Stap_aure_F41913_V1	control	No
GCA_000559345.1_Stap_aure_F41882_V1	control	No
GCA_000559365.1_Stap_aure_M85201_V1	control	No
GCA_000559385.1_Stap_aure_T49441_V1	control	No
GCA_000559405.1_Stap_aure_W31936_V1	control	No
GCA_000559425.1_Stap_aure_W31852_V1	control	No
GCA_000559445.1_Stap_aure_W31862_V1	control	No
GCA_000559465.1_Stap_aure_F45300_V1	control	No
GCA_000559485.1_Stap_aure_S30087_V1	control	No
GCA_000559505.1_Stap_aure_H83536_V1	control	No
GCA_000559525.1_Stap_aure_F84093_V1	control	No
GCA_000559545.1_Stap_aure_F48584_V1	control	No
GCA_000559565.1_Stap_aure_M92071_V1	control	No
GCA_000559585.1_Stap_aure_M92086_V1	control	No
GCA_000559605.1_Stap_aure_W35325_V1	control	No
GCA_000559625.1_Stap_aure_T56203_V1	control	No
GCA_000559645.1_Stap_aure_W38597_V1	control	No
GCA_000559665.1_Stap_aure_M13316_V1	control	No
GCA_000559685.1_Stap_aure_M13384_V1	control	No
GCA_000559705.1_Stap_aure_M13403_V1	control	No
GCA_000559725.1_Stap_aure_T59607_V1	control	No
GCA_000559745.1_Stap_aure_W41914_V1	control	No
GCA_000559765.1_Stap_aure_W35356_V1	control	No
GCA_000559785.1_Stap_aure_W41918_V1	control	No
GCA_000559805.1_Stap_aure_H19520_V1	control	No
GCA_000559825.1_Stap_aure_M41648_V1	control	No
GCA_000559845.1_Stap_aure_F54452_V1	control	No
GCA_000559865.1_Stap_aure_F54461_V1	control	No
GCA_000559885.1_Stap_aure_F54467_V1	control	No
GCA_000559905.1_Stap_aure_F54471_V1	control	No
GCA_000559925.1_Stap_aure_F54494_V1	control	No
GCA_000559945.1_Stap_aure_H12818_V1	control	No
GCA_000559965.1_Stap_aure_M52055_V1	control	No
GCA_000559985.1_Stap_aure_W85047_V1	control	No
GCA_000560005.1_Stap_aure_H60145_V1	control	No
GCA_000560025.1_Stap_aure_F16077_V1	control	No
GCA_000560045.1_Stap_aure_F25913_V1	control	No
GCA_000560065.1_Stap_aure_T62328_V1	control	No
GCA_000560085.1_Stap_aure_M20676_V1	control	No
GCA_000560105.1_Stap_aure_T66282_V1	control	No
GCA_000560125.1_Stap_aure_T66286_V1	control	No
GCA_000560145.1_Stap_aure_W48872_V1	control	No
GCA_000560165.1_Stap_aure_M45245_V1	control	No
GCA_000560185.1_Stap_aure_F90608_V1	control	No
GCA_000560205.1_Stap_aure_H57070_V1	control	No
GCA_000560225.1_Stap_aure_F12874_V1	control	No
GCA_000560245.1_Stap_aure_T25611_V1	control	No
GCA_000560265.1_Stap_aure_H69239_V1	control	No
GCA_000560285.1_Stap_aure_M64164_V1	control	No
GCA_000560305.1_Stap_aure_M67290_V1	control	No
GCA_000560325.1_Stap_aure_W18443_V1	control	No
GCA_000560345.1_Stap_aure_H75198_V1	control	No
GCA_000560365.1_Stap_aure_M64191_V1	control	No
GCA_000560385.1_Stap_aure_M70590_V1	control	No
GCA_000560405.1_Stap_aure_T34696_V1	control	No
GCA_000560425.1_Stap_aure_T34703_V1	control	No
GCA_000560445.1_Stap_aure_W21472_V1	control	No
GCA_000560465.1_Stap_aure_M73849_V1	control	No
GCA_000560485.1_Stap_aure_W24216_V1	control	No
GCA_000560505.1_Stap_aure_H81437_V1	control	No
GCA_000560525.1_Stap_aure_T41081_V1	control	No
GCA_000560545.1_Stap_aure_T28847_V1	control	No
GCA_000560565.1_Stap_aure_H84489_V1	control	No
GCA_000560585.1_Stap_aure_H84492_V1	control	No
GCA_000560605.1_Stap_aure_H84507_V1	control	No
GCA_000560625.1_Stap_aure_F40814_V1	control	No
GCA_000560645.1_Stap_aure_T28854_V1	control	No
GCA_000560665.1_Stap_aure_M80333_V1	control	No
GCA_000560685.1_Stap_aure_F43676_V1	control	No
GCA_000560705.1_Stap_aure_T47181_V1	control	No
[truncated: 77,921 more rows]

## Sheet: 100
GCA_028973775.1_PDT001643116.1	control
GCA_027105535.1_PDT001533713.1	control
GCA_026441495.1_PDT001500935.1	control
GCA_026495845.1_PDT001503431.1	control
GCA_026635875.1_PDT001511405.1	control
GCA_019123015.1_ASM1912301v1	control
GCA_026869895.1_PDT001524265.1	control
GCA_000587255.1_Stap_aure_M72097_V1	control
GCA_023850485.1_ASM2385048v1	control
GCA_019246155.1_PDT000151598.2	control
GCA_027210125.1_PDT001541510.1	control
GCA_015572675.1_PDT000811854.1	control
GCA_903812825.1_22276_6_123	control
GCA_001227965.1_4351_3_3	control
GCA_028088035.1_PDT001585693.1	control
GCA_026520755.1_PDT001502103.1	control
GCA_027637745.1_PDT001561598.1	control
GCA_028186205.1_PDT001592355.1	control
GCA_018995365.1_ASM1899536v1	control
GCA_017918955.1_ASM1791895v1	control
GCA_026849835.1_PDT001520119.1	control
GCA_015606325.1_PDT000444216.1	control
GCA_027302365.1_PDT001546915.1	control
GCA_027098715.1_PDT001533891.1	control
GCA_023647335.1_ASM2364733v1	control
GCA_024019695.1_PDT001337662.1	control
GCA_027215885.1_PDT001541528.1	control
GCA_026454245.1_PDT001499447.1	control
GCA_903807035.1_21673_5_127	control
GCA_026347935.1_PDT001493720.1	control
GCA_030241845.1_ASM3024184v1	control
GCA_027514065.1_PDT001554617.1	control
GCA_027528865.1_PDT001553591.1	control
GCA_026896715.1_PDT001525507.1	control
GCA_030905305.1_PDT001694421.1	control
GCA_026449425.1_PDT001500218.1	control
GCA_001201795.1_8987_2_14	control
GCA_000535935.1_Stap_aure_M1388_V1	control
GCA_024588305.1_ASM2458830v1	control
GCA_028363955.1_PDT001598246.1	control
GCA_028514675.1_PDT001607320.1	control
GCA_027599285.1_PDT001557335.1	control
GCA_028186905.1_PDT001592740.1	control
GCA_028257105.1_PDT001596240.1	control
GCA_024588425.1_ASM2458842v1	control
GCA_027512365.1_PDT001554701.1	control
GCA_029043755.1_PDT001652528.1	control
GCA_018599735.1_PDT001049428.1	control
GCA_027288285.1_PDT001546143.1	control
GCA_027912795.1_PDT001551252.1	control
GCA_027062605.1_PDT001534691.1	control
GCA_026837995.1_PDT001520750.1	control
GCA_027181655.1_PDT001531088.1	control
GCA_028952385.1_PDT001643990.1	control
GCA_001045975.1_ASM104597v1	control
GCA_029665105.1_ASM2966510v1	control
GCA_026516805.1_PDT001501982.1	control
GCA_027007405.1_PDT001536854.1	control
GCA_001351035.1_8489_7_46	control
GCA_019713475.1_ASM1971347v1	control
GCA_000605285.1_Stap_aure_M24416_V1	control
GCA_029682185.1_PDT001546081.1	control
GCA_011034355.1_ASM1103435v1	control
GCA_017697935.1_ASM1769793v1	control
GCA_028010745.1_PDT001575624.1	control
GCA_029927525.1_ASM2992752v1	control
GCA_027731965.1_PDT001565480.1	control
GCA_026962175.1_PDT001529198.1	control
GCA_026501425.1_PDT001503182.1	control
GCA_026748515.1_PDT001516913.1	control
GCA_903988655.1_HR527_29590	control
GCA_000556505.1_Stap_aure_M0476_V1	control
GCA_026961345.1_PDT001529230.1	control
GCA_001233525.1_6437_8_15	control
GCA_026814125.1_PDT001522574.1	control
GCA_015713805.1_ASM1571380v1	control
GCA_009754345.1_ASM975434v1	control
GCA_015596125.1_PDT000619006.1	control
GCA_028961125.1_PDT001643663.1	control
GCA_017102405.1_PDT000974168.1	control
GCA_026448745.1_PDT001500254.1	control
GCA_027639225.1_PDT001561523.1	control
GCA_018306365.1_ASM1830636v1	control
GCA_027606955.1_PDT001557243.1	control
GCA_017700075.1_ASM1770007v1	control
GCA_903802075.1_22276_7_47	control
GCA_027645605.1_PDT001562780.1	control
GCA_026495785.1_PDT001503429.1	control
GCA_000248535.2_ASM24853v2	control
GCA_029820165.1_PDT001691358.1	control
GCA_030442095.1_ASM3044209v1	control
GCA_024360485.1_ASM2436048v1	control
GCA_026436475.1_PDT001501203.1	control
GCA_027637865.1_PDT001561593.1	control
GCA_027750275.1_PDT001564938.1	control
GCA_027073235.1_PDT001534547.1	control
GCA_020663755.1_ASM2066375v1	control
GCA_028182205.1_PDT001591339.1	control
GCA_027202925.1_PDT001540421.1	control
GCA_028966985.1_PDT001643420.1	control
GCA_000969225.1_ASM96922v1	case
GCA_002260065.1_ASM226006v1	case
GCA_002267685.1_ASM226768v1	case
GCA_011059045.1_ASM1105904v1	case
GCA_011059055.1_ASM1105905v1	case
GCA_011059305.1_ASM1105930v1	case
GCA_011059535.1_ASM1105953v1	case
GCA_011059585.1_ASM1105958v1	case
GCA_011059605.1_ASM1105960v1	case
GCA_011059615.1_ASM1105961v1	case
GCA_011059645.1_ASM1105964v1	case
GCA_011059675.1_ASM1105967v1	case
GCA_011059725.1_ASM1105972v1	case
GCA_011059745.1_ASM1105974v1	case
GCA_011059845.1_ASM1105984v1	case
GCA_011059865.1_ASM1105986v1	case
GCA_011059945.1_ASM1105994v1	case
GCA_011059955.1_ASM1105995v1	case
GCA_011059995.1_ASM1105999v1	case
GCA_011060035.1_ASM1106003v1	case
GCA_011060105.1_ASM1106010v1	case
GCA_011060125.1_ASM1106012v1	case
GCA_011060145.1_ASM1106014v1	case
GCA_011060185.1_ASM1106018v1	case
GCA_011060205.1_ASM1106020v1	case
GCA_011060225.1_ASM1106022v1	case
GCA_011060325.1_ASM1106032v1	case
GCA_011060335.1_ASM1106033v1	case
GCA_011060345.1_ASM1106034v1	case
GCA_011060385.1_ASM1106038v1	case
GCA_011060425.1_ASM1106042v1	case
GCA_011060555.1_ASM1106055v1	case
GCA_011060675.1_ASM1106067v1	case
GCA_011060735.1_ASM1106073v1	case
GCA_011060855.1_ASM1106085v1	case
GCA_011060865.1_ASM1106086v1	case
GCA_011060925.1_ASM1106092v1	case
GCA_011060995.1_ASM1106099v1	case
GCA_011061105.1_ASM1106110v1	case
GCA_011061125.1_ASM1106112v1	case
GCA_011061185.1_ASM1106118v1	case
GCA_011061195.1_ASM1106119v1	case
GCA_011061205.1_ASM1106120v1	case
GCA_011061245.1_ASM1106124v1	case
GCA_011061295.1_ASM1106129v1	case
GCA_011061355.1_ASM1106135v1	case
GCA_011061565.1_ASM1106156v1	case
GCA_011061695.1_ASM1106169v1	case
GCA_011061795.1_ASM1106179v1	case
GCA_011061885.1_ASM1106188v1	case
GCA_011062075.1_ASM1106207v1	case
GCA_011062105.1_ASM1106210v1	case
GCA_011062275.1_ASM1106227v1	case
GCA_011062335.1_ASM1106233v1	case
GCA_011062365.1_ASM1106236v1	case
GCA_011063345.1_ASM1106334v1	case
GCA_011063685.1_ASM1106368v1	case
GCA_011063805.1_ASM1106380v1	case
GCA_011063935.1_ASM1106393v1	case
GCA_011063985.1_ASM1106398v1	case
GCA_011064025.1_ASM1106402v1	case
GCA_011064035.1_ASM1106403v1	case
GCA_011064065.1_ASM1106406v1	case
GCA_011391955.1_ASM1139195v1	case
GCA_011392005.1_ASM1139200v1	case
GCA_011392085.1_ASM1139208v1	case
GCA_011392155.1_ASM1139215v1	case
GCA_011392235.1_ASM1139223v1	case
GCA_011777465.1_ASM1177746v1	case
GCA_012956015.1_ASM1295601v1	case
GCA_012956825.1_ASM1295682v1	case
GCA_012956955.1_ASM1295695v1	case
GCA_020682965.1_ASM2068296v1	case
GCA_021007905.1_ASM2100790v1	case
GCA_021007915.1_ASM2100791v1	case
GCA_021008835.1_ASM2100883v1	case
GCA_021008855.1_ASM2100885v1	case
GCA_021008905.1_ASM2100890v1	case
GCA_021008935.1_ASM2100893v1	case
GCA_021008945.1_ASM2100894v1	case
GCA_021008995.1_ASM2100899v1	case
GCA_021009005.1_ASM2100900v1	case
GCA_021009095.1_ASM2100909v1	case
GCA_021009105.1_ASM2100910v1	case
GCA_021009125.1_ASM2100912v1	case
GCA_021009175.1_ASM2100917v1	case
GCA_021009295.1_ASM2100929v1	case
GCA_021009315.1_ASM2100931v1	case
GCA_021009435.1_ASM2100943v1	case
GCA_021009465.1_ASM2100946v1	case
GCA_021009515.1_ASM2100951v1	case
GCA_021009735.1_ASM2100973v1	case
GCA_021009755.1_ASM2100975v1	case
GCA_021009795.1_ASM2100979v1	case
GCA_021009915.1_ASM2100991v1	case
GCA_021009935.1_ASM2100993v1	case
GCA_021009995.1_ASM2100999v1	case
GCA_021010095.1_ASM2101009v1	case
GCA_021010115.1_ASM2101011v1	case
GCA_021010185.1_ASM2101018v1	case
GCA_021010295.1_ASM2101029v1	case
GCA_021010315.1_ASM2101031v1	case
GCA_021010335.1_ASM2101033v1	case
GCA_021010355.1_ASM2101035v1	case
GCA_021010395.1_ASM2101039v1	case
GCA_021010405.1_ASM2101040v1	case
GCA_021010435.1_ASM2101043v1	case
GCA_021010455.1_ASM2101045v1	case
GCA_021010475.1_ASM2101047v1	case
GCA_021010485.1_ASM2101048v1	case
GCA_021010535.1_ASM2101053v1	case
GCA_021011265.1_ASM2101126v1	case
GCA_021011355.1_ASM2101135v1	case
GCA_021011365.1_ASM2101136v1	case
GCA_021011395.1_ASM2101139v1	case
GCA_021011405.1_ASM2101140v1	case
GCA_021011435.1_ASM2101143v1	case
GCA_021011455.1_ASM2101145v1	case
GCA_021011495.1_ASM2101149v1	case
GCA_021011505.1_ASM2101150v1	case
GCA_021011535.1_ASM2101153v1	case
GCA_021011555.1_ASM2101155v1	case
GCA_021011605.1_ASM2101160v1	case
GCA_021011635.1_ASM2101163v1	case
GCA_021011655.1_ASM2101165v1	case
GCA_021011675.1_ASM2101167v1	case
GCA_021011735.1_ASM2101173v1	case
GCA_021011835.1_ASM2101183v1	case
GCA_021011885.1_ASM2101188v1	case
GCA_021011935.1_ASM2101193v1	case
GCA_021011955.1_ASM2101195v1	case
GCA_021011965.1_ASM2101196v1	case
GCA_021011995.1_ASM2101199v1	case
GCA_021012015.1_ASM2101201v1	case
GCA_021012055.1_ASM2101205v1	case
GCA_021012075.1_ASM2101207v1	case
GCA_021012115.1_ASM2101211v1	case
GCA_021012145.1_ASM2101214v1	case
GCA_021012175.1_ASM2101217v1	case
GCA_021012255.1_ASM2101225v1	case
GCA_021012305.1_ASM2101230v1	case
GCA_021012325.1_ASM2101232v1	case
GCA_021012395.1_ASM2101239v1	case
GCA_021012435.1_ASM2101243v1	case
GCA_021012445.1_ASM2101244v1	case
GCA_021012475.1_ASM2101247v1	case
GCA_021012495.1_ASM2101249v1	case
GCA_021012515.1_ASM2101251v1	case
GCA_021012595.1_ASM2101259v1	case
GCA_021012615.1_ASM2101261v1	case
GCA_021012645.1_ASM2101264v1	case
GCA_021012715.1_ASM2101271v1	case
GCA_027746585.1_PDT001565108.1	case
GCA_027823475.1_PDT001559373.1	case

## Sheet: 1000
GCA_028466285.1_PDT001606816.1	control
GCA_000558585.1_Stap_aure_M0247_V1	control
GCA_027762305.1_PDT001566317.1	control
GCA_000569615.1_Stap_aure_T44461_V1	control
GCA_027514435.1_PDT001554599.1	control
GCA_028892255.1_PDT001647892.1	control
GCA_026823575.1_PDT001521833.1	control
GCA_027521045.1_PDT001554254.1	control
GCA_027117415.1_PDT001533056.1	control
GCA_027549585.1_PDT001552931.1	control
GCA_030353065.1_ASM3035306v1	control
GCA_000159535.2_ASM15953v2	control
GCA_018983755.1_ASM1898375v1	control
GCA_028638305.1_PDT001614539.1	control
GCA_027700505.1_PDT001564132.1	control
GCA_001291245.1_12673_3_82	control
GCA_026432635.1_PDT001501329.1	control
GCA_014061245.1_ASM1406124v1	control
GCA_019099165.1_ASM1909916v1	control
GCA_001290925.1_12673_3_2	control
GCA_028087935.1_PDT001585698.1	control
GCA_027784005.1_PDT001568283.1	control
GCA_027732865.1_PDT001565551.1	control
GCA_028001545.1_PDT001579610.1	control
GCA_026837835.1_PDT001520758.1	control
GCA_000554945.1_Stap_aure_M0342_V1	control
GCA_026666495.1_PDT001511967.1	control
GCA_021367875.1_ASM2136787v1	control
GCA_028009685.1_PDT001575670.1	control
GCA_003420545.1_ASM342054v1	control
GCA_027597435.1_PDT001557317.1	control
GCA_026866895.1_PDT001524025.1	control
GCA_029388355.1_PDT001669589.1	control
GCA_014693845.1_ASM1469384v1	control
GCA_902715055.1_5985_7_4	control
GCA_009458325.1_ASM945832v1	control
GCA_029390015.1_PDT001669508.1	control
GCA_027109455.1_PDT001533545.1	control
GCA_027784865.1_PDT001568225.1	control
GCA_020587985.1_ASM2058798v1	control
GCA_001209205.1_7748_4_31	control
GCA_902715205.1_12162_6_13	control
GCA_027360425.1_ASM2736042v1	control
GCA_026918275.1_PDT001526740.1	control
GCA_028956865.1_PDT001643845.1	control
GCA_900124795.1_17138_2_27	control
GCA_015612245.2_PDT000184753.2	control
GCA_027176625.1_PDT001531366.1	control
GCA_002127465.1_ASM212746v1	control
GCA_023611085.1_PDT001318046.1	control
GCA_015602425.1_PDT000589493.1	control
GCA_028538005.1_PDT001608487.1	control
GCA_900041005.1_7521_5_94	control
GCA_029392995.1_PDT001669357.1	control
GCA_028959825.1_PDT001643724.1	control
GCA_027216005.1_PDT001541342.1	control
GCA_027272485.1_ASM2727248v1	control
GCA_027298385.1_PDT001545819.1	control
GCA_027288765.1_PDT001546118.1	control
GCA_027724975.1_PDT001561031.1	control
GCA_026727635.1_PDT001515920.1	control
GCA_008123845.1_ASM812384v1	control
GCA_026654015.1_PDT001512378.1	control
GCA_030207175.1_ASM3020717v1	control
GCA_030353165.1_ASM3035316v1	control
GCA_000572545.1_Stap_aure_MISS6176_V1	control
GCA_027503905.1_PDT001555122.1	control
GCA_030288715.1_ASM3028871v1	control
GCA_030355495.1_ASM3035549v1	control
GCA_016830135.1_ASM1683013v1	control
GCA_028003545.1_PDT001576118.1	control
GCA_903988275.1_IT712_29532	control
GCA_027645005.1_PDT001562855.1	control
GCA_027916095.1_PDT001572494.1	control
GCA_027601415.1_PDT001557637.1	control
GCA_027807895.1_PDT001569318.1	control
GCA_903808355.1_22114_8_75	control
GCA_027073235.1_PDT001534547.1	control
GCA_027650585.1_PDT001562312.1	control
GCA_026495665.1_PDT001503434.1	control
GCA_001291205.1_12625_5_56	control
GCA_026832375.1_PDT001521297.1	control
GCA_903812875.1_22276_6_128	control
GCA_028260505.1_PDT001596263.1	control
GCA_021477565.1_ASM2147756v1	control
GCA_015619865.2_PDT000082677.3	control
GCA_027645545.1_PDT001562785.1	control
GCA_028418455.1_PDT001600335.1	control
GCA_029102445.1_PDT001652329.1	control
GCA_026973875.1_PDT001536179.1	control
GCA_028387635.1_PDT001598685.1	control
GCA_000831785.1_ASM83178v1	control
GCA_000560305.1_Stap_aure_M67290_V1	control
GCA_009674405.1_ASM967440v1	control
GCA_026431755.1_PDT001501461.1	control
GCA_027759865.1_PDT001565851.1	control
GCA_028349315.1_PDT001597908.1	control
GCA_029765255.1_ASM2976525v1	control
GCA_028309925.1_PDT001597417.1	control
GCA_027654445.1_PDT001563281.1	control
GCA_026838695.1_PDT001520715.1	control
GCA_001351355.1_8489_7_32	control
GCA_027511245.1_PDT001554759.1	control
GCA_027650225.1_PDT001562347.1	control
GCA_027956025.1_PDT001579325.1	control
GCA_027702865.1_PDT001563981.1	control
GCA_028363875.1_PDT001598251.1	control
GCA_026473885.1_PDT001500583.4	control
GCA_024361525.1_ASM2436152v1	control
GCA_026847555.1_PDT001520222.1	control
GCA_029767155.1_ASM2976715v1	control
GCA_026892635.1_PDT001525631.1	control
GCA_903987565.1_IT540_29603	control
GCA_027105935.1_PDT001533682.1	control
GCA_902722485.1_12378_8_57	control
GCA_026779465.1_PDT001518985.1	control
GCA_026813525.1_PDT001522611.1	control
GCA_018144515.1_PDT001014155.1	control
GCA_016013735.1_ASM1601373v1	control
GCA_026517585.1_PDT001502381.1	control
GCA_008934515.1_ASM893451v1	control
GCA_028077935.1_PDT001583479.1	control
GCA_027749715.1_PDT001564967.1	control
GCA_902717445.1_12054_7_25	control
GCA_019712035.1_ASM1971203v1	control
GCA_026856715.1_PDT001523477.1	control
GCA_026442015.1_PDT001500893.1	control
GCA_027271995.1_ASM2727199v1	control
GCA_954778355.1_J01293	control
GCA_027517845.1_PDT001554429.1	control
GCA_027658125.1_PDT001563590.1	control
GCA_027823635.1_PDT001559365.1	control
GCA_027545265.1_PDT001556789.1	control
GCA_027190265.1_PDT001530674.1	control
GCA_027186365.1_PDT001530873.1	control
GCA_026879465.1_PDT001524898.1	control
GCA_023851155.1_ASM2385115v1	control
GCA_027303825.1_PDT001546984.1	control
GCA_026500305.1_PDT001503213.1	control
GCA_027538565.1_PDT001556397.1	control
GCA_900044545.1_7521_5_91	control
GCA_027735245.1_PDT001565349.1	control
GCA_016017235.1_ASM1601723v1	control
GCA_900251385.1_M3386	control
GCA_026660835.1_PDT001512123.1	control
GCA_000587655.1_Stap_aure_F64894_V1	control
GCA_029388835.1_PDT001669563.1	control
GCA_017095545.1_PDT000974463.1	control
GCA_019564955.1_PDT001101557.1	control
GCA_027123405.1_PDT001532777.1	control
GCA_027160365.1_PDT001532121.1	control
GCA_015543445.1_PDT000822112.1	control
GCA_026961945.1_PDT001529207.1	control
GCA_008762775.1_ASM876277v1	control
GCA_014734695.1_ASM1473469v1	control
GCA_015569995.1_PDT000812779.1	control
GCA_011394385.1_ASM1139438v1	control
GCA_027875985.1_PDT001564581.1	control
GCA_027817615.1_PDT001569148.1	control
GCA_027496455.1_PDT001550003.1	control
GCA_027195525.1_PDT001540795.1	control
GCA_014731515.1_ASM1473151v1	control
GCA_026632205.1_PDT001511587.1	control
GCA_021482515.1_ASM2148251v1	control
GCA_028952865.1_PDT001643966.1	control
GCA_000532075.1_Stap_aure_M0884_V1	control
GCA_016829735.1_ASM1682973v1	control
GCA_027825735.1_PDT001559262.1	control
GCA_017094265.1_PDT000974562.1	control
GCA_018986255.1_ASM1898625v1	control
GCA_000595525.1_Stap_aure_DAR5816_V1	control
GCA_014726255.1_ASM1472625v1	control
GCA_026591435.1_PDT001507628.1	control
GCA_027761485.1_PDT001566272.1	control
GCA_903987585.1_IT542_29605	control
GCA_026876825.1_PDT001521085.1	control
GCA_028979625.1_PDT001642856.1	control
GCA_017699345.1_ASM1769934v1	control
GCA_028983415.1_PDT001642689.1	control
GCA_027095655.1_PDT001534132.1	control
GCA_026427115.1_PDT001501647.1	control
GCA_028391285.1_PDT001598788.1	control
GCA_011292625.1_ASM1129262v1	control
GCA_011063585.1_ASM1106358v1	control
GCA_029031885.1_PDT001652339.1	control
GCA_027515945.1_PDT001554523.1	control
GCA_028213295.1_PDT001595924.1	control
GCA_026635975.1_PDT001511401.1	control
GCA_016082595.1_PDT000878600.2	control
GCA_027806955.1_PDT001569644.1	control
GCA_027881965.1_PDT001563351.1	control
GCA_027769885.1_PDT001566020.1	control
GCA_019246245.1_PDT000151593.2	control
GCA_027195885.1_PDT001540707.1	control
GCA_028070495.1_PDT001568169.1	control
GCA_018148975.1_PDT001014029.1	control
GCA_019101905.1_ASM1910190v1	control
GCA_026588035.1_PDT001507773.1	control
GCA_026444465.1_PDT001500587.1	control
GCA_902720855.1_12083_8_74	control
GCA_021576055.1_ASM2157605v1	control
GCA_018915095.1_ASM1891509v1	control
GCA_900483375.1_7922_1_64	control
GCA_028299845.1_PDT001596814.1	control
GCA_022682325.1_ASM2268232v1	control
GCA_030897405.1_PDT001695240.1	control
GCA_026762435.1_PDT001517504.1	control
GCA_026969415.1_PDT001536397.1	control
GCA_016015615.1_ASM1601561v1	control
GCA_900045065.1_7521_6_3	control
GCA_027781125.1_PDT001568462.1	control
GCA_903807175.1_21673_5_142	control
GCA_026880665.1_PDT001525074.1	control
GCA_002123305.1_ASM212330v1	control
GCA_014181425.1_ASM1418142v1	control
GCA_023854905.1_ASM2385490v1	control
GCA_027148705.1_PDT001538688.1	control
GCA_026603095.1_PDT001509154.1	control
GCA_028428845.1_PDT001601181.1	control
GCA_903805135.1_21631_7_32	control
GCA_027225645.1_PDT001541575.1	control
GCA_903811715.1_22276_6_33	control
GCA_023707685.1_ASM2370768v1	control
GCA_023848515.1_ASM2384851v1	control
GCA_001411685.1_ASM141168v1	control
GCA_027526585.1_PDT001553990.1	control
GCA_025689205.1_PDT001452644.1	control
GCA_015718085.1_ASM1571808v1	control
GCA_902722985.1_12378_8_91	control
GCA_027786505.1_PDT001568122.1	control
GCA_024020155.1_PDT001337640.1	control
GCA_027018275.1_PDT001536701.1	control
GCA_009458635.1_ASM945863v1	control
GCA_900098225.1_9119_2_15	control
GCA_030244005.1_ASM3024400v1	control
GCA_025569245.1_ASM2556924v1	control
GCA_026605055.1_PDT001507474.1	control
GCA_015579395.1_PDT000811499.1	control
GCA_024497555.1_ASM2449755v1	control
GCA_027748735.1_PDT001565007.1	control
GCA_028456555.1_PDT001601958.1	control
GCA_026852855.1_PDT001519935.1	control
GCA_026587235.1_PDT001507831.1	control
GCA_019018395.1_ASM1901839v1	control
GCA_027833595.1_PDT001571115.1	control
GCA_015567135.1_PDT000812927.1	control
GCA_903990455.1_66_19421	control
GCA_027802975.1_PDT001569687.1	control
GCA_030355535.1_ASM3035553v1	control
GCA_027509645.1_PDT001554847.1	control
GCA_027093255.1_PDT001534243.1	control
GCA_011025145.1_ASM1102514v1	control
GCA_018151765.1_PDT001013903.1	control
GCA_026866495.1_PDT001524051.1	control
GCA_027548705.1_PDT001552974.1	control
GCA_026848455.1_PDT001520200.1	control
GCA_027136105.1_PDT001532377.1	control
GCA_027985985.1_PDT001578281.1	control
GCA_026827945.1_PDT001521563.1	control
GCA_900252185.1_RH207	control
GCA_026606835.1_PDT001508725.1	control
GCA_027302565.1_PDT001547319.1	control
GCA_027736365.1_PDT001565118.1	control
GCA_027251895.1_PDT001530131.1	control
GCA_021008605.1_ASM2100860v1	control
GCA_027245085.1_PDT001543390.1	control
GCA_008080175.1_ASM808017v1	control
GCA_026730695.1_PDT001515762.1	control
GCA_026446505.1_PDT001500521.2	control
GCA_027293345.1_PDT001545895.1	control
GCA_014734335.1_ASM1473433v1	control
GCA_026594955.1_PDT001508954.1	control
GCA_026899565.1_PDT001521015.1	control
GCA_028928745.1_PDT001645124.1	control
GCA_026727395.1_PDT001515894.1	control
GCA_028312965.1_PDT001597600.1	control
GCA_024896135.1_ASM2489613v1	control
GCA_009462925.1_ASM946292v1	control
GCA_026864615.1_PDT001524215.1	control
GCA_028970125.1_PDT001643311.1	control
GCA_002125915.1_ASM212591v1	control
GCA_027851155.1_PDT001572538.1	control
GCA_028468065.1_PDT001606714.1	control
GCA_000541515.1_Stap_aure_KINB6023_V1	control
GCA_000528755.1_Stap_aure_M0711_V1	control
GCA_028965165.1_PDT001643513.1	control
GCA_029834255.1_PDT001692854.1	control
GCA_026836275.1_PDT001520820.1	control
GCA_026865935.1_PDT001524112.1	control
GCA_001184345.2_ASM118434v2	control
GCA_028429645.1_PDT001601136.1	control
GCA_029949715.1_ASM2994971v1	control
GCA_027358025.1_PDT001547291.1	control
GCA_024592975.1_ASM2459297v1	control
GCA_009912535.1_ASM991253v1	control
GCA_900048535.1_7712_8_40	control
GCA_026741555.1_PDT001516447.1	control
GCA_028929565.1_PDT001645085.1	control
GCA_903809235.1_22114_8_162	control
GCA_023706305.1_ASM2370630v1	control
GCA_027271825.1_ASM2727182v1	control
GCA_903807965.1_22114_8_32	control
GCA_016920135.1_ASM1692013v1	control
GCA_027109535.1_PDT001533541.1	control
GCA_029951635.1_ASM2995163v1	control
GCA_019294535.1_ASM1929453v1	control
GCA_027911355.1_PDT001551310.1	control
GCA_016831035.1_ASM1683103v1	control
GCA_903990995.1_114_20913	control
GCA_028184705.1_PDT001592582.1	control
GCA_026758515.1_PDT001517302.1	control
GCA_023853115.1_ASM2385311v1	control
GCA_026877985.1_PDT001524551.1	control
GCA_027651165.1_PDT001562275.1	control
GCA_015715615.1_ASM1571561v1	control
GCA_027466905.1_PDT001546629.1	control
GCA_000595845.1_Stap_aure_DAR5833_V1	control
GCA_027784765.1_PDT001568231.1	control
GCA_023655725.1_ASM2365572v1	control
GCA_900098095.1_9119_2_36	control
GCA_029929185.1_ASM2992918v1	control
GCA_027723885.1_PDT001561077.1	control
GCA_024897635.1_ASM2489763v1	control
GCA_000363425.1_Stap_aure_M1373_V1	control
GCA_028010645.1_PDT001575630.1	control
GCA_015580675.1_PDT000811451.1	control
GCA_027997805.1_PDT001576269.1	control
GCA_027288885.1_PDT001546111.1	control
GCA_003424825.1_ASM342482v1	control
GCA_029664165.1_ASM2966416v1	control
GCA_028986925.1_PDT001642518.1	control
GCA_021284525.1_RN25	control
GCA_016828555.1_ASM1682855v1	control
GCA_027507485.1_PDT001554946.1	control
GCA_028391105.1_PDT001598807.1	control
GCA_030888745.1_PDT001696623.1	control
GCA_027150165.1_PDT001538306.1	control
GCA_029042925.1_PDT001652567.1	control
GCA_027162285.1_PDT001532081.1	control
GCA_028167405.1_PDT001501370.1	control
GCA_027823495.1_PDT001559374.1	control
GCA_027203245.1_PDT001540403.1	control
GCA_028076555.1_PDT001583235.1	control
GCA_018923225.1_PDT001071376.1	control
GCA_013389175.1_ASM1338917v1	control
GCA_027192045.1_PDT001540535.1	control
GCA_027192465.1_PDT001540539.1	control
GCA_028082835.1_PDT001583137.1	control
GCA_027750375.1_PDT001564939.1	control
GCA_028665895.1_PDT001616696.1	control
GCA_026827865.1_PDT001521569.1	control
GCA_027517225.1_PDT001554458.1	control
GCA_003017515.1_ASM301751v1	control
GCA_020664655.1_ASM2066465v1	control
GCA_024021635.1_PDT001337564.1	control
GCA_023592665.1_PDT001317290.1	control
GCA_001354015.1_7907_4_21	control
GCA_026429535.1_PDT001501579.1	control
GCA_000606665.1_Stap_aure_M66410_V1	control
GCA_020389485.1_ASM2038948v1	control
GCA_000593105.1_Stap_aure_M1154_V1	control
GCA_029414295.1_PDT001669884.1	control
GCA_027186225.1_PDT001530885.1	control
GCA_009690495.1_ASM969049v1	control
GCA_029033305.1_PDT001652900.1	control
GCA_027111815.1_PDT001533433.1	control
GCA_018210325.1_ASM1821032v1	control
GCA_026341165.1_PDT001494016.1	control
GCA_003309325.1_ASM330932v1	control
GCA_022213995.1_ASM2221399v1	control
GCA_027006885.1_PDT001536871.1	control
GCA_026996745.1_PDT001535168.1	control
GCA_903798775.1_20596_6_36	control
GCA_028948185.1_PDT001644212.1	control
GCA_027881705.1_PDT001563486.1	control
GCA_029014005.1_PDT001647779.1	control
GCA_027638365.1_PDT001561567.1	control
GCA_027507165.1_PDT001554963.1	control
GCA_030262405.1_ASM3026240v1	control
GCA_021481065.1_ASM2148106v1	control
GCA_015605665.1_PDT000444261.1	control
GCA_027212995.1_PDT001541309.1	control
GCA_028980785.1_PDT001642793.1	control
GCA_027637405.1_PDT001561615.1	control
GCA_000562125.1_Stap_aure_F83272_V1	control
GCA_027733345.1_PDT001565474.1	control
GCA_015567375.1_PDT000812906.1	control
GCA_027646445.1_PDT001562712.1	control
GCA_000592825.1_Stap_aure_M1281_V1	control
GCA_015573055.1_PDT000811835.1	control
GCA_018922305.1_PDT001071435.1	control
GCA_015575235.1_PDT000811704.1	control
GCA_017197955.1_PDT000942938.1	control
GCA_027538425.1_PDT001556359.1	control
GCA_900083025.1_12673_5_92	control
GCA_018922345.1_PDT001071431.1	control
GCA_028194345.1_PDT001592930.1	control
GCA_026771395.1_PDT001519207.1	control
GCA_001351175.1_8489_7_7	control
GCA_016828205.1_ASM1682820v1	control
GCA_027750235.1_PDT001564940.1	control
GCA_017134275.1_PDT000974441.1	control
GCA_027302325.1_PDT001546938.1	control
GCA_030241865.1_ASM3024186v1	control
GCA_027462685.1_PDT001546935.1	control
GCA_901543185.1_42166_G01	control
GCA_023656095.1_ASM2365609v1	control
GCA_029930455.1_ASM2993045v1	control
GCA_028799965.1_PDT001639397.1	control
GCA_027180115.1_PDT001531193.1	control
GCA_027542085.1_PDT001556919.1	control
GCA_027634405.1_PDT001562787.1	control
GCA_021477425.1_ASM2147742v1	control
GCA_019458285.1_ASM1945828v1	control
GCA_027777885.1_PDT001568783.1	control
GCA_027244165.1_PDT001543388.1	control
GCA_019757785.1_ASM1975778v1	control
GCA_026834395.1_PDT001521171.1	control
GCA_026743775.1_PDT001516235.1	control
GCA_000604465.1_Stap_aure_W13012_022013_V1	control
GCA_027537845.1_PDT001553076.1	control
GCA_029385755.1_PDT001669726.1	control
GCA_027193405.1_PDT001530610.1	control
GCA_006511575.1_ASM651157v1	control
GCA_026819585.1_PDT001522222.1	control
GCA_029423595.1_PDT001670205.1	control
GCA_026503485.1_PDT001499583.5	control
GCA_902714435.1_5704_7_10	control
GCA_023587025.1_PDT001317159.1	control
GCA_027778305.1_PDT001568758.1	control
GCA_027852995.1_PDT001572544.1	control
GCA_014181635.1_ASM1418163v1	control
GCA_017198475.1_PDT000942924.1	control
GCA_026915115.1_PDT001526808.1	control
GCA_027543665.1_PDT001556358.1	control
GCA_023603705.1_PDT001317918.1	control
GCA_028959965.1_PDT001643716.1	control
GCA_000557245.1_Stap_aure_M0544_V1	control
GCA_030244085.1_ASM3024408v1	control
GCA_000557105.1_Stap_aure_M0533_V1	control
GCA_027720525.1_PDT001561216.1	control
GCA_028009585.1_PDT001575675.1	control
GCA_000564755.1_Stap_aure_W85440_V1	control
GCA_000556385.1_Stap_aure_M0465_V1	control
GCA_027207285.1_PDT001541375.1	control
GCA_026975295.1_PDT001536071.1	control
GCA_026425795.1_PDT001501713.1	control
GCA_024593935.1_ASM2459393v1	control
GCA_027041825.1_PDT001534848.1	control
GCA_026938455.1_PDT001526865.1	control
GCA_015567635.1_PDT000812879.1	control
GCA_027742645.1_PDT001565448.1	control
GCA_021577235.1_ASM2157723v1	control
GCA_029765495.1_ASM2976549v1	control
GCA_021574535.1_ASM2157453v1	control
GCA_027757685.1_PDT001566018.1	control
GCA_027284765.1_PDT001546298.1	control
GCA_026587885.1_PDT001507829.1	control
GCA_027106435.1_PDT001533656.1	control
GCA_000608925.1_Stap_aure_DAR5880_V1	control
GCA_000697765.1_gsaco98v01	control
GCA_903991225.1_139_21710	control
GCA_001065015.1_ASM106501v1	control
GCA_023197785.1_ASM2319778v1	control
GCA_015544875.1_PDT000822078.1	control
GCA_018996405.1_ASM1899640v1	control
GCA_027630525.1_PDT001562554.1	control
GCA_028468145.1_PDT001606710.1	control
GCA_027725875.1_PDT001560986.1	control
GCA_027301685.1_PDT001547461.1	control
GCA_001289985.1_12625_6_61	control
GCA_016092435.1_ASM1609243v1	control
GCA_024814675.1_ASM2481467v1	control
GCA_020388905.1_ASM2038890v1	control
GCA_026587775.1_PDT001507784.1	control
GCA_027284985.1_PDT001546287.1	control
GCA_017661995.1_PDT000995400.1	control
GCA_903802595.1_22276_7_98	control
GCA_028983475.1_PDT001642686.1	control
GCA_029269115.1_ASM2926911v1	control
GCA_900483745.1_8140_1_53	control
GCA_903804775.1_21673_5_87	control
GCA_027999125.1_PDT001579874.1	control
GCA_017102065.1_PDT000974198.1	control
GCA_028958695.1_PDT001643781.1	control
GCA_028919085.1_PDT001645419.1	control
GCA_027481795.1_PDT001549918.1	control
GCA_026515105.1_PDT001502078.1	control
GCA_027831415.1_PDT001571273.1	control
GCA_016838045.1_ASM1683804v1	control
GCA_003721075.1_ASM372107v1	control
GCA_900081615.1_12641_3_44	control
GCA_903802295.1_22276_7_68	control
GCA_026659095.1_PDT001512229.1	control
GCA_027476295.1_PDT001549957.1	control
GCA_028116445.1_PDT001575882.1	control
GCA_028983975.1_PDT001642661.1	control
GCA_027476175.1_PDT001549997.1	control
GCA_025246105.1_ASM2524610v1	control
GCA_027115715.1_PDT001533234.1	control
GCA_902721615.1_12162_7_71	control
GCA_003988695.1_ASM398869v1	control
GCA_016017355.1_ASM1601735v1	control
GCA_027879065.1_PDT001564517.1	control
GCA_027900135.1_PDT001551965.1	control
GCA_026488525.1_PDT001499495.5	control
GCA_026770865.1_PDT001519258.1	control
GCA_027291165.1_PDT001545990.1	control
GCA_000557265.1_Stap_aure_M0545_V1	control
GCA_026441775.1_PDT001500906.1	control
GCA_026514825.1_PDT001502211.1	control
GCA_009750585.1_ASM975058v1	control
GCA_027766785.1_PDT001566232.1	control
GCA_014727115.1_ASM1472711v1	control
GCA_028923805.1_PDT001645310.1	control
GCA_028294295.1_PDT001596775.1	control
GCA_027968325.1_PDT001578607.1	control
GCA_012277865.1_ASM1227786v1	control
GCA_027816435.1_PDT001569206.1	control
GCA_030487005.1_ASM3048700v1	control
GCA_000363105.1_Stap_aure_M1248_V1	control
GCA_027253215.1_PDT001530063.1	control
GCA_015607245.1_PDT000423467.1	control
GCA_003955945.1_ASM395594v1	control
GCA_026667655.1_PDT001511919.1	control
GCA_027803235.1_PDT001569667.1	control
GCA_900083455.1_12971_3_75	control
GCA_026521875.1_PDT001502503.1	control
GCA_029040835.1_PDT001652667.1	control
GCA_026863755.1_PDT001524078.1	control
GCA_027651925.1_PDT001562271.1	control
GCA_027527665.1_PDT001553739.1	control
GCA_027742225.1_PDT001565511.1	control
GCA_027085235.1_PDT001534448.1	control
GCA_028519665.1_PDT001607705.1	control
GCA_009457865.1_ASM945786v1	control
GCA_019713775.1_ASM1971377v1	control
GCA_026639115.1_PDT001511219.1	control
GCA_026748635.1_PDT001516929.1	control
GCA_903802965.1_22276_7_137	control
GCA_015567715.1_PDT000812885.1	control
GCA_014694035.1_ASM1469403v1	control
GCA_024592755.1_ASM2459275v1	control
GCA_009912595.1_ASM991259v1	control
GCA_027196145.1_PDT001540751.1	control
GCA_903803505.1_20621_1_145	control
GCA_000579515.1_Stap_aure_H56219_V1	control
GCA_001062555.1_ASM106255v1	control
GCA_003310045.1_ASM331004v1	control
GCA_027761585.1_PDT001566252.1	control
GCA_029404175.1_PDT001667954.1	control
GCA_027103795.1_PDT001533794.1	control
GCA_900125935.1_17175_2_27	control
GCA_026971635.1_PDT001536291.1	control
GCA_027291345.1_PDT001545981.1	control
GCA_026587395.1_PDT001507821.1	control
GCA_026893275.1_PDT001525581.1	control
GCA_027706405.1_ASM2770640v1	control
GCA_026424135.1_PDT001501758.1	control
GCA_025573865.1_ASM2557386v1	control
GCA_026641015.1_PDT001511139.1	control
GCA_900250215.1_H1349	control
GCA_023829955.1_PDT001325646.1	control
GCA_027151745.1_PDT001532197.1	control
GCA_027882285.1_PDT001562994.1	control
GCA_017668235.1_PDT000995167.1	control
GCA_003422885.1_ASM342288v1	control
GCA_027104475.1_PDT001533765.1	control
GCA_903810575.1_22139_5_108	control
GCA_900018095.1_7480_7_2	control
GCA_013624755.1_ASM1362475v1	control
GCA_011024345.1_ASM1102434v1	control
GCA_028349225.1_PDT001597898.1	control
GCA_002273145.1_ISU-842_v1.0	control
GCA_027127715.1_PDT001532648.1	control
GCA_002127065.1_ASM212706v1	control
GCA_028088035.1_PDT001585693.1	control
GCA_903988195.1_CZ575_29734	control
GCA_027213575.1_PDT001541415.1	control
GCA_018983345.1_ASM1898334v1	control
GCA_028306945.1_PDT001597667.1	control
GCA_024899895.1_ASM2489989v1	control
GCA_027708505.1_PDT001563162.1	control
GCA_900042215.1_7521_6_21	control
GCA_026599395.1_PDT001509449.1	control
GCA_001270705.1_ASM127070v1	control
GCA_026917215.1_PDT001526744.1	control
GCA_000569735.1_Stap_aure_M87665_V1	control
GCA_027749095.1_PDT001564984.1	control
GCA_015616345.2_PDT000108726.2	control
GCA_001349815.1_9061_8_78	control
GCA_026850895.1_PDT001520055.1	control
GCA_903807075.1_21673_5_129	control
GCA_026516765.1_PDT001501997.1	control
GCA_027787985.1_PDT001568047.1	control
GCA_028305585.1_PDT001596640.1	control
GCA_026499465.1_PDT001503253.1	control
GCA_009459715.1_ASM945971v1	control
GCA_029648165.1_PDT001607716.1	control
GCA_027957565.1_PDT001579285.1	control
GCA_009463375.1_ASM946337v1	control
GCA_026471545.1_PDT001499663.4	control
GCA_001854975.1_ASM185497v1	control
GCA_029767205.1_ASM2976720v1	control
GCA_028037045.1_PDT001578350.1	control
GCA_030241975.1_ASM3024197v1	control
GCA_027732365.1_PDT001565348.1	control
GCA_027895875.1_PDT001553760.1	control
GCA_027882425.1_PDT001562947.1	control
GCA_018144445.1_PDT001014158.1	control
GCA_026944145.1_PDT001529093.1	control
GCA_018307785.1_ASM1830778v1	control
GCA_015713275.1_ASM1571327v1	control
GCA_026822555.1_PDT001518957.1	control
GCA_026475605.1_PDT001500302.4	control
GCA_023850185.1_ASM2385018v1	control
GCA_027764245.1_PDT001565882.1	control
GCA_026741855.1_PDT001516392.1	control
GCA_026598675.1_PDT001509190.1	control
GCA_903803775.1_20621_1_172	control
GCA_000646755.1_Stap_aure_VET1875R_V1	control
GCA_015607965.1_PDT000423435.1	control
GCA_027643805.1_PDT001561324.1	control
GCA_900056265.1_7564_8_85	control
GCA_022239695.1_ASM2223969v1	control
GCA_021455245.1_ASM2145524v1	control
GCA_018150475.1_PDT001013949.1	control
GCA_027057735.1_PDT001534746.1	control
GCA_027512005.1_PDT001554721.1	control
GCA_025563455.1_ASM2556345v1	control
GCA_027288425.1_PDT001546135.1	control
GCA_026847495.1_PDT001520236.1	control
GCA_027781705.1_PDT001568435.1	control
GCA_001448285.1_ASM144828v1	control
GCA_026595595.1_PDT001508967.1	control
GCA_027145365.1_PDT001538824.1	control
GCA_028458325.1_PDT001602007.1	control
GCA_027754885.1_PDT001566448.1	control
GCA_030220645.1_PDT001707212.1	control
GCA_030244365.1_ASM3024436v1	control
GCA_026731995.1_PDT001515690.1	control
GCA_026847935.1_PDT001520221.1	control
GCA_027345805.1_PDT001547473.1	control
GCA_019754365.1_ASM1975436v1	control
GCA_009463995.1_ASM946399v1	control
GCA_027833215.1_PDT001571152.1	control
GCA_015542755.1_PDT000822327.1	control
GCA_000562205.1_Stap_aure_H48646_V1	control
GCA_024741475.1_ASM2474147v1	control
GCA_027344775.1_PDT001547500.1	control
GCA_026657905.1_PDT001512325.1	control
GCA_025690525.1_PDT001452648.1	control
GCA_027129595.1_PDT001532595.1	control
GCA_026582885.1_PDT001508546.1	control
GCA_015607085.1_PDT000423817.1	control
GCA_027169365.1_PDT001539117.1	control
GCA_027181315.1_PDT001531117.1	control
GCA_000574865.1_Stap_aure_M1208_V1	control
GCA_029950055.1_ASM2995005v1	control
GCA_026855835.1_PDT001523517.1	control
GCA_027653825.1_PDT001563335.1	control
GCA_028002305.1_PDT001576205.1	control
GCA_027467665.1_PDT001546560.1	control
GCA_027147445.1_PDT001538726.1	control
GCA_026510565.1_PDT001502581.1	control
GCA_015575775.1_PDT000811701.1	control
GCA_021484285.1_ASM2148428v1	control
GCA_021575775.1_ASM2157577v1	control
GCA_000594425.1_Stap_aure_F26873_V1	control
GCA_023113095.1_ASM2311309v1	control
GCA_026639215.1_PDT001511212.1	control
GCA_000554905.1_Stap_aure_M0339_V1	control
GCA_028077395.1_PDT001583547.1	control
GCA_027093355.1_PDT001534239.1	control
GCA_027190345.1_PDT001530671.1	control
GCA_027667285.1_PDT001564590.1	control
GCA_026919235.1_PDT001526689.1	control
GCA_029929425.1_ASM2992942v1	control
GCA_027282985.1_PDT001546387.1	control
GCA_028422595.1_PDT001600665.1	control
GCA_027517445.1_PDT001554447.1	control
GCA_014638065.1_ASM1463806v1	control
GCA_026520265.1_PDT001502584.1	control
GCA_030241645.1_ASM3024164v1	control
GCA_027966145.1_PDT001578724.1	control
GCA_026994175.1_PDT001537025.1	control
GCA_027087025.1_PDT001534411.1	control
GCA_027897455.1_PDT001552088.1	control
GCA_028904785.1_PDT001647774.1	control
GCA_021574775.1_ASM2157477v1	control
GCA_027201585.1_PDT001540496.1	control
GCA_028427285.1_PDT001601298.1	control
GCA_030889905.1_PDT001696535.1	control
GCA_029950175.1_ASM2995017v1	control
GCA_028002945.1_PDT001576168.1	control
GCA_026500565.1_PDT001503194.1	control
GCA_000643975.1_Stap_aure_VET0360R_V1	control
GCA_002633805.1_ASM263380v1	control
GCA_903799425.1_20596_6_101	control
GCA_026431435.1_PDT001501476.1	control
GCA_008934175.1_ASM893417v1	control
GCA_009873335.1_ASM987333v1	control
GCA_026774225.1_PDT001519074.1	control
GCA_027467605.1_PDT001546575.1	control
GCA_027646085.1_PDT001562728.1	control
GCA_026636455.1_PDT001511383.1	control
GCA_021482835.1_ASM2148283v1	control
GCA_026466525.1_PDT001499702.4	control
GCA_900251345.1_M3307	control
GCA_001203695.1_7748_4_8	control
GCA_027149705.1_PDT001538367.1	control
GCA_015717795.1_ASM1571779v1	control
GCA_903802345.1_22276_7_73	control
GCA_000533475.1_Stap_aure_M0248_V1	control
GCA_028983675.1_PDT001642680.1	control
GCA_028023795.1_PDT001572724.1	control
GCA_026634995.1_PDT001511449.1	control
GCA_900038905.1_7414_8_52	control
GCA_028159665.1_PDT001501023.3	control
GCA_029031835.1_PDT001652258.1	control
GCA_027203865.1_PDT001540370.1	control
GCA_023112915.1_ASM2311291v1	control
GCA_000562505.1_Stap_aure_W76127_V1	control
GCA_025559185.1_ASM2555918v1	control
GCA_026603015.1_PDT001509162.1	control
GCA_027086545.1_PDT001534425.1	control
GCA_954789315.1_J01114	control
GCA_027965825.1_PDT001578742.1	control
GCA_903803165.1_20621_1_108	control
GCA_020821105.1_ASM2082110v1	control
GCA_028088355.1_PDT001585679.1	control
GCA_900047165.1_7554_6_72	control
GCA_902716195.1_12162_6_91	control
GCA_030487445.1_ASM3048744v1	control
GCA_027020155.1_PDT001535127.1	control
GCA_029389175.1_PDT001669546.1	control
GCA_029765035.1_ASM2976503v1	control
GCA_000610085.1_Stap_aure_DAR1942_V1	control
GCA_029405905.1_PDT001667842.1	control
GCA_028131925.1_PDT001589769.1	control
GCA_028933745.1_PDT001644887.1	control
GCA_027653465.1_PDT001562158.1	control
GCA_000562325.1_Stap_aure_T12923_V1	control
GCA_027215405.1_PDT001541187.1	control
GCA_026465865.1_PDT001500042.4	control
GCA_027646385.1_PDT001562714.1	control
GCA_016831075.1_ASM1683107v1	control
GCA_030889125.1_PDT001696584.1	control
GCA_026858515.1_PDT001523491.1	control
GCA_027745835.1_PDT001565161.1	control
GCA_000831965.1_ASM83196v1	control
GCA_003038595.1_ASM303859v1	control
GCA_026517945.1_PDT001501929.1	control
GCA_027165185.1_PDT001539254.1	control
GCA_027788085.1_PDT001568041.1	control
GCA_018134705.1_PDT001011181.1	control
GCA_026878525.1_PDT001525005.1	control
GCA_011024835.1_ASM1102483v1	control
GCA_027635905.1_PDT001562424.1	control
GCA_027243995.1_PDT001543441.1	control
GCA_027464585.1_PDT001546809.1	control
GCA_027024555.1_PDT001535083.1	control
GCA_009684655.1_ASM968465v1	control
GCA_028056095.1_PDT001570030.1	control
GCA_026458025.1_PDT001500406.3	control
GCA_026516665.1_PDT001502101.1	control
GCA_029950235.1_ASM2995023v1	control
GCA_019101425.1_ASM1910142v1	control
GCA_024018755.1_PDT001337711.1	control
GCA_027641965.1_PDT001561417.1	control
GCA_000556425.1_Stap_aure_M0469_V1	control
GCA_029391115.1_PDT001669448.1	control
GCA_018983085.1_ASM1898308v1	control
GCA_028660975.1_PDT001617012.1	control
GCA_026814385.1_PDT001522553.1	control
GCA_026822075.1_PDT001519077.1	control
GCA_000362445.1_Stap_aure_M1010_V1	control
GCA_027141095.1_PDT001538363.1	control
GCA_026815665.1_PDT001522473.1	control
GCA_027548565.1_PDT001552981.1	control
GCA_026634635.1_PDT001511472.1	control
GCA_003311515.1_ASM331151v1	control
GCA_028512795.1_PDT001607368.1	control
GCA_030241465.1_ASM3024146v1	control
GCA_017918995.1_ASM1791899v1	control
GCA_024594135.1_ASM2459413v1	control
GCA_026745735.1_PDT001516208.1	control
GCA_026839955.1_PDT001520629.1	control
GCA_015618505.2_PDT000108609.2	control
GCA_012277565.1_ASM1227756v1	control
GCA_028359455.1_PDT001597837.2	control
GCA_027530625.1_PDT001553301.1	control
GCA_015616365.2_PDT000108728.2	control
GCA_027226225.1_PDT001541268.1	control
GCA_027461255.1_PDT001547030.1	control
GCA_027970665.1_PDT001578531.1	control
GCA_027898035.1_PDT001552060.1	control
GCA_027285345.1_PDT001546269.1	control
GCA_000638655.1_Stap_aure_C2706_V1	control
GCA_027466765.1_PDT001546636.1	control
GCA_024897515.1_ASM2489751v1	control
GCA_023825875.1_PDT001325884.1	control
GCA_000547645.1_Stap_aure_M0753_V1	control
GCA_027761545.1_PDT001566262.1	control
GCA_027869625.1_PDT001563349.1	control
GCA_018212125.1_ASM1821212v1	control
GCA_902717595.1_12054_7_36	control
GCA_015569215.1_PDT000812856.1	control
GCA_028420865.1_PDT001600256.1	control
GCA_027722845.1_PDT001561105.1	control
GCA_027547885.1_PDT001553018.1	control
GCA_028003185.1_PDT001576155.1	control
GCA_029417455.1_PDT001669963.1	control
GCA_000544485.1_Stap_aure_M0851_V1	control
GCA_029043195.1_PDT001652551.1	control
GCA_024593865.1_ASM2459386v1	control
GCA_028456535.1_PDT001601948.1	control
GCA_027005055.1_PDT001536946.1	control
GCA_027802915.1_PDT001569689.1	control
GCA_028986715.1_PDT001642529.1	control
GCA_000638095.1_Stap_aure_56824-7_V1	control
GCA_002209955.1_ASM220995v1	control
GCA_003420705.1_ASM342070v1	control
GCA_027720405.1_PDT001561222.1	control
GCA_028924005.1_PDT001645301.1	control
GCA_027216505.1_PDT001541137.1	control
GCA_026863395.1_PDT001524090.1	control
GCA_027011965.1_PDT001536820.1	control
GCA_021480305.1_ASM2148030v1	control
GCA_028946765.1_PDT001644284.1	control
GCA_015608285.1_PDT000423819.1	control
GCA_028055875.1_PDT001570038.1	control
GCA_027202165.1_PDT001530506.1	control
GCA_024901495.1_ASM2490149v1	control
GCA_002734345.1_ASM273434v1	control
GCA_027189785.1_PDT001530698.1	control
GCA_013338005.1_ASM1333800v1	control
GCA_018680755.1_ASM1868075v1	control
GCA_018605965.1_PDT001049011.1	control
GCA_903806805.1_21673_5_107	control
GCA_027763975.1_PDT001565995.1	control
GCA_018914625.1_ASM1891462v1	control
GCA_026448605.1_PDT001500262.1	control
GCA_019016465.1_ASM1901646v1	control
GCA_026757715.1_PDT001517354.1	control
GCA_026471125.1_PDT001500595.4	control
GCA_026859115.1_PDT001523441.1	control
GCA_028391625.1_PDT001598678.1	control
GCA_002887395.1_ASM288739v1	control
GCA_027746735.1_PDT001565094.1	control
GCA_003857355.1_ASM385735v1	control
GCA_003583815.1_ASM358381v1	control
GCA_009752415.1_ASM975241v1	control
GCA_015726395.1_ASM1572639v1	control
GCA_026820565.1_PDT001522123.1	control
GCA_003010875.1_ASM301087v1	control
GCA_027817395.1_PDT001569160.1	control
GCA_027735105.1_PDT001565392.1	control
GCA_026828505.1_PDT001521535.1	control
GCA_014831825.1_ASM1483182v1	control
GCA_027111375.1_PDT001533452.1	control
GCA_009754395.1_ASM975439v1	control
GCA_028391565.1_PDT001598687.1	control
GCA_026899105.1_PDT001521044.1	control
GCA_028801835.1_PDT001639437.1	control
GCA_027172845.1_PDT001533707.1	control
GCA_028667835.1_PDT001617192.1	control
GCA_025574025.1_ASM2557402v1	control
GCA_028802475.1_PDT001639392.1	control
GCA_027874565.1_PDT001564484.1	control
GCA_027216285.1_PDT001541149.1	control
GCA_019502145.1_PDT001106250.1	control
GCA_027248125.1_PDT001530214.1	control
GCA_019551235.1_ASM1955123v1	control
GCA_027630505.1_PDT001562639.1	control
GCA_001067185.1_ASM106718v1	control
GCA_005861575.1_ASM586157v1	control
GCA_000529195.1_Stap_aure_M0675_V1	control
GCA_903803065.1_20621_1_100	control
GCA_900097845.1_12291_8_50	control
GCA_027480085.1_PDT001550122.1	control
GCA_902722465.1_12378_8_62	control
GCA_027980415.1_PDT001578400.1	control
GCA_028458425.1_PDT001601997.1	control
GCA_028934385.1_PDT001644851.1	control
GCA_027272445.1_ASM2727244v1	control
GCA_015542895.1_PDT000822323.1	control
GCA_028975165.1_PDT001643077.1	control
GCA_900250435.1_H1441	control
GCA_903813075.1_22276_6_148	control
GCA_017152535.1_ASM1715253v1	control
GCA_030349965.1_ASM3034996v1	control
GCA_010571225.1_ASM1057122v1	control
GCA_028660185.1_PDT001616972.1	control
GCA_000643255.1_Stap_aure_VET0297R_V1	control
GCA_016830455.1_ASM1683045v1	control
GCA_028195685.1_PDT001594022.1	control
GCA_026862195.1_PDT001523625.1	control
GCA_028002585.1_PDT001576187.1	control
GCA_027880665.1_PDT001564250.1	control
GCA_016617525.1_1709	control
GCA_027180395.1_PDT001531176.1	control
GCA_023198705.1_ASM2319870v1	control
GCA_020389565.1_ASM2038956v1	control
GCA_000011525.1_ASM1152v1	control
GCA_027007335.1_PDT001536857.1	control
GCA_027291185.1_PDT001545989.1	control
GCA_008934835.1_ASM893483v1	control
GCA_019099965.1_ASM1909996v1	control
GCA_026462985.1_PDT001498862.3	control
GCA_016810555.1_ASM1681055v1	control
GCA_001019355.2_ASM101935v2	control
GCA_903799815.1_20596_6_140	control
GCA_027018065.1_PDT001536712.1	control
GCA_026856815.1_PDT001523472.1	control
GCA_026916775.1_PDT001526768.1	control
GCA_027164305.1_PDT001539531.1	control
GCA_026429355.1_PDT001501589.1	control
GCA_015610325.2_PDT000184853.2	control
GCA_028949125.1_PDT001644163.1	control
GCA_903990625.1_82_19983	control
GCA_027546345.1_PDT001556102.1	control
GCA_030243725.1_ASM3024372v1	control
GCA_026741055.1_PDT001516244.1	control
GCA_028962605.1_PDT001643650.1	control
GCA_023707465.1_ASM2370746v1	control
GCA_026661695.1_PDT001512387.1	control
GCA_028055415.1_PDT001570061.1	control
GCA_026740915.1_PDT001516274.1	control
GCA_023848405.1_ASM2384840v1	control
GCA_000569955.1_Stap_aure_M13060_V1	control
GCA_023113295.1_ASM2311329v1	control
GCA_027215965.1_PDT001541381.1	control
GCA_027208125.1_PDT001541488.1	control
GCA_019122635.1_ASM1912263v1	control
GCA_029388395.1_PDT001669586.1	control
GCA_011031255.1_ASM1103125v1	control
GCA_027197425.1_PDT001530892.1	control
GCA_029391095.1_PDT001669449.1	control
GCA_013405365.1_ASM1340536v1	control
GCA_015606465.1_PDT000444284.1	control
GCA_027004115.1_PDT001535189.1	control
GCA_017091245.1_PDT000974709.1	control
GCA_027699365.1_PDT001564216.1	control
GCA_902723505.1_12162_8_61	control
GCA_000576985.1_Stap_aure_M44986_V1	control
GCA_029005875.1_PDT001646630.1	control
GCA_009461575.1_ASM946157v1	control
GCA_011291155.1_ASM1129115v1	control
GCA_023654965.1_ASM2365496v1	control
GCA_025127835.1_ASM2512783v1	control
GCA_027466205.1_PDT001546680.1	control
GCA_017198335.1_PDT000942930.1	control
GCA_026972935.1_PDT001536227.1	control
GCA_027817715.1_PDT001569140.1	control
GCA_029422115.1_PDT001670228.1	control
GCA_027851695.1_PDT001572465.1	control
GCA_027248995.1_PDT001530217.1	control
GCA_027151145.1_PDT001538197.1	control
GCA_027169645.1_PDT001539097.1	control
GCA_028552085.1_PDT001609793.1	control
GCA_000557725.1_Stap_aure_M0582_V1	control
GCA_027832455.1_PDT001571140.1	control
GCA_028520685.1_PDT001607729.1	control
GCA_900040455.1_7521_6_64	control
GCA_028419695.1_PDT001600284.1	control
GCA_028936125.1_PDT001644759.1	control
GCA_026504145.1_PDT001499265.5	control
GCA_026732655.1_PDT001515658.1	control
GCA_026658825.1_PDT001512205.1	control
GCA_019712555.1_ASM1971255v1	control
GCA_028763425.1_PDT001637058.1	control
GCA_026427255.1_PDT001501639.1	control
GCA_027115635.1_PDT001533238.1	control
GCA_026744865.1_PDT001516160.1	control
GCA_027503985.1_PDT001555115.1	control
GCA_026751055.1_PDT001516794.1	control
GCA_027089925.1_PDT001534368.1	control
GCA_016424595.1_ASM1642459v1	control
GCA_026644415.1_PDT001511036.1	control
GCA_900046795.1_8728_5_34	control
GCA_027170345.1_PDT001539066.1	control
GCA_027512265.1_PDT001554706.1	control
GCA_021012545.1_ASM2101254v1	control
GCA_028762965.1_PDT001637168.1	control
GCA_000640915.1_Stap_aure_VET0076R_V1	control
GCA_029030045.1_PDT001652370.1	control
GCA_028331825.1_PDT001597660.1	control
GCA_028661895.1_PDT001616719.1	control
GCA_027150305.1_PDT001538713.1	control
GCA_026490345.1_PDT001503599.1	control
GCA_026853495.1_PDT001523613.1	control
GCA_028309905.1_PDT001597418.1	control
GCA_027746195.1_PDT001565137.1	control
GCA_021426485.1_PDT001218156.1	control
GCA_026821435.1_PDT001521911.1	control
GCA_029767095.1_ASM2976709v1	control
GCA_028195145.1_PDT001594059.1	control
GCA_026833535.1_PDT001521220.1	control
GCA_028260625.1_PDT001596247.1	control
GCA_000969225.1_ASM96922v1	case
GCA_002260065.1_ASM226006v1	case
GCA_002267685.1_ASM226768v1	case
GCA_011059045.1_ASM1105904v1	case
GCA_011059055.1_ASM1105905v1	case
GCA_011059305.1_ASM1105930v1	case
GCA_011059535.1_ASM1105953v1	case
GCA_011059585.1_ASM1105958v1	case
GCA_011059605.1_ASM1105960v1	case
GCA_011059615.1_ASM1105961v1	case
GCA_011059645.1_ASM1105964v1	case
GCA_011059675.1_ASM1105967v1	case
GCA_011059725.1_ASM1105972v1	case
GCA_011059745.1_ASM1105974v1	case
GCA_011059845.1_ASM1105984v1	case
GCA_011059865.1_ASM1105986v1	case
GCA_011059945.1_ASM1105994v1	case
GCA_011059955.1_ASM1105995v1	case
GCA_011059995.1_ASM1105999v1	case
GCA_011060035.1_ASM1106003v1	case
GCA_011060105.1_ASM1106010v1	case
GCA_011060125.1_ASM1106012v1	case
GCA_011060145.1_ASM1106014v1	case
GCA_011060185.1_ASM1106018v1	case
GCA_011060205.1_ASM1106020v1	case
GCA_011060225.1_ASM1106022v1	case
GCA_011060325.1_ASM1106032v1	case
GCA_011060335.1_ASM1106033v1	case
GCA_011060345.1_ASM1106034v1	case
GCA_011060385.1_ASM1106038v1	case
GCA_011060425.1_ASM1106042v1	case
GCA_011060555.1_ASM1106055v1	case
GCA_011060675.1_ASM1106067v1	case
GCA_011060735.1_ASM1106073v1	case
GCA_011060855.1_ASM1106085v1	case
GCA_011060865.1_ASM1106086v1	case
GCA_011060925.1_ASM1106092v1	case
GCA_011060995.1_ASM1106099v1	case
GCA_011061105.1_ASM1106110v1	case
GCA_011061125.1_ASM1106112v1	case
GCA_011061185.1_ASM1106118v1	case
GCA_011061195.1_ASM1106119v1	case
GCA_011061205.1_ASM1106120v1	case
GCA_011061245.1_ASM1106124v1	case
GCA_011061295.1_ASM1106129v1	case
GCA_011061355.1_ASM1106135v1	case
GCA_011061565.1_ASM1106156v1	case
GCA_011061695.1_ASM1106169v1	case
GCA_011061795.1_ASM1106179v1	case
GCA_011061885.1_ASM1106188v1	case
GCA_011062075.1_ASM1106207v1	case
GCA_011062105.1_ASM1106210v1	case
GCA_011062275.1_ASM1106227v1	case
GCA_011062335.1_ASM1106233v1	case
GCA_011062365.1_ASM1106236v1	case
GCA_011063345.1_ASM1106334v1	case
GCA_011063685.1_ASM1106368v1	case
GCA_011063805.1_ASM1106380v1	case
GCA_011063935.1_ASM1106393v1	case
GCA_011063985.1_ASM1106398v1	case
GCA_011064025.1_ASM1106402v1	case
GCA_011064035.1_ASM1106403v1	case
GCA_011064065.1_ASM1106406v1	case
GCA_011391955.1_ASM1139195v1	case
GCA_011392005.1_ASM1139200v1	case
GCA_011392085.1_ASM1139208v1	case
GCA_011392155.1_ASM1139215v1	case
GCA_011392235.1_ASM1139223v1	case
GCA_011777465.1_ASM1177746v1	case
GCA_012956015.1_ASM1295601v1	case
GCA_012956825.1_ASM1295682v1	case
GCA_012956955.1_ASM1295695v1	case
GCA_020682965.1_ASM2068296v1	case
GCA_021007905.1_ASM2100790v1	case
GCA_021007915.1_ASM2100791v1	case
GCA_021008835.1_ASM2100883v1	case
GCA_021008855.1_ASM2100885v1	case
GCA_021008905.1_ASM2100890v1	case
GCA_021008935.1_ASM2100893v1	case
GCA_021008945.1_ASM2100894v1	case
GCA_021008995.1_ASM2100899v1	case
GCA_021009005.1_ASM2100900v1	case
GCA_021009095.1_ASM2100909v1	case
GCA_021009105.1_ASM2100910v1	case
GCA_021009125.1_ASM2100912v1	case
GCA_021009175.1_ASM2100917v1	case
GCA_021009295.1_ASM2100929v1	case
GCA_021009315.1_ASM2100931v1	case
GCA_021009435.1_ASM2100943v1	case
GCA_021009465.1_ASM2100946v1	case
GCA_021009515.1_ASM2100951v1	case
GCA_021009735.1_ASM2100973v1	case
GCA_021009755.1_ASM2100975v1	case
GCA_021009795.1_ASM2100979v1	case
GCA_021009915.1_ASM2100991v1	case
GCA_021009935.1_ASM2100993v1	case
GCA_021009995.1_ASM2100999v1	case
GCA_021010095.1_ASM2101009v1	case
GCA_021010115.1_ASM2101011v1	case
GCA_021010185.1_ASM2101018v1	case
GCA_021010295.1_ASM2101029v1	case
GCA_021010315.1_ASM2101031v1	case
GCA_021010335.1_ASM2101033v1	case
GCA_021010355.1_ASM2101035v1	case
GCA_021010395.1_ASM2101039v1	case
GCA_021010405.1_ASM2101040v1	case
GCA_021010435.1_ASM2101043v1	case
GCA_021010455.1_ASM2101045v1	case
GCA_021010475.1_ASM2101047v1	case
GCA_021010485.1_ASM2101048v1	case
GCA_021010535.1_ASM2101053v1	case
GCA_021011265.1_ASM2101126v1	case
GCA_021011355.1_ASM2101135v1	case
GCA_021011365.1_ASM2101136v1	case
GCA_021011395.1_ASM2101139v1	case
GCA_021011405.1_ASM2101140v1	case
GCA_021011435.1_ASM2101143v1	case
GCA_021011455.1_ASM2101145v1	case
GCA_021011495.1_ASM2101149v1	case
GCA_021011505.1_ASM2101150v1	case
GCA_021011535.1_ASM2101153v1	case
GCA_021011555.1_ASM2101155v1	case
GCA_021011605.1_ASM2101160v1	case
GCA_021011635.1_ASM2101163v1	case
GCA_021011655.1_ASM2101165v1	case
GCA_021011675.1_ASM2101167v1	case
GCA_021011735.1_ASM2101173v1	case
GCA_021011835.1_ASM2101183v1	case
GCA_021011885.1_ASM2101188v1	case
GCA_021011935.1_ASM2101193v1	case
GCA_021011955.1_ASM2101195v1	case
GCA_021011965.1_ASM2101196v1	case
GCA_021011995.1_ASM2101199v1	case
GCA_021012015.1_ASM2101201v1	case
GCA_021012055.1_ASM2101205v1	case
GCA_021012075.1_ASM2101207v1	case
GCA_021012115.1_ASM2101211v1	case
GCA_021012145.1_ASM2101214v1	case
GCA_021012175.1_ASM2101217v1	case
GCA_021012255.1_ASM2101225v1	case
GCA_021012305.1_ASM2101230v1	case
GCA_021012325.1_ASM2101232v1	case
GCA_021012395.1_ASM2101239v1	case
GCA_021012435.1_ASM2101243v1	case
GCA_021012445.1_ASM2101244v1	case
GCA_021012475.1_ASM2101247v1	case
GCA_021012495.1_ASM2101249v1	case
GCA_021012515.1_ASM2101251v1	case
GCA_021012595.1_ASM2101259v1	case
GCA_021012615.1_ASM2101261v1	case
GCA_021012645.1_ASM2101264v1	case
GCA_021012715.1_ASM2101271v1	case
GCA_027746585.1_PDT001565108.1	case
GCA_027823475.1_PDT001559373.1	case

## Sheet: 10000
GCA_027528385.1_PDT001553616.1	control
GCA_027657645.1_PDT001563629.1	control
GCA_027187665.1_PDT001530808.1	control
GCA_026607055.1_PDT001508715.1	control
GCA_026839495.1_PDT001520668.1	control
GCA_002904955.1_ASM290495v1	control
GCA_026487145.1_PDT001499544.5	control
GCA_030244765.1_ASM3024476v1	control
GCA_027206185.1_PDT001530423.1	control
GCA_027210365.1_PDT001541399.1	control
GCA_027645905.1_PDT001562744.1	control
GCA_027961805.1_PDT001578879.1	control
GCA_902716265.1_12083_6_4	control
GCA_018984995.1_ASM1898499v1	control
GCA_028350195.1_PDT001597911.1	control
GCA_027122035.1_PDT001532819.1	control
GCA_016014085.1_ASM1601408v1	control
GCA_026487825.1_PDT001503635.1	control
GCA_026432575.1_PDT001501354.1	control
GCA_030356435.1_ASM3035643v1	control
GCA_020074765.1_ASM2007476v1	control
GCA_000560585.1_Stap_aure_H84492_V1	control
GCA_015610725.2_PDT000184802.2	control
GCA_027032735.1_PDT001534983.1	control
GCA_026500745.1_PDT001503180.1	control
GCA_029648165.1_PDT001607716.1	control
GCA_027851115.1_PDT001572541.1	control
GCA_016827905.1_ASM1682790v1	control
GCA_900045015.1_7414_8_84	control
GCA_028929145.1_PDT001645102.1	control
GCA_002905095.1_ASM290509v1	control
GCA_015715325.1_ASM1571532v1	control
GCA_027549485.1_PDT001552937.1	control
GCA_027359765.1_PDT001547230.1	control
GCA_027288245.1_PDT001546144.1	control
GCA_028009045.1_PDT001575706.1	control
GCA_023846555.1_ASM2384655v1	control
GCA_027771895.1_PDT001568938.1	control
GCA_902714885.1_5985_8_4	control
GCA_003422025.1_ASM342202v1	control
GCA_026893655.1_PDT001525561.1	control
GCA_028196285.1_PDT001593990.1	control
GCA_026770965.1_PDT001519248.1	control
GCA_000544405.1_Stap_aure_M0842_V1	control
GCA_000546385.1_Stap_aure_M1013_V1	control
GCA_027467065.1_PDT001546619.1	control
GCA_027869225.1_PDT001562182.1	control
GCA_027144105.1_PDT001532222.1	control
GCA_027813875.1_PDT001569289.1	control
GCA_028937025.1_PDT001644714.1	control
GCA_026937555.1_PDT001526901.1	control
GCA_027204445.1_PDT001530480.1	control
GCA_903989305.1_Ge403_29403	control
GCA_024915335.1_ASM2491533v1	control
GCA_027784465.1_PDT001568249.1	control
GCA_026846035.1_PDT001520314.1	control
GCA_026730495.1_PDT001515772.1	control
GCA_019149145.1_ASM1914914v1	control
GCA_028933765.1_PDT001644882.1	control
GCA_000443245.1_S130v1	control
GCA_027352665.1_PDT001547356.1	control
GCA_016620925.1_ASM1662092v1	control
GCA_027539605.1_PDT001556280.1	control
GCA_026450085.1_PDT001500104.1	control
GCA_028517325.1_PDT001607252.1	control
GCA_027208225.1_PDT001541462.1	control
GCA_027180955.1_PDT001531142.1	control
GCA_009764405.1_ASM976440v1	control
GCA_027203265.1_PDT001540402.1	control
GCA_027355585.1_PDT001547320.1	control
GCA_027643605.1_PDT001561334.1	control
GCA_003237895.1_ASM323789v1	control
GCA_026483465.1_PDT001499992.5	control
GCA_029666085.1_ASM2966608v1	control
GCA_002273875.1_ISU-960_v1.0	control
GCA_027788505.1_PDT001568017.1	control
GCA_001184285.2_ASM118428v2	control
GCA_027510005.1_PDT001554820.1	control
GCA_027138115.1_PDT001532299.1	control
GCA_027913155.1_PDT001551235.1	control
GCA_026635975.1_PDT001511401.1	control
GCA_027546745.1_PDT001556079.1	control
GCA_027733655.1_PDT001565410.1	control
GCA_026893435.1_PDT001525570.1	control
GCA_022995645.1_PDT001286236.1	control
GCA_012277685.1_ASM1227768v1	control
GCA_027984505.1_PDT001578321.1	control
GCA_903812655.1_22276_6_109	control
GCA_026850015.1_PDT001520108.1	control
GCA_900045745.1_7554_6_88	control
GCA_027962585.1_PDT001578851.1	control
GCA_028632495.1_PDT001614521.1	control
GCA_027188905.1_PDT001530746.1	control
GCA_026593555.1_PDT001508858.1	control
GCA_000562815.1_Stap_aure_F77710_V1	control
GCA_021328875.1_ASM2132887v1	control
GCA_009753255.1_ASM975325v1	control
GCA_900458345.1_41556_F01	control
GCA_027910975.1_PDT001551328.1	control
GCA_027965305.1_PDT001578766.1	control
GCA_028802265.1_PDT001639407.1	control
GCA_030288575.1_ASM3028857v1	control
GCA_029384975.1_PDT001669774.1	control
GCA_021477225.1_ASM2147722v1	control
GCA_027293945.1_PDT001545887.1	control
GCA_027015605.1_PDT001536750.1	control
GCA_026428735.1_PDT001501611.1	control
GCA_026876885.1_PDT001521082.1	control
GCA_026426415.1_PDT001499100.1	control
GCA_027178495.1_PDT001531273.1	control
GCA_027161665.1_PDT001532105.1	control
GCA_026773195.1_PDT001519161.1	control
GCA_903810345.1_22139_5_85	control
GCA_000594725.1_Stap_aure_H84958_V1	control
GCA_027133075.1_PDT001532510.1	control
GCA_001295205.1_ASM129520v1	control
GCA_028763925.1_PDT001637107.1	control
GCA_017156035.1_ASM1715603v1	control
GCA_028959165.1_PDT001643756.1	control
GCA_026866715.1_PDT001524033.1	control
GCA_027109775.1_PDT001533527.1	control
GCA_900037805.1_7414_8_90	control
GCA_026838395.1_PDT001520735.1	control
GCA_026725295.1_PDT001515773.1	control
GCA_024899675.1_ASM2489967v1	control
GCA_026666875.1_PDT001511949.1	control
GCA_027983425.1_PDT001578336.1	control
GCA_028904765.1_PDT001647775.1	control
GCA_027814995.1_PDT001559669.1	control
GCA_021698355.1_PDT001231998.1	control
GCA_026587015.1_PDT001507849.1	control
GCA_000602465.1_Stap_aure_H81898_V1	control
GCA_027747675.1_PDT001565049.1	control
GCA_000540235.1_Stap_aure_UCIM6050_V1	control
GCA_026444145.1_PDT001500644.1	control
GCA_028419775.1_PDT001600442.1	control
GCA_026421835.1_PDT001499590.1	control
GCA_027093435.1_PDT001534234.1	control
GCA_027722705.1_PDT001561108.1	control
GCA_027897615.1_PDT001552082.1	control
GCA_001448075.1_ASM144807v1	control
GCA_900457345.1_44738_C01	control
GCA_028100425.1_PDT001526977.2	control
GCA_029765865.1_ASM2976586v1	control
GCA_017668435.1_PDT000995091.1	control
GCA_001046195.1_ASM104619v1	control
GCA_003419485.1_ASM341948v1	control
GCA_903799215.1_20596_6_81	control
GCA_026631075.1_PDT001511645.1	control
GCA_002188495.1_ASM218849v1	control
GCA_003423885.1_ASM342388v1	control
GCA_015615945.2_PDT000108801.2	control
GCA_015579895.1_PDT000811547.1	control
GCA_027813895.1_PDT001569286.1	control
GCA_026495425.1_PDT001503448.1	control
GCA_001045865.1_ASM104586v1	control
GCA_026446625.1_PDT001500501.1	control
GCA_003697325.1_ASM369732v1	control
GCA_000543905.1_Stap_aure_M0804_V1	control
GCA_902715865.1_12162_6_44	control
GCA_027650105.1_PDT001562352.1	control
GCA_030350745.1_ASM3035074v1	control
GCA_000596085.1_Stap_aure_DAR5847_V1	control
GCA_012650585.1_ASM1265058v1	control
GCA_027538965.1_PDT001556353.1	control
GCA_021328315.1_ASM2132831v1	control
GCA_902722565.1_12378_8_65	control
GCA_027194505.1_PDT001540811.1	control
GCA_019015465.1_ASM1901546v1	control
GCA_023613315.1_PDT001316699.1	control
GCA_027461305.1_PDT001547027.1	control
GCA_015617165.2_PDT000108615.2	control
GCA_002125595.1_ASM212559v1	control
GCA_900042025.1_7521_5_14	control
GCA_027466245.1_PDT001546678.1	control
GCA_027128295.1_PDT001532629.1	control
GCA_026429515.1_PDT001501582.1	control
GCA_000552185.1_Stap_aure_M0109_V1	control
GCA_016424505.1_ASM1642450v1	control
GCA_027466985.1_PDT001546625.1	control
GCA_026448885.1_PDT001500248.2	control
GCA_011023745.1_ASM1102374v1	control
GCA_003720875.1_ASM372087v1	control
GCA_027643325.1_PDT001561348.1	control
GCA_026844795.1_PDT001520387.1	control
GCA_027787645.1_PDT001568065.1	control
GCA_020664785.1_ASM2066478v1	control
GCA_026463165.1_PDT001498853.3	control
GCA_026482065.1_PDT001499287.5	control
GCA_028942865.1_PDT001644496.1	control
GCA_000554525.1_Stap_aure_M0309_V1	control
GCA_026438775.1_PDT001501077.1	control
GCA_026929375.1_PDT001528379.1	control
GCA_027763305.1_PDT001565888.1	control
GCA_003420105.1_ASM342010v1	control
GCA_001290185.1_12625_6_92	control
GCA_903803765.1_20621_1_171	control
GCA_028965965.1_PDT001643476.1	control
GCA_029392165.1_PDT001669396.1	control
GCA_025153995.1_ASM2515399v1	control
GCA_026749935.1_PDT001516853.1	control
GCA_029724125.1_PDT001688755.1	control
GCA_027182375.1_PDT001531105.1	control
GCA_026447685.1_PDT001500427.1	control
GCA_029044805.1_PDT001652475.1	control
GCA_028979725.1_PDT001642847.1	control
GCA_026465485.1_PDT001499040.4	control
GCA_018914965.1_ASM1891496v1	control
GCA_027054675.1_PDT001535308.1	control
GCA_026744525.1_PDT001516299.1	control
GCA_027022485.1_PDT001535099.1	control
GCA_026432555.1_PDT001501358.1	control
GCA_008763845.1_ASM876384v1	control
GCA_028460005.1_PDT001601992.1	control
GCA_027704445.1_PDT001563425.1	control
GCA_024019235.1_PDT001337686.1	control
GCA_026760555.1_PDT001517238.1	control
GCA_027873185.1_PDT001563544.1	control
GCA_027120115.1_PDT001532920.1	control
GCA_027870785.1_PDT001563694.1	control
GCA_026940335.1_PDT001529119.1	control
GCA_027778425.1_PDT001568753.1	control
GCA_903801355.1_20621_1_79	control
GCA_028134445.1_PDT001589779.1	control
GCA_028510015.1_PDT001607076.1	control
GCA_014727335.1_ASM1472733v1	control
GCA_029928305.1_ASM2992830v1	control
GCA_000643575.1_Stap_aure_VET0318R_V1	control
GCA_021480545.1_ASM2148054v1	control
GCA_002260355.1_ASM226035v1	control
GCA_027244535.1_PDT001530379.1	control
GCA_027781005.1_PDT001568478.1	control
GCA_003310465.1_ASM331046v1	control
GCA_027775405.1_PDT001568854.1	control
GCA_028964945.1_PDT001643525.1	control
GCA_026729875.1_PDT001515923.1	control
GCA_027759205.1_PDT001565899.1	control
GCA_023602665.1_PDT001317725.1	control
GCA_026461205.1_PDT001498962.1	control
GCA_029643285.1_PDT001685390.1	control
GCA_009462995.1_ASM946299v1	control
GCA_027868625.1_PDT001562878.1	control
GCA_027536445.1_PDT001553147.1	control
GCA_024593875.1_ASM2459387v1	control
GCA_003420625.1_ASM342062v1	control
GCA_026512205.1_PDT001502225.1	control
GCA_026927775.1_PDT001528442.1	control
GCA_023594285.1_PDT001317517.1	control
GCA_027774705.1_PDT001568892.1	control
GCA_029423035.1_PDT001670306.1	control
GCA_026977715.1_PDT001535943.1	control
GCA_009460485.1_ASM946048v1	control
GCA_027643565.1_PDT001561336.1	control
GCA_003017425.1_ASM301742v1	control
GCA_020667315.1_ASM2066731v1	control
GCA_029408475.1_PDT001669777.1	control
GCA_026729115.1_PDT001515820.1	control
GCA_021573935.1_ASM2157393v1	control
GCA_026741575.1_PDT001516442.1	control
GCA_026454925.1_PDT001499390.1	control
GCA_026446065.1_PDT001501111.1	control
GCA_030352365.1_ASM3035236v1	control
GCA_028667615.1_PDT001617218.1	control
GCA_023687965.1_PDT001324326.1	control
GCA_026588055.1_PDT001507772.1	control
GCA_028390865.1_PDT001598839.1	control
GCA_026657325.1_PDT001512383.1	control
GCA_029645845.1_PDT001652533.1	control
GCA_021455245.1_ASM2145524v1	control
GCA_000608765.1_Stap_aure_DAR3911_V1	control
GCA_028803935.1_PDT001639323.1	control
GCA_021563275.1_PDT001218101.1	control
GCA_027803215.1_PDT001569668.1	control
GCA_903802195.1_22276_7_59	control
GCA_012650965.1_ASM1265096v1	control
GCA_903805695.1_21631_7_88	control
GCA_030243085.1_ASM3024308v1	control
GCA_026813685.1_PDT001522599.1	control
GCA_029391575.1_PDT001669425.1	control
GCA_026475545.1_PDT001500307.4	control
GCA_028766265.1_ASM2876626v1	control
GCA_026893115.1_PDT001525591.1	control
GCA_027639205.1_PDT001561526.1	control
GCA_016832575.1_ASM1683257v1	control
GCA_027601415.1_PDT001557637.1	control
GCA_027964665.1_PDT001578794.1	control
GCA_903810385.1_22139_5_88	control
GCA_026760335.1_PDT001517244.1	control
GCA_900083195.1_12971_2_78	control
GCA_900098145.1_9119_2_83	control
GCA_028802955.1_PDT001639361.1	control
GCA_028307165.1_PDT001597638.1	control
GCA_027895895.1_PDT001553756.1	control
GCA_026991995.1_PDT001535221.1	control
GCA_000542415.1_Stap_aure_LAMC6106_V1	control
GCA_027035305.1_PDT001534934.1	control
GCA_028962365.1_PDT001643662.1	control
GCA_027542285.1_PDT001556857.1	control
GCA_023112055.1_ASM2311205v1	control
GCA_021477745.1_ASM2147774v1	control
GCA_027118375.1_PDT001533010.1	control
GCA_903807375.1_21673_5_162	control
GCA_003194105.1_ASM319410v1	control
GCA_028011425.1_PDT001575590.1	control
GCA_026469945.1_PDT001500606.4	control
GCA_027284945.1_PDT001546289.1	control
GCA_026943035.1_PDT001528928.1	control
GCA_028950785.1_PDT001644080.1	control
GCA_027461165.1_PDT001547038.1	control
GCA_027778865.1_PDT001568727.1	control
GCA_029404115.1_PDT001667959.1	control
GCA_021478365.1_ASM2147836v1	control
GCA_015619165.2_PDT000082678.3	control
GCA_026353995.1_PDT001493258.1	control
GCA_024020995.1_PDT001337597.1	control
GCA_027187725.1_PDT001530804.1	control
GCA_029643065.1_PDT001685318.1	control
GCA_027781105.1_PDT001568466.1	control
GCA_026489485.1_PDT001503616.1	control
GCA_015582255.1_PDT000811383.1	control
GCA_003336635.1_ASM333663v1	control
GCA_026514665.1_PDT001502370.1	control
GCA_027521485.1_PDT001554245.1	control
GCA_027185145.1_PDT001530942.1	control
GCA_900055295.1_7469_7_84	control
GCA_028295715.1_PDT001596741.1	control
GCA_028006845.1_PDT001575837.1	control
GCA_023690425.1_PDT001324233.1	control
GCA_020667105.1_ASM2066710v1	control
GCA_023854685.1_ASM2385468v1	control
GCA_027166385.1_PDT001539205.1	control
GCA_027745855.1_PDT001565159.1	control
GCA_027541985.1_PDT001556942.1	control
GCA_027462465.1_PDT001546952.1	control
GCA_027304285.1_PDT001546563.1	control
GCA_027302405.1_PDT001546903.1	control
GCA_000683755.1_Stap_aure_VET0251R_V1	control
GCA_014353305.1_ASM1435330v1	control
GCA_015611105.2_PDT000184812.2	control
GCA_027850175.1_PDT001572760.1	control
GCA_018983125.1_ASM1898312v1	control
GCA_900037715.1_7712_8_16	control
GCA_020667535.1_ASM2066753v1	control
GCA_030288815.1_ASM3028881v1	control
GCA_002208375.1_ASM220837v1	control
GCA_028983435.1_PDT001642687.1	control
GCA_903798755.1_20596_6_33	control
GCA_026642015.1_PDT001511087.1	control
GCA_026475805.1_PDT001500282.4	control
GCA_001046535.1_ASM104653v1	control
GCA_006511685.1_ASM651168v1	control
GCA_027361095.1_PDT001547174.1	control
GCA_026507645.1_PDT001502240.1	control
GCA_027797535.1_PDT001559961.1	control
GCA_023112215.1_ASM2311221v1	control
GCA_030354625.1_ASM3035462v1	control
GCA_026600995.1_PDT001509343.1	control
GCA_029003895.1_PDT001646754.1	control
GCA_028805175.1_PDT001639419.1	control
GCA_027735785.1_PDT001565178.1	control
GCA_900127915.1_17175_1_87	control
GCA_903989395.1_Vd460_21314	control
GCA_028926625.1_PDT001645209.1	control
GCA_030758895.1_ASM3075889v1	control
GCA_027655885.1_PDT001563678.1	control
GCA_027879705.1_PDT001564464.1	control
GCA_027124155.1_PDT001532752.1	control
GCA_027814295.1_PDT001569257.1	control
GCA_027804775.1_PDT001569605.1	control
GCA_027999125.1_PDT001579874.1	control
GCA_000556985.1_Stap_aure_M0522_V1	control
GCA_027243585.1_PDT001534540.1	control
GCA_023847675.1_ASM2384767v1	control
GCA_027647165.1_PDT001562637.1	control
GCA_013338445.1_ASM1333844v1	control
GCA_027881145.1_PDT001564146.1	control
GCA_029420615.1_PDT001669922.1	control
GCA_026636495.1_PDT001511379.1	control
GCA_028195205.1_PDT001594055.1	control
GCA_026747755.1_PDT001516966.1	control
GCA_028306125.1_PDT001596624.1	control
GCA_018682175.1_ASM1868217v1	control
GCA_015774815.1_ASM1577481v1	control
GCA_025572685.1_ASM2557268v1	control
GCA_029724555.1_PDT001688712.1	control
GCA_026285325.1_PDT001492308.1	control
GCA_014638225.1_ASM1463822v1	control
GCA_028584795.1_PDT001611952.1	control
GCA_029031685.1_PDT001652268.1	control
GCA_027094355.1_PDT001534200.1	control
GCA_029405705.1_PDT001667852.1	control
GCA_027146305.1_PDT001538769.1	control
GCA_018984115.1_ASM1898411v1	control
GCA_026837755.1_PDT001520763.1	control
GCA_018603215.1_PDT001048928.1	control
GCA_028944465.1_PDT001644405.1	control
GCA_026514045.1_PDT001502168.1	control
GCA_900251395.1_M3450	control
GCA_027285865.1_PDT001546242.1	control
GCA_027507465.1_PDT001554948.1	control
GCA_015715945.1_ASM1571594v1	control
GCA_025722935.1_PDT001454613.1	control
GCA_027245025.1_PDT001543501.1	control
GCA_009750625.1_ASM975062v1	control
GCA_027520965.1_PDT001554252.1	control
GCA_027699885.1_PDT001564182.1	control
GCA_028435165.1_PDT001600497.1	control
GCA_028977585.1_PDT001642956.1	control
GCA_028459365.1_PDT001601979.1	control
GCA_001224285.1_4351_7_11	control
GCA_028987805.1_PDT001642473.1	control
GCA_026729235.1_PDT001515812.1	control
GCA_027633095.1_PDT001562442.1	control
GCA_029384205.1_PDT001667877.1	control
GCA_026582845.1_PDT001508489.1	control
GCA_026760075.1_PDT001517243.1	control
GCA_900051085.1_7748_6_60	control
GCA_027779605.1_PDT001568632.1	control
GCA_028766445.1_ASM2876644v1	control
GCA_026728955.1_PDT001515831.1	control
GCA_028959325.1_PDT001643750.1	control
GCA_019714475.1_ASM1971447v1	control
GCA_024515955.1_ASM2451595v1	control
GCA_000572425.1_Stap_aure_OCMM6115_V1	control
GCA_026733515.1_PDT001515674.1	control
GCA_023852075.1_ASM2385207v1	control
GCA_015714205.1_ASM1571420v1	control
GCA_026979315.1_PDT001535911.1	control
GCA_015605075.1_PDT000444197.1	control
GCA_026811825.1_PDT001522712.1	control
GCA_900042305.1_7521_6_83	control
GCA_027525905.1_PDT001554024.1	control
GCA_027872325.1_PDT001563565.1	control
GCA_015717885.1_ASM1571788v1	control
GCA_028392585.1_PDT001598624.1	control
GCA_027508825.1_PDT001554880.1	control
GCA_011064115.1_ASM1106411v1	control
GCA_954789315.1_J01114	control
GCA_027014675.1_PDT001536776.1	control
GCA_028517045.1_PDT001607269.1	control
GCA_026655745.1_PDT001512103.1	control
GCA_027183595.1_PDT001531015.1	control
GCA_028156765.1_PDT001590504.1	control
GCA_028055615.1_PDT001570051.1	control
GCA_029925585.1_ASM2992558v1	control
GCA_027870125.1_PDT001563120.1	control
GCA_015615405.2_PDT000108834.2	control
GCA_026433315.1_PDT001501421.1	control
GCA_011291425.1_ASM1129142v1	control
GCA_027104355.1_PDT001533767.1	control
GCA_903799885.1_20596_6_148	control
GCA_026643155.1_PDT001511059.1	control
GCA_026976675.1_PDT001535993.1	control
GCA_027698435.1_PDT001564263.1	control
GCA_026954915.1_PDT001529417.1	control
GCA_012277915.1_ASM1227791v1	control
GCA_009462445.1_ASM946244v1	control
GCA_028952245.1_PDT001643997.1	control
GCA_026773435.1_PDT001519124.1	control
GCA_000640595.1_Stap_aure_VET0054R_V1	control
GCA_000646375.1_Stap_aure_VET1848R_V1	control
GCA_027509705.1_PDT001554834.1	control
GCA_026644055.1_PDT001511044.1	control
GCA_000360405.1_Stap_aure_M0212_V1	control
GCA_028011065.1_PDT001575608.1	control
GCA_024548625.1_ASM2454862v1	control
GCA_008763565.1_ASM876356v1	control
GCA_027302165.1_PDT001547135.1	control
GCA_026444105.1_PDT001500642.1	control
GCA_028390485.1_PDT001598753.1	control
GCA_028977445.1_PDT001642963.1	control
GCA_029032765.1_PDT001653002.1	control
GCA_028008665.1_PDT001575735.1	control
GCA_027020345.1_PDT001535121.1	control
GCA_027638105.1_PDT001561581.1	control
GCA_026446605.1_PDT001500500.1	control
GCA_028953445.1_PDT001643937.1	control
GCA_030353325.1_ASM3035332v1	control
GCA_026603615.1_PDT001509088.1	control
GCA_028310035.1_PDT001597416.1	control
GCA_000560105.1_Stap_aure_T66282_V1	control
GCA_027806015.1_PDT001569418.1	control
GCA_027897495.1_PDT001552086.1	control
GCA_027541085.1_PDT001556876.1	control
GCA_026599595.1_PDT001509435.1	control
GCA_027546125.1_PDT001556112.1	control
GCA_027657925.1_PDT001563593.1	control
GCA_900097395.1_12291_8_61	control
GCA_016016125.1_ASM1601612v1	control
GCA_027872725.1_PDT001564150.1	control
GCA_018984755.1_ASM1898475v1	control
GCA_027876645.1_PDT001563113.1	control
GCA_903990095.1_255_18591	control
GCA_025569565.1_ASM2556956v1	control
GCA_026968475.1_PDT001530452.1	control
GCA_019713725.1_ASM1971372v1	control
GCA_018680645.1_ASM1868064v1	control
GCA_027725055.1_PDT001561027.1	control
GCA_000642115.1_Stap_aure_VET0189R_V1	control
GCA_027289925.1_PDT001546054.1	control
GCA_028902905.1_PDT001647851.1	control
GCA_027644105.1_PDT001561309.1	control
GCA_027965505.1_PDT001578756.1	control
GCA_000683855.1_Stap_aure_VET0219R_V1	control
GCA_010364265.1_ASM1036426v1	control
GCA_900323925.1_1549-WT	control
GCA_026956325.1_PDT001529379.1	control
GCA_001900145.1_ASM190014v1	control
GCA_029036085.1_PDT001652905.1	control
GCA_900047345.1_7712_8_32	control
GCA_000609485.1_Stap_aure_DAR1295_V1	control
GCA_026760095.1_PDT001517242.1	control
GCA_026605215.1_PDT001507467.1	control
GCA_027635625.1_PDT001562706.1	control
GCA_027764305.1_PDT001569040.1	control
GCA_028294075.1_PDT001596827.1	control
GCA_026952905.1_PDT001529458.1	control
GCA_028960425.1_PDT001643699.1	control
GCA_028521805.1_PDT001607744.1	control
GCA_027825055.1_PDT001559297.1	control
GCA_028419415.1_PDT001600299.1	control
GCA_015612005.2_PDT000184763.2	control
GCA_027463165.1_PDT001546883.1	control
GCA_027156885.1_PDT001532144.1	control
GCA_026949795.1_PDT001528855.1	control
GCA_018211125.1_ASM1821112v1	control
GCA_026596495.1_PDT001508983.1	control
GCA_017664235.1_PDT000995393.1	control
GCA_028183505.1_PDT001592592.1	control
GCA_027518325.1_PDT001554404.1	control
GCA_027529365.1_PDT001553569.1	control
GCA_026740675.1_PDT001516332.1	control
GCA_023855185.1_ASM2385518v1	control
GCA_026731675.1_PDT001515978.1	control
GCA_028425825.1_PDT001600615.1	control
GCA_017582075.1_ASM1758207v1	control
GCA_027172885.1_PDT001533697.1	control
GCA_000597165.1_Stap_aure_F92073_V1	control
GCA_001353655.1_7907_4_76	control
GCA_009792485.1_ASM979248v1	control
GCA_027194605.1_PDT001540799.1	control
GCA_027998345.1_PDT001576239.1	control
GCA_028926885.1_PDT001645197.1	control
GCA_027250105.1_PDT001530161.1	control
GCA_000531875.1_Stap_aure_M0745_V1	control
GCA_027762965.1_PDT001566110.1	control
GCA_018603275.1_PDT001048922.1	control
GCA_024021535.1_PDT001337569.1	control
GCA_900251245.1_M3122	control
GCA_028666075.1_PDT001616682.1	control
GCA_026959095.1_PDT001529287.1	control
GCA_028387375.1_PDT001598802.1	control
GCA_028184605.1_PDT001592634.1	control
GCA_026469565.1_PDT001500145.4	control
GCA_028468805.1_PDT001606534.1	control
GCA_027800835.1_PDT001569342.1	control
GCA_029853495.1_ASM2985349v1	control
GCA_011751485.1_ASM1175148v1	control
GCA_028920985.1_PDT001645377.1	control
GCA_028588825.1_PDT001612159.1	control
GCA_003236795.1_ASM323679v1	control
GCA_020587455.1_ASM2058745v1	control
GCA_026886345.1_PDT001524621.1	control
GCA_024398215.1_PDT001368125.1	control
GCA_018134825.1_PDT001011174.1	control
GCA_029033105.1_PDT001652960.1	control
GCA_018998685.1_ASM1899868v1	control
GCA_027733635.1_PDT001565426.1	control
GCA_026942885.1_PDT001528934.1	control
GCA_027119475.1_PDT001532955.1	control
GCA_903990105.1_250_18575	control
GCA_027148085.1_PDT001538354.1	control
GCA_026325835.1_PDT001494819.1	control
GCA_028513155.1_PDT001607493.1	control
GCA_027205265.1_PDT001541253.1	control
GCA_027785385.1_PDT001568194.1	control
GCA_028891735.1_PDT001647919.1	control
GCA_028928845.1_PDT001645118.1	control
GCA_027755885.1_PDT001566323.1	control
GCA_011026785.1_ASM1102678v1	control
GCA_026504445.1_PDT001499240.5	control
GCA_017084645.1_PDT000974898.1	control
GCA_029385035.1_PDT001669772.1	control
GCA_027466825.1_PDT001546634.1	control
GCA_001209265.1_7907_4_96	control
GCA_027285525.1_PDT001546260.1	control
GCA_027964365.1_PDT001578806.1	control
GCA_015596205.1_PDT000619010.1	control
GCA_028332465.1_PDT001597378.1	control
GCA_027465305.1_PDT001546743.1	control
GCA_026972755.1_PDT001536235.1	control
GCA_903990495.1_60_19241	control
GCA_026957855.1_PDT001529366.1	control
GCA_900041985.1_7414_8_82	control
GCA_028589385.1_PDT001612106.1	control
GCA_026855215.1_PDT001523620.1	control
GCA_026845815.1_PDT001520328.1	control
GCA_026828385.1_PDT001521541.1	control
GCA_000645155.1_Stap_aure_VET0468R_V1	control
GCA_027645325.1_PDT001562810.1	control
GCA_017095645.1_PDT000974490.1	control
GCA_028931725.1_PDT001644978.1	control
GCA_902721515.1_12162_7_66	control
GCA_026512425.1_PDT001502532.1	control
GCA_028939625.1_PDT001644660.1	control
GCA_001065285.1_ASM106528v1	control
GCA_902715875.1_12162_6_62	control
GCA_028394005.1_PDT001599895.1	control
GCA_000538215.1_Stap_aure_WAMC6010_V1	control
GCA_015568795.1_PDT000812799.1	control
GCA_019102385.1_ASM1910238v1	control
GCA_027721345.1_PDT001561167.1	control
GCA_014694655.1_ASM1469465v1	control
GCA_003038315.1_ASM303831v1	control
GCA_027871705.1_PDT001563598.1	control
GCA_900044995.1_8728_5_23	control
GCA_027633565.1_PDT001562754.1	control
GCA_028947705.1_PDT001644236.1	control
GCA_027191385.1_PDT001540764.1	control
GCA_027115115.1_PDT001533264.1	control
GCA_027510905.1_PDT001554788.1	control
GCA_001062455.1_ASM106245v1	control
GCA_027638805.1_PDT001561545.1	control
GCA_026590735.1_PDT001507692.1	control
GCA_028332545.1_PDT001597373.1	control
GCA_015272975.1_ASM1527297v1	control
GCA_021478945.1_ASM2147894v1	control
GCA_028936445.1_PDT001644742.1	control
GCA_026437315.1_PDT001501157.1	control
GCA_008934895.1_ASM893489v1	control
GCA_027956425.1_PDT001579306.1	control
GCA_028508135.1_PDT001607033.1	control
GCA_027807595.1_PDT001569347.1	control
GCA_027009515.1_PDT001536834.1	control
GCA_011063735.1_ASM1106373v1	control
GCA_026596655.1_PDT001508911.1	control
GCA_030352945.1_ASM3035294v1	control
GCA_027148905.1_PDT001538682.1	control
GCA_026659055.1_PDT001512235.1	control
GCA_009754275.1_ASM975427v1	control
GCA_026434875.1_PDT001501269.1	control
GCA_009660725.1_ASM966072v1	control
GCA_027850915.1_PDT001572578.1	control
GCA_027255775.1_PDT001511933.1	control
GCA_028453535.1_PDT001601469.1	control
GCA_019018595.1_ASM1901859v1	control
GCA_027525325.1_PDT001554052.1	control
GCA_028523105.1_PDT001607748.1	control
GCA_026883865.1_PDT001524910.1	control
GCA_018305575.1_ASM1830557v1	control
GCA_027542625.1_PDT001556800.1	control
GCA_027549525.1_PDT001552935.1	control
GCA_018605385.1_PDT001049415.1	control
GCA_027520725.1_PDT001554276.1	control
GCA_027291525.1_PDT001545973.1	control
GCA_027463525.1_PDT001546859.1	control
GCA_026856755.1_PDT001523475.1	control
GCA_027126155.1_PDT001532719.1	control
GCA_028083075.1_PDT001583105.1	control
GCA_000569395.1_Stap_aure_T64318_V1	control
GCA_027915995.1_PDT001572509.1	control
GCA_026866435.1_PDT001524056.1	control
GCA_027290265.1_PDT001546037.1	control
GCA_014729535.1_ASM1472953v1	control
GCA_029403735.1_PDT001667979.1	control
GCA_027634825.1_PDT001562523.1	control
GCA_027900445.1_PDT001551951.1	control
GCA_028521425.1_PDT001607781.1	control
GCA_027643105.1_PDT001561359.1	control
GCA_027633665.1_PDT001562715.1	control
GCA_028942225.1_PDT001644531.1	control
GCA_028954785.1_PDT001643885.1	control
GCA_027702345.1_PDT001564017.1	control
GCA_027726215.1_PDT001560969.1	control
GCA_030439835.1_ASM3043983v1	control
GCA_027005495.1_PDT001536898.1	control
GCA_018210385.1_ASM1821038v1	control
GCA_027187805.1_PDT001530801.1	control
GCA_026778745.1_PDT001519034.1	control
GCA_900045995.1_7748_6_17	control
GCA_022532145.1_ASM2253214v1	control
GCA_028305645.1_PDT001596633.1	control
GCA_011292215.1_ASM1129221v1	control
GCA_027123295.1_PDT001532780.1	control
GCA_026826795.1_PDT001521630.1	control
GCA_025246595.1_ASM2524659v1	control
GCA_026900205.1_PDT001520976.1	control
GCA_026878845.1_PDT001524967.1	control
GCA_000682855.1_Stap_aure_VET1918S_V1	control
GCA_027979185.1_PDT001578408.1	control
GCA_023613255.1_PDT001317515.1	control
GCA_026331215.1_PDT001494475.1	control
GCA_028432965.1_PDT001601234.1	control
GCA_028310455.1_PDT001597398.1	control
GCA_028987325.1_PDT001642497.1	control
GCA_027291545.1_PDT001545970.1	control
GCA_026441495.1_PDT001500935.1	control
GCA_001047875.1_7748_4_2	control
GCA_028973815.1_PDT001643117.1	control
GCA_026891735.1_PDT001525693.1	control
GCA_028469345.1_PDT001606497.1	control
GCA_026518425.1_PDT001501894.1	control
GCA_027841095.1_PDT001571783.1	control
GCA_003236195.2_ASM323619v2	control
GCA_027638245.1_PDT001561574.1	control
GCA_027747715.1_PDT001565048.1	control
GCA_027544585.1_PDT001556196.1	control
GCA_903810545.1_22139_5_105	control
GCA_903802875.1_22276_7_126	control
GCA_027192205.1_PDT001540748.1	control
GCA_027825335.1_PDT001559283.1	control
GCA_027161705.1_PDT001532103.1	control
GCA_001349655.1_7907_7_79	control
GCA_002225035.1_ASM222503v1	control
GCA_003310565.1_ASM331056v1	control
GCA_026491105.1_PDT001503536.1	control
GCA_026957875.1_PDT001529357.1	control
GCA_026822315.1_PDT001519025.1	control
GCA_000639315.1_Stap_aure_GD2010-168_V1	control
GCA_028966345.1_PDT001643455.1	control
GCA_028077155.1_PDT001583582.1	control
GCA_028183165.1_PDT001592627.1	control
GCA_015596605.1_PDT000618932.1	control
GCA_027532405.1_PDT001553277.1	control
GCA_017198615.1_PDT000942916.1	control
GCA_027652245.1_PDT001562246.1	control
GCA_027463745.1_PDT001546848.1	control
GCA_026509525.1_PDT001502404.1	control
GCA_028929985.1_PDT001645066.1	control
GCA_026589955.1_PDT001507656.1	control
GCA_026325935.1_PDT001494821.1	control
GCA_026745775.1_PDT001516126.1	control
GCA_026500625.1_PDT001503192.1	control
GCA_027833575.1_PDT001571116.1	control
GCA_019713435.1_ASM1971343v1	control
GCA_027477475.1_PDT001550223.1	control
GCA_027464845.1_PDT001546772.1	control
GCA_005861985.1_ASM586198v1	control
GCA_002125405.1_ASM212540v1	control
GCA_024593355.1_ASM2459335v1	control
GCA_027773005.1_PDT001566367.1	control
GCA_018590685.1_PDT001049013.1	control
GCA_019893765.1_PDT001048921.1	control
GCA_003001215.1_ASM300121v1	control
GCA_003422985.1_ASM342298v1	control
GCA_028942065.1_PDT001644538.1	control
GCA_003240325.1_ASM324032v1	control
GCA_026466825.1_PDT001500335.4	control
GCA_026892615.1_PDT001525626.1	control
GCA_026758195.1_PDT001517317.1	control
GCA_028632125.1_PDT001614507.1	control
GCA_019019165.1_ASM1901916v1	control
GCA_027098195.1_PDT001533902.1	control
GCA_029030365.1_PDT001652332.1	control
GCA_020664155.1_ASM2066415v1	control
GCA_010569415.1_ASM1056941v1	control
GCA_027286945.1_PDT001546210.1	control
GCA_903801055.1_20621_1_62	control
GCA_019100165.1_ASM1910016v1	control
GCA_030202675.1_ASM3020267v1	control
GCA_027635945.1_PDT001562416.1	control
GCA_029385715.1_PDT001669735.1	control
GCA_026815685.1_PDT001522471.1	control
GCA_026818265.1_PDT001522323.1	control
GCA_029005375.1_PDT001646654.1	control
GCA_027628725.1_PDT001561801.1	control
GCA_029767135.1_ASM2976713v1	control
GCA_027148565.1_PDT001538761.1	control
GCA_028079135.1_PDT001583517.1	control
GCA_902715905.1_12162_6_61	control
GCA_027126355.1_PDT001532709.1	control
GCA_027195485.1_PDT001540804.1	control
GCA_026741755.1_PDT001516410.1	control
GCA_003422145.1_ASM342214v1	control
GCA_027137235.1_PDT001532343.1	control
GCA_027250015.1_PDT001530166.1	control
GCA_028055975.1_PDT001570034.1	control
GCA_903804595.1_21673_5_69	control
GCA_028552165.1_PDT001609776.1	control
GCA_029949065.1_ASM2994906v1	control
GCA_029726135.1_PDT001688754.1	control
GCA_019714975.1_ASM1971497v1	control
GCA_000610145.1_Stap_aure_DAR1956_V1	control
GCA_027539305.1_PDT001556310.1	control
GCA_027134415.1_PDT001532452.1	control
GCA_027710805.1_PDT001563018.1	control
GCA_023591085.1_PDT001317675.1	control
GCA_030241525.1_ASM3024152v1	control
GCA_027642585.1_PDT001561385.1	control
GCA_027117575.1_PDT001533048.1	control
GCA_024899785.1_ASM2489978v1	control
GCA_026478775.1_PDT001498746.7	control
GCA_027288745.1_PDT001546119.1	control
GCA_027187845.1_PDT001530798.1	control
GCA_903809085.1_22114_8_147	control
GCA_027818695.1_PDT001559622.1	control
GCA_026828005.1_PDT001521560.1	control
GCA_026886285.1_PDT001524625.1	control
GCA_030206655.1_ASM3020665v1	control
GCA_029683305.1_PDT001511366.1	control
GCA_000401435.1_ASM40143v1	control
GCA_024898175.1_ASM2489817v1	control
GCA_027176725.1_PDT001531362.1	control
GCA_028954845.1_PDT001643880.1	control
GCA_027981105.1_PDT001578379.1	control
GCA_027633365.1_PDT001562861.1	control
GCA_027186745.1_PDT001530855.1	control
GCA_026974175.1_PDT001536164.1	control
GCA_000684835.1_Stap_aure_104GN_04-02-52-07_V1	control
GCA_026773015.1_PDT001519188.1	control
GCA_001352295.1_7748_4_33	control
GCA_015575175.1_PDT000811743.1	control
GCA_028167305.1_PDT001501381.1	control
GCA_018310005.1_PDT001012968.1	control
GCA_028386085.1_PDT001571040.1	control
GCA_026298115.1_PDT001492777.1	control
GCA_028051545.1_PDT001570141.1	control
GCA_028963685.1_PDT001643593.1	control
GCA_900457875.1_40871_A01	control
GCA_028538365.1_PDT001608274.1	control
GCA_029765405.1_ASM2976540v1	control
GCA_027187685.1_PDT001530807.1	control
GCA_026477965.1_PDT001498953.4	control
GCA_027915915.1_PDT001572567.1	control
GCA_014297235.1_ASM1429723v1	control
GCA_026836135.1_PDT001520829.1	control
GCA_015610425.2_PDT000184836.2	control
GCA_903808665.1_22114_8_105	control
GCA_026939475.1_PDT001529029.1	control
GCA_902714785.1_5985_5_10	control
GCA_015615665.2_PDT000108774.2	control
GCA_027943905.1_ASM2794390v1	control
GCA_902718375.1_12054_8_17	control
GCA_028397145.1_PDT001599792.1	control
GCA_027205305.1_PDT001541246.1	control
GCA_026353815.1_PDT001493264.1	control
GCA_027114795.1_PDT001533279.1	control
GCA_027179955.1_PDT001531200.1	control
GCA_027898295.1_PDT001552045.1	control
GCA_026862895.1_PDT001524307.1	control
GCA_029415555.1_PDT001669933.1	control
GCA_023604265.1_PDT001317899.1	control
GCA_902714565.1_5985_3_5	control
GCA_028935705.1_PDT001644780.1	control
GCA_903806305.1_21631_7_154	control
GCA_027780085.1_PDT001568545.1	control
GCA_900251015.1_M3014	control
GCA_020667495.1_ASM2066749v1	control
GCA_027529145.1_PDT001553566.1	control
GCA_026658955.1_PDT001512341.1	control
GCA_027134895.1_PDT001532428.1	control
GCA_028987125.1_PDT001642507.1	control
GCA_016831195.1_ASM1683119v1	control
GCA_026634255.1_PDT001511489.1	control
GCA_026465325.1_PDT001499073.4	control
GCA_026747955.1_PDT001516954.1	control
GCA_014694845.1_ASM1469484v1	control
GCA_030202515.1_ASM3020251v1	control
GCA_018810345.1_PDT001049429.1	control
GCA_954773185.1_J00452	control
GCA_028926345.1_PDT001645223.1	control
GCA_028361635.1_PDT001597970.2	control
GCA_027135595.1_PDT001532393.1	control
GCA_011031055.1_ASM1103105v1	control
GCA_027206545.1_PDT001530403.1	control
GCA_026636335.1_PDT001511385.1	control
GCA_018150095.1_PDT001013967.1	control
GCA_018134605.1_PDT001011186.1	control
GCA_027283405.1_PDT001546366.1	control
GCA_026513875.1_PDT001502221.1	control
GCA_026525295.1_PDT001502428.1	control
GCA_027119515.1_PDT001532953.1	control
GCA_028680555.1_ASM2868055v1	control
GCA_027284145.1_PDT001546329.1	control
GCA_027980165.1_PDT001578401.1	control
GCA_027181795.1_PDT001531077.1	control
GCA_028968645.1_PDT001643374.1	control
GCA_029925245.1_ASM2992524v1	control
GCA_028186825.1_PDT001592313.1	control
GCA_002267425.1_ASM226742v1	control
GCA_027191365.1_PDT001540765.1	control
GCA_027961585.1_PDT001578891.1	control
GCA_027509685.1_PDT001554837.1	control
GCA_027839475.1_PDT001571754.1	control
GCA_028006005.1_PDT001575901.1	control
GCA_027120015.1_PDT001532928.1	control
GCA_900484325.1_8140_1_66	control
GCA_026749095.1_PDT001516982.1	control
GCA_026879345.1_PDT001524919.1	control
GCA_027747395.1_PDT001565065.1	control
GCA_028659495.1_PDT001617007.1	control
GCA_016833225.1_ASM1683322v1	control
GCA_030289715.1_ASM3028971v1	control
GCA_003850785.1_ASM385078v1	control
GCA_016833675.1_ASM1683367v1	control
GCA_027216105.1_PDT001541160.1	control
GCA_017663535.1_PDT000995312.1	control
GCA_026759135.1_PDT001517279.1	control
GCA_027060525.1_PDT001534718.1	control
GCA_015713385.1_ASM1571338v1	control
GCA_005861385.1_ASM586138v1	control
GCA_023848905.1_ASM2384890v1	control
GCA_027968185.1_PDT001578612.1	control
GCA_026638655.1_PDT001511260.1	control
GCA_015613805.2_PDT000108829.2	control
GCA_001192075.1_7907_7_88	control
GCA_027527925.1_PDT001553724.1	control
GCA_028459865.1_PDT001601883.1	control
GCA_016722725.1_ASM1672272v1	control
GCA_006511365.1_ASM651136v1	control
GCA_027645745.1_PDT001562764.1	control
GCA_029006535.1_PDT001646613.1	control
GCA_903807745.1_22114_8_13	control
GCA_028764265.1_PDT001637104.1	control
GCA_023747335.1_PDT001324200.1	control
GCA_027852615.1_PDT001572746.1	control
GCA_027503785.1_PDT001555127.1	control
GCA_017665195.1_PDT000995205.1	control
GCA_900126505.1_17175_3_1	control
GCA_015713755.1_ASM1571375v1	control
GCA_026465425.1_PDT001499060.4	control
GCA_902718655.1_12054_8_57	control
GCA_026477405.1_PDT001499916.4	control
GCA_011023085.1_ASM1102308v1	control
GCA_000953255.1_Staphylococcus_aureus_Sa_ILRI_217	control
GCA_016828235.1_ASM1682823v1	control
GCA_027542445.1_PDT001556826.1	control
GCA_900017625.1_7480_8_81	control
GCA_027133115.1_PDT001532508.1	control
GCA_026655565.1_PDT001512108.1	control
GCA_027962545.1_PDT001578853.1	control
GCA_026757655.1_PDT001517362.1	control
GCA_023611285.1_PDT001316522.1	control
GCA_001206875.1_7907_4_57	control
GCA_027180775.1_PDT001531155.1	control
GCA_028943365.1_PDT001644463.1	control
GCA_027070675.1_PDT001534601.1	control
GCA_019718455.1_ASM1971845v1	control
GCA_029666885.1_ASM2966688v1	control
GCA_024805795.2_ASM2480579v2	control
GCA_900126495.1_17175_2_9	control
GCA_027119795.1_PDT001532940.1	control
GCA_024592805.1_ASM2459280v1	control
GCA_027759165.1_PDT001565901.1	control
GCA_028590245.1_PDT001612049.1	control
GCA_028427865.1_PDT001601281.1	control
GCA_027517905.1_PDT001554424.1	control
GCA_903805825.1_21631_7_102	control
GCA_026921515.1_PDT001528420.1	control
GCA_028962465.1_PDT001643656.1	control
GCA_016829015.1_ASM1682901v1	control
GCA_027631005.1_PDT001562147.1	control
GCA_015567655.1_PDT000812878.1	control
GCA_009457605.1_ASM945760v1	control
GCA_019050285.1_ASM1905028v1	control
GCA_903987665.1_IT555_29618	control
GCA_028903145.1_PDT001647838.1	control
GCA_028974765.1_PDT001643096.1	control
GCA_900040535.1_7469_7_42	control
GCA_028981385.1_PDT001642765.1	control
GCA_013504825.1_ASM1350482v1	control
GCA_027189925.1_PDT001530689.1	control
GCA_026477825.1_PDT001498968.4	control
GCA_026816185.1_PDT001522423.1	control
GCA_026740775.1_PDT001516309.1	control
GCA_029385355.1_PDT001669752.1	control
GCA_027736525.1_PDT001565595.1	control
GCA_027871535.1_PDT001563614.1	control
GCA_030355795.1_ASM3035579v1	control
GCA_030487395.1_ASM3048739v1	control
GCA_027724605.1_PDT001561050.1	control
GCA_026588835.1_PDT001507706.1	control
GCA_026773685.1_PDT001519106.1	control
GCA_026851395.1_PDT001520022.1	control
GCA_002208485.1_ASM220848v1	control
GCA_030349005.1_ASM3034900v1	control
GCA_027724365.1_PDT001561062.1	control
GCA_027851695.1_PDT001572465.1	control
GCA_028001745.1_PDT001576235.1	control
GCA_026855375.1_PDT001523542.1	control
GCA_027141095.1_PDT001538363.1	control
GCA_900040485.1_7469_7_7	control
GCA_018995745.1_ASM1899574v1	control
GCA_027874445.1_PDT001564540.1	control
GCA_028196085.1_PDT001593999.1	control
GCA_014061785.1_ASM1406178v1	control
GCA_023545865.1_ASM2354586v1	control
GCA_023673765.1_PDT001323754.1	control
GCA_900042535.1_7469_7_89	control
GCA_028946385.1_PDT001644303.1	control
GCA_027541745.1_PDT001556206.1	control
GCA_001353875.1_7907_4_82	control
GCA_019125015.1_ASM1912501v1	control
GCA_026359995.1_PDT001492886.1	control
GCA_026446245.1_PDT001500923.1	control
GCA_024916295.1_ASM2491629v1	control
GCA_018149615.1_PDT001013996.1	control
GCA_002274555.1_UCI38_v1.0	control
GCA_003605235.1_ASM360523v1	control
GCA_026741255.1_PDT001516492.1	control
GCA_027191625.1_PDT001540616.1	control
GCA_027749715.1_PDT001564967.1	control
GCA_000547865.1_Stap_aure_M0767_V1	control
GCA_026454605.1_PDT001499414.1	control
GCA_027777745.1_PDT001568785.1	control
GCA_015726215.1_ASM1572621v1	control
GCA_027102595.1_PDT001533857.1	control
GCA_015575905.1_PDT000811673.1	control
GCA_028006425.1_PDT001575865.1	control
GCA_027185505.1_PDT001530923.1	control
GCA_026892895.1_PDT001525596.1	control
GCA_028517505.1_PDT001607235.1	control
GCA_020075185.1_ASM2007518v1	control
GCA_028258105.1_PDT001596205.1	control
GCA_026853555.1_PDT001523605.1	control
GCA_027014255.1_PDT001537049.1	control
GCA_027525445.1_PDT001554046.1	control
GCA_026463665.1_PDT001498827.5	control
GCA_027213125.1_PDT001541306.1	control
GCA_002105325.1_ASM210532v1	control
GCA_027850815.1_PDT001572543.1	control
GCA_903801285.1_20621_1_76	control
GCA_900097995.1_9119_2_85	control
GCA_900081025.1_12625_6_46	control
GCA_026827485.1_PDT001521592.1	control
GCA_027832595.1_PDT001571073.1	control
GCA_015569055.1_PDT000812823.1	control
GCA_030899105.1_PDT001695133.1	control
GCA_000363085.1_Stap_aure_M1244_V1	control
GCA_027208745.1_PDT001541518.1	control
GCA_027771565.1_PDT001568961.1	control
GCA_000528375.1_Stap_aure_M0681_V1	control
GCA_030288535.1_ASM3028853v1	control
GCA_027165345.1_PDT001539239.1	control
GCA_026980865.1_PDT001535834.1	control
GCA_026728355.1_PDT001515852.1	control
GCA_016894285.1_ASM1689428v1	control
GCA_003813285.1_ASM381328v1	control
GCA_027254715.1_PDT001529988.1	control
GCA_000564565.1_Stap_aure_W52117_V1	control
GCA_027084775.1_PDT001534437.1	control
GCA_000544125.1_Stap_aure_M0819_V1	control
GCA_027210645.1_PDT001541325.1	control
GCA_027210305.1_PDT001541421.1	control
GCA_900039195.1_7521_6_28	control
GCA_026893735.1_PDT001525557.1	control
GCA_026443395.1_PDT001500824.1	control
GCA_009675915.1_ASM967591v1	control
GCA_900324265.1_9_LA_281	control
GCA_002225055.1_ASM222505v1	control
GCA_028362155.1_PDT001597848.2	control
GCA_014334695.1_ASM1433469v1	control
GCA_027506165.1_PDT001555010.1	control
GCA_027779925.1_PDT001568570.1	control
GCA_026630815.1_PDT001511679.1	control
GCA_026441375.1_PDT001500940.1	control
GCA_028155285.1_PDT001590547.1	control
GCA_026636895.1_PDT001511346.1	control
GCA_000544825.1_Stap_aure_M0880_V1	control
GCA_026632695.1_PDT001511564.1	control
GCA_009675735.1_ASM967573v1	control
GCA_018923445.1_PDT001071365.1	control
GCA_024359205.1_ASM2435920v1	control
GCA_026509905.1_PDT001502013.1	control
GCA_018605685.1_PDT001049383.1	control
GCA_028361815.1_PDT001597883.2	control
GCA_026940805.1_PDT001529053.1	control
GCA_002273905.1_ISU-963_v1.0	control
GCA_026641315.1_PDT001511124.1	control
GCA_027178995.1_PDT001531248.1	control
GCA_027880545.1_PDT001564363.1	control
GCA_023851655.1_ASM2385165v1	control
GCA_027508985.1_PDT001554871.1	control
GCA_027547485.1_PDT001553035.1	control
GCA_017698275.1_ASM1769827v1	control
GCA_027962465.1_PDT001578856.1	control
GCA_027956045.1_PDT001579326.1	control
GCA_027597655.1_PDT001557302.1	control
GCA_026497085.1_PDT001503365.1	control
GCA_029037775.1_PDT001652860.1	control
GCA_902717195.1_12083_6_89	control
GCA_027702045.1_PDT001564038.1	control
GCA_026855075.1_PDT001523577.1	control
GCA_027155195.1_PDT001532163.1	control
GCA_028931105.1_PDT001645008.1	control
GCA_025561775.1_ASM2556177v1	control
GCA_027009265.1_PDT001536842.1	control
GCA_026654475.1_PDT001512293.1	control
GCA_018999025.1_ASM1899902v1	control
GCA_026961845.1_PDT001529213.1	control
GCA_023362575.1_PDT001307357.1	control
GCA_027360125.1_PDT001547215.1	control
GCA_910589995.1_Sau_A5_HC_2017	control
GCA_026594975.1_PDT001508950.1	control
GCA_023584325.1_PDT001316975.1	control
GCA_026505425.1_PDT001499147.5	control
GCA_027655025.1_PDT001563226.1	control
GCA_900484045.1_8140_1_71	control
GCA_009751415.1_ASM975141v1	control
GCA_900251715.1_M3777	control
GCA_027598385.1_PDT001557258.1	control
GCA_026842335.1_PDT001520470.1	control
GCA_025559505.1_ASM2555950v1	control
GCA_027099095.1_PDT001533872.1	control
GCA_026596755.1_PDT001508900.1	control
GCA_025560645.1_ASM2556064v1	control
GCA_002267705.1_ASM226770v1	control
GCA_903799875.1_20596_6_146	control
GCA_028190045.1_PDT001592334.1	control
GCA_026759715.1_PDT001517256.1	control
GCA_027213205.1_PDT001541283.1	control
GCA_002274525.1_UCI33_v1.0	control
GCA_026973275.1_PDT001536209.1	control
GCA_021482005.1_ASM2148200v1	control
GCA_002121835.1_ASM212183v1	control
GCA_024896165.1_ASM2489616v1	control
GCA_026818305.1_PDT001522321.1	control
GCA_021728695.1_ASM2172869v1	control
GCA_021475995.1_ASM2147599v1	control
GCA_028957765.1_PDT001643827.1	control
GCA_027467465.1_PDT001546595.1	control
GCA_027350585.1_PDT001547392.1	control
GCA_023198825.1_ASM2319882v1	control
GCA_015569675.1_PDT000812813.1	control
GCA_026871335.1_PDT001524069.1	control
GCA_027968585.1_PDT001578593.1	control
GCA_027852335.1_PDT001572790.1	control
GCA_027200525.1_PDT001540589.1	control
GCA_027636705.1_PDT001561651.1	control
GCA_016833535.1_ASM1683353v1	control
GCA_027533905.1_PDT001553258.1	control
GCA_023613175.1_PDT001317373.1	control
GCA_024019435.1_PDT001337675.1	control
GCA_027196845.1_PDT001540423.1	control
GCA_029404955.1_PDT001667903.1	control
GCA_024407225.1_PDT001368112.1	control
GCA_003988575.1_ASM398857v1	control
GCA_023848395.1_ASM2384839v1	control
GCA_003420565.1_ASM342056v1	control
GCA_027254635.1_PDT001529991.1	control
GCA_015618745.2_PDT000082663.4	control
GCA_015578675.1_PDT000811593.1	control
GCA_023782685.1_PDT001325919.1	control
GCA_019758375.1_ASM1975837v1	control
GCA_027543905.1_PDT001556339.1	control
GCA_015572335.1_PDT000811873.1	control
GCA_030245965.1_ASM3024596v1	control
GCA_015718005.1_ASM1571800v1	control
GCA_009361085.1_ASM936108v1	control
GCA_027869725.1_PDT001563318.1	control
GCA_900041875.1_7414_7_43	control
GCA_027630945.1_PDT001562325.1	control
GCA_001997145.1_ASM199714v1	control
GCA_026633575.1_PDT001511521.1	control
GCA_029926385.1_ASM2992638v1	control
GCA_027642245.1_PDT001561401.1	control
GCA_002124455.1_ASM212445v1	control
GCA_028511035.1_PDT001607005.1	control
GCA_900081475.1_12641_3_11	control
GCA_028365655.1_PDT001598165.1	control
GCA_026953415.1_PDT001529425.1	control
GCA_027547025.1_PDT001553061.1	control
GCA_027129875.1_PDT001532580.1	control
GCA_026496825.1_PDT001503378.1	control
GCA_027656245.1_PDT001563710.1	control
GCA_026961725.1_PDT001529218.1	control
GCA_026444325.1_PDT001500604.1	control
GCA_903803115.1_20621_1_104	control
GCA_023500525.1_PDT001311069.1	control
GCA_030240465.1_ASM3024046v1	control
GCA_028976015.1_PDT001643035.1	control
GCA_026746655.1_PDT001517010.1	control
GCA_900098705.1_9119_2_40	control
GCA_028980665.1_PDT001642800.1	control
GCA_026505605.1_PDT001498795.5	control
GCA_900080325.1_11641_1_15	control
GCA_027514565.1_PDT001554592.1	control
GCA_029003755.1_PDT001646760.1	control
GCA_001063705.1_ASM106370v1	control
GCA_026636775.1_PDT001511358.1	control
GCA_002208395.1_ASM220839v1	control
GCA_000564605.1_Stap_aure_W55442_V1	control
GCA_024594535.1_ASM2459453v1	control
GCA_027819935.1_PDT001559559.1	control
GCA_004210055.1_ASM421005v1	control
GCA_000529035.1_Stap_aure_M0734_V1	control
GCA_000642915.1_Stap_aure_VET0275R_V1	control
GCA_000578735.1_Stap_aure_M42485_V1	control
GCA_015569115.1_PDT000812822.1	control
GCA_020587145.1_ASM2058714v1	control
GCA_026817965.1_PDT001522340.1	control
GCA_019123595.1_ASM1912359v1	control
GCA_026479085.1_PDT001498730.3	control
GCA_026816765.1_PDT001522403.1	control
GCA_030220625.1_PDT001707214.1	control
GCA_023592525.1_PDT001316575.1	control
GCA_026597075.1_PDT001508837.1	control
GCA_019717495.1_ASM1971749v1	control
GCA_028002245.1_PDT001576210.1	control
GCA_028521645.1_PDT001607756.1	control
GCA_028394385.1_PDT001599869.1	control
GCA_027526565.1_PDT001553991.1	control
GCA_026834855.1_PDT001520903.1	control
GCA_001354195.1_7907_4_87	control
GCA_026439215.1_PDT001501054.1	control
GCA_027109035.1_PDT001533563.1	control
GCA_023594225.1_PDT001317781.1	control
GCA_026641895.1_PDT001511095.1	control
GCA_900018135.1_7480_7_44	control
GCA_028764025.1_PDT001637085.1	control
GCA_027185425.1_PDT001530934.1	control
GCA_900250405.1_H1477	control
GCA_019099965.1_ASM1909996v1	control
GCA_018184635.1_PDT001012975.1	control
GCA_021479865.1_ASM2147986v1	control
GCA_903799345.1_20596_6_98	control
GCA_028006785.1_PDT001575840.1	control
GCA_900458095.1_41315_G01	control
GCA_002224825.1_ASM222482v1	control
GCA_026653575.1_PDT001512210.1	control
GCA_026434215.1_PDT001501298.1	control
GCA_026475025.1_PDT001498902.4	control
GCA_026898645.1_PDT001521070.1	control
GCA_017083505.1_PDT000974951.1	control
GCA_000608525.1_Stap_aure_DAR3864_V1	control
GCA_027074395.1_PDT001534543.1	control
GCA_000571475.1_Stap_aure_F88369_V1	control
GCA_003095195.1_ASM309519v1	control
GCA_015605785.1_PDT000444244.1	control
GCA_027102815.1_PDT001533847.1	control
GCA_028957065.1_PDT001643835.1	control
GCA_030240675.1_ASM3024067v1	control
GCA_028452275.1_PDT001601591.1	control
GCA_029403125.1_PDT001668027.1	control
GCA_019713195.1_ASM1971319v1	control
GCA_026602815.1_PDT001509189.1	control
GCA_026870255.1_PDT001524225.1	control
GCA_027537125.1_PDT001553114.1	control
GCA_027763685.1_PDT001566430.1	control
GCA_025723605.1_PDT001454596.1	control
GCA_027244735.1_PDT001530369.1	control
GCA_026878425.1_PDT001525036.1	control
GCA_902714225.1_5704_8_4	control
GCA_000546925.1_Stap_aure_M1067_V1	control
GCA_029645425.1_PDT001669920.1	control
GCA_028009105.1_PDT001575704.1	control
GCA_028800905.1_PDT001639325.1	control
GCA_027246745.1_PDT001530280.1	control
GCA_026658995.1_PDT001512268.1	control
GCA_029404695.1_PDT001667921.1	control
GCA_015726985.1_ASM1572698v1	control
GCA_903808485.1_22114_8_87	control
GCA_027168865.1_PDT001539143.1	control
GCA_015541405.1_PDT000871174.1	control
GCA_027657885.1_PDT001563597.1	control
GCA_902721105.1_12162_7_20	control
GCA_026826985.1_PDT001521621.1	control
GCA_902718995.1_12054_8_84	control
GCA_027121955.1_PDT001532823.1	control
GCA_027872405.1_PDT001563560.1	control
GCA_027824415.1_PDT001559337.1	control
GCA_000645795.1_Stap_aure_VET1168S_V1	control
GCA_027637385.1_PDT001561616.1	control
GCA_021481545.1_ASM2148154v1	control
GCA_026479685.1_PDT001498911.4	control
GCA_003113915.1_ASM311391v1	control
GCA_014734615.1_ASM1473461v1	control
GCA_027129895.1_PDT001532579.1	control
GCA_027141965.1_PDT001538393.1	control
GCA_026811685.1_PDT001522717.1	control
GCA_003710635.1_ASM371063v1	control
GCA_027968545.1_PDT001578594.1	control
GCA_001352835.1_7738_3_69	control
GCA_015573815.1_PDT000811811.1	control
GCA_027195565.1_PDT001540782.1	control
GCA_027788125.1_PDT001568039.1	control
GCA_027184345.1_PDT001530983.1	control
GCA_020665495.1_ASM2066549v1	control
GCA_026970095.1_PDT001536364.1	control
GCA_027226445.1_PDT001541205.1	control
GCA_019103585.1_ASM1910358v1	control
GCA_028980325.1_PDT001642818.1	control
GCA_026778625.1_PDT001519068.1	control
GCA_017154375.1_ASM1715437v1	control
GCA_003425285.1_ASM342528v1	control
GCA_027601335.1_PDT001557647.1	control
GCA_021576635.1_ASM2157663v1	control
GCA_015545055.1_PDT000822074.1	control
GCA_009457465.1_ASM945746v1	control
GCA_028553705.1_PDT001600465.1	control
GCA_027647525.1_PDT001562605.1	control
GCA_018305905.1_ASM1830590v1	control
GCA_025573085.1_ASM2557308v1	control
GCA_027874565.1_PDT001564484.1	control
GCA_029765635.1_ASM2976563v1	control
GCA_025697285.1_PDT001452741.1	control
GCA_029682165.1_PDT001546276.1	control
GCA_027201745.1_PDT001540485.1	control
GCA_028805625.1_PDT001639320.1	control
GCA_022347445.1_ASM2234744v1	control
GCA_003038515.1_ASM303851v1	control
GCA_000535015.1_Stap_aure_M0848_V1	control
GCA_028988065.1_PDT001642460.1	control
GCA_027017395.1_PDT001536732.1	control
GCA_015570875.1_PDT000812741.1	control
GCA_030403925.1_ASM3040392v1	control
GCA_026923205.1_PDT001528368.1	control
GCA_014694715.1_ASM1469471v1	control
GCA_028666275.1_PDT001616667.1	control
GCA_027956765.1_PDT001579293.1	control
GCA_029764715.1_ASM2976471v1	control
GCA_023113615.1_ASM2311361v1	control
GCA_027211345.1_PDT001541450.1	control
GCA_025726305.1_PDT001453250.1	control
GCA_026638855.1_PDT001511249.1	control
GCA_027819055.1_PDT001559605.1	control
GCA_024915315.1_ASM2491531v1	control
GCA_009725305.1_ASM972530v1	control
GCA_910590205.1_Sau_A9_CVC_2018	control
GCA_000555505.1_Stap_aure_M0390_V1	control
GCA_027694315.1_PDT001564388.1	control
GCA_027093515.1_PDT001534227.1	control
GCA_020588185.1_ASM2058818v1	control
GCA_026847355.1_PDT001520243.1	control
GCA_015610345.2_PDT000184799.2	control
GCA_014180985.1_ASM1418098v1	control
GCA_027604265.1_PDT001557641.1	control
GCA_016833875.1_ASM1683387v1	control
GCA_028182565.1_PDT001591320.1	control
GCA_010603465.1_ASM1060346v1	control
GCA_027543705.1_PDT001556356.1	control
GCA_027211625.1_PDT001541391.1	control
GCA_021575595.1_ASM2157559v1	control
GCA_900082205.1_12673_2_87	control
GCA_027899835.1_PDT001551980.1	control
GCA_027147085.1_PDT001538745.1	control
GCA_009461165.1_ASM946116v1	control
GCA_027999185.1_PDT001579871.1	control
GCA_019122475.1_ASM1912247v1	control
GCA_902717005.1_12083_6_60	control
GCA_001290865.1_11641_1_29	control
GCA_027778725.1_PDT001568736.1	control
GCA_024022915.1_PDT001337500.1	control
GCA_026762895.1_PDT001517373.1	control
GCA_015567585.1_PDT000812884.1	control
GCA_004119935.1_ASM411993v1	control
GCA_027712385.1_PDT001562981.1	control
GCA_028050455.1_PDT001570185.1	control
GCA_028966865.1_PDT001643426.1	control
GCA_026446805.1_PDT001500491.1	control
GCA_026501065.1_PDT001503167.1	control
GCA_014835515.1_ASM1483551v1	control
GCA_025570025.1_ASM2557002v1	control
GCA_030353435.1_ASM3035343v1	control
GCA_023852115.1_ASM2385211v1	control
GCA_027180455.1_PDT001531175.1	control
GCA_027732055.1_PDT001565460.1	control
GCA_021009355.1_ASM2100935v1	control
GCA_026813225.1_PDT001522624.1	control
GCA_027548105.1_PDT001553005.1	control
GCA_910590185.1_Sau_A3_HC_2017	control
GCA_018605065.1_PDT001049456.1	control
GCA_027633865.1_PDT001562634.1	control
GCA_020075345.1_ASM2007534v1	control
GCA_028943425.1_PDT001644466.1	control
GCA_027703865.1_PDT001563469.1	control
GCA_027163045.1_PDT001539128.1	control
GCA_027482845.1_PDT001549939.1	control
GCA_029595865.1_PDT001679660.1	control
GCA_001639185.1_ASM163918v1	control
GCA_027461285.1_PDT001547031.1	control
GCA_027539925.1_PDT001556284.1	control
GCA_027637085.1_PDT001561631.1	control
GCA_019715035.1_ASM1971503v1	control
GCA_903808115.1_22114_8_52	control
GCA_026747065.1_PDT001517072.1	control
GCA_000602345.1_Stap_aure_H15899_V1	control
GCA_026635715.1_PDT001511412.1	control
GCA_018811625.1_PDT001049447.1	control
GCA_026496965.1_PDT001503370.1	control
GCA_027177575.1_PDT001531318.1	control
GCA_026838855.1_PDT001520704.1	control
GCA_026465505.1_PDT001499049.4	control
GCA_015603205.1_PDT000538472.1	control
GCA_027959625.1_PDT001578935.1	control
GCA_009459115.1_ASM945911v1	control
GCA_029392415.1_PDT001669383.1	control
GCA_027520005.1_PDT001554318.1	control
GCA_020388135.1_ASM2038813v1	control
GCA_009792435.1_ASM979243v1	control
GCA_027710785.1_PDT001563020.1	control
GCA_029167685.1_ASM2916768v1	control
GCA_028005465.1_PDT001575935.1	control
GCA_000363565.1_Stap_aure_M1463_V1	control
GCA_026881925.1_PDT001524939.1	control
GCA_028422425.1_PDT001600673.1	control
GCA_027183575.1_PDT001531017.1	control
GCA_027628545.1_PDT001561807.1	control
GCA_027703525.1_PDT001563500.1	control
GCA_003424745.1_ASM342474v1	control
GCA_029421995.1_PDT001670242.1	control
GCA_018211305.1_ASM1821130v1	control
GCA_027990365.1_PDT001578113.1	control
GCA_903987215.1_Ge331_29331	control
GCA_027781525.1_PDT001568444.1	control
GCA_027202465.1_PDT001540542.1	control
GCA_028391845.1_PDT001598776.1	control
GCA_900127965.1_17175_2_20	control
GCA_027746595.1_PDT001565102.1	control
GCA_000548025.1_Stap_aure_M1377_V1	control
GCA_002274915.1_UCSF14655_v1.0	control
GCA_015570555.1_PDT000812750.1	control
GCA_028267265.1_PDT001596227.1	control
GCA_026448925.1_PDT001500244.1	control
GCA_015614065.2_PDT000108820.2	control
GCA_900040525.1_7469_7_35	control
GCA_902721745.1_12162_7_80	control
GCA_025505955.1_ASM2550595v1	control
GCA_009912735.1_ASM991273v1	control
GCA_026729955.1_PDT001515866.1	control
GCA_027989185.1_PDT001578214.1	control
GCA_027875485.1_PDT001564673.1	control
GCA_027849815.1_PDT001572820.1	control
GCA_028418635.1_PDT001600314.1	control
GCA_026437775.1_PDT001501129.1	control
GCA_027651985.1_PDT001562269.1	control
GCA_028452395.1_PDT001601582.1	control
GCA_028418365.1_PDT001600342.1	control
GCA_025725985.1_PDT001452750.1	control
GCA_002275825.1_UCI57_v1.0	control
GCA_014730965.1_ASM1473096v1	control
GCA_026939005.1_PDT001529071.1	control
GCA_027875365.1_PDT001564687.1	control
GCA_009754355.1_ASM975435v1	control
GCA_013868115.1_ASM1386811v1	control
GCA_015577565.1_PDT000811572.1	control
GCA_027648585.1_PDT001562499.1	control
GCA_026917895.1_PDT001526923.1	control
GCA_016831635.1_ASM1683163v1	control
GCA_026591375.1_PDT001507630.1	control
GCA_028517105.1_PDT001607263.1	control
GCA_027520485.1_PDT001554288.1	control
GCA_027522845.1_PDT001554179.1	control
GCA_028011575.1_PDT001575583.1	control
GCA_027180195.1_PDT001531188.1	control
GCA_026456885.1_PDT001499801.3	control
GCA_028587485.1_PDT001611796.1	control
GCA_027703625.1_PDT001563489.1	control
GCA_027639965.1_PDT001561487.1	control
GCA_026849775.1_PDT001520123.1	control
GCA_026634915.1_PDT001511454.1	control
GCA_000602065.1_Stap_aure_T16615_V1	control
GCA_026912425.1_PDT001527030.1	control
GCA_026502245.1_PDT001499960.5	control
GCA_030242245.1_ASM3024224v1	control
GCA_027198985.1_PDT001540675.1	control
GCA_026348395.1_PDT001493673.1	control
GCA_028539635.1_PDT001608418.1	control
GCA_014334495.1_ASM1433449v1	control
GCA_000532015.1_Stap_aure_M0860_V1	control
GCA_028076675.1_PDT001583214.1	control
GCA_027522565.1_PDT001554191.1	control
GCA_001212425.1_7748_4_49	control
GCA_002274085.1_ISU-982_v1.0	control
GCA_026304655.1_PDT001494521.1	control
GCA_900041015.1_7521_6_44	control
GCA_027091655.1_PDT001534312.1	control
GCA_026425775.1_PDT001499217.1	control
GCA_029006315.1_PDT001646620.1	control
GCA_000594485.1_Stap_aure_F20105_V1	control
GCA_027482875.1_PDT001549924.1	control
GCA_015575655.1_PDT000811824.1	control
GCA_003423845.1_ASM342384v1	control
GCA_026465805.1_PDT001500060.4	control
GCA_025559145.1_ASM2555914v1	control
GCA_027503245.1_PDT001555157.1	control
GCA_027467385.1_PDT001546598.1	control
GCA_009751625.1_ASM975162v1	control
GCA_027129225.1_PDT001532601.1	control
GCA_030487385.1_ASM3048738v1	control
GCA_900017505.1_7712_8_27	control
GCA_001018655.2_ASM101865v2	control
GCA_016082955.1_PDT000878620.2	control
GCA_027187405.1_PDT001530822.1	control
GCA_027122775.1_PDT001532793.1	control
GCA_026600055.1_PDT001509378.1	control
GCA_902720115.1_12083_8_7	control
GCA_008935815.1_ASM893581v1	control
GCA_000560945.1_Stap_aure_H18808_V1	control
GCA_026870115.1_PDT001524233.1	control
GCA_027991365.1_PDT001578065.1	control
GCA_026448145.1_PDT001500349.1	control
GCA_027191225.1_PDT001540785.1	control
GCA_029725115.1_PDT001688753.1	control
GCA_000595385.1_Stap_aure_DAR5807_V1	control
GCA_019712335.1_ASM1971233v1	control
GCA_028979045.1_PDT001642888.1	control
GCA_027648405.1_PDT001562514.1	control
GCA_000576905.1_Stap_aure_T45940_V1	control
GCA_026879225.1_PDT001524928.1	control
GCA_027018655.1_PDT001536692.1	control
GCA_026591915.1_PDT001507593.1	control
GCA_018146305.1_PDT001014084.1	control
GCA_027824455.1_PDT001559333.1	control
GCA_026992425.1_PDT001537059.1	control
GCA_027477985.1_PDT001550157.1	control
GCA_027825095.1_PDT001559295.1	control
GCA_903988575.1_IT710_29530	control
GCA_016015695.1_ASM1601569v1	control
GCA_026634435.1_PDT001511479.1	control
GCA_027750095.1_PDT001564946.1	control
GCA_013181945.1_ASM1318194v1	control
GCA_025537915.1_PDT001440647.1	control
GCA_903804655.1_21673_5_75	control
GCA_027072395.1_PDT001534574.1	control
GCA_015572455.1_PDT000811868.1	control
GCA_026327875.1_PDT001494676.1	control
GCA_903987055.1_Ge363_29363	control
GCA_028081175.1_PDT001583176.1	control
GCA_027092215.1_PDT001534289.1	control
GCA_024548365.1_ASM2454836v1	control
GCA_029002915.1_PDT001646792.1	control
GCA_026637655.1_PDT001511309.1	control
GCA_011291875.1_ASM1129187v1	control
GCA_010363625.1_ASM1036362v1	control
GCA_027634665.1_PDT001562608.1	control
GCA_026464025.1_PDT001499076.4	control
GCA_019098305.1_ASM1909830v1	control
GCA_027165485.1_PDT001539230.1	control
GCA_027361895.1_PDT001547131.1	control
GCA_900040455.1_7521_6_64	control
GCA_000545785.1_Stap_aure_M0957_V1	control
GCA_016015045.1_ASM1601504v1	control
GCA_027017145.1_PDT001536740.1	control
GCA_001290145.1_12625_5_72	control
GCA_900250745.1_H1823	control
GCA_029690385.1_PDT001687524.1	control
GCA_900040755.1_7414_8_57	control
GCA_027771745.1_PDT001568949.1	control
GCA_023621645.1_ASM2362164v1	control
GCA_026744845.1_PDT001516162.1	control
GCA_030242125.1_ASM3024212v1	control
GCA_028930105.1_PDT001645057.1	control
GCA_026971355.1_PDT001536304.1	control
GCA_024022755.1_PDT001337507.1	control
GCA_026345035.1_PDT001493932.1	control
GCA_001211085.1_7748_4_91	control
GCA_027115555.1_PDT001533242.1	control
GCA_027999885.1_PDT001579830.1	control
GCA_027203025.1_PDT001540417.1	control
GCA_026830195.1_PDT001521428.1	control
GCA_027183815.1_PDT001531004.1	control
GCA_027535385.1_PDT001553197.1	control
GCA_027062665.1_PDT001534689.1	control
GCA_028390645.1_PDT001598720.1	control
GCA_026517565.1_PDT001502472.1	control
GCA_016830055.1_ASM1683005v1	control
GCA_900042215.1_7521_6_21	control
GCA_001210785.1_7738_3_56	control
GCA_026899525.1_PDT001521017.1	control
GCA_026756375.1_PDT001517440.1	control
GCA_019689475.1_ASM1968947v1	control
GCA_900081465.1_12641_3_10	control
GCA_027293305.1_PDT001545898.1	control
GCA_027845735.1_PDT001572285.1	control
GCA_902715285.1_6949_5_47	control
GCA_027525765.1_PDT001554031.1	control
GCA_027532035.1_PDT001553288.1	control
GCA_018912155.1_ASM1891215v1	control
GCA_902720815.1_12083_8_67	control
GCA_902719495.1_12083_7_46	control
GCA_002275055.1_ISU-874_v1.0	control
GCA_023657095.1_ASM2365709v1	control
GCA_014731235.1_ASM1473123v1	control
GCA_028903845.1_PDT001647804.1	control
GCA_027816435.1_PDT001569206.1	control
GCA_027846155.1_PDT001572161.1	control
GCA_001936785.1_UCI27_v1.0	control
GCA_020663175.1_ASM2066317v1	control
GCA_000561645.1_Stap_aure_H30732_V1	control
GCA_000645855.1_Stap_aure_VET1411S_V1	control
GCA_027294165.1_PDT001545880.1	control
GCA_015570155.1_PDT000812782.1	control
GCA_015715085.1_ASM1571508v1	control
GCA_001290405.1_12673_1_59	control
GCA_030644105.1_ASM3064410v1	control
GCA_024915395.1_ASM2491539v1	control
GCA_027800815.1_PDT001569662.1	control
GCA_018984395.1_ASM1898439v1	control
GCA_027178375.1_PDT001531279.1	control
GCA_014267105.1_ASM1426710v1	control
GCA_026848595.1_PDT001520191.1	control
GCA_018152545.1_PDT001013872.1	control
GCA_017918815.1_ASM1791881v1	control
GCA_028184705.1_PDT001592582.1	control
GCA_023849285.1_ASM2384928v1	control
GCA_026814405.1_PDT001522550.1	control
GCA_028589585.1_PDT001612139.1	control
GCA_000532795.1_Stap_aure_M1176_V1	control
GCA_027752525.1_PDT001564895.1	control
GCA_027547145.1_PDT001553055.1	control
GCA_028011615.1_PDT001575584.1	control
GCA_029402485.1_PDT001668056.1	control
GCA_027107315.1_PDT001533612.1	control
GCA_027807335.1_PDT001569361.1	control
GCA_030354685.1_ASM3035468v1	control
GCA_027714325.1_PDT001562934.1	control
GCA_026592775.1_PDT001507556.1	control
GCA_019018545.1_ASM1901854v1	control
GCA_027226585.1_PDT001541124.1	control
GCA_028969325.1_PDT001643360.1	control
GCA_026958795.1_PDT001529276.1	control
GCA_010363835.1_ASM1036383v1	control
GCA_027704045.1_PDT001563454.1	control
GCA_028923085.1_PDT001645328.1	control
GCA_026661175.1_PDT001512088.1	control
GCA_028940525.1_PDT001644616.1	control
GCA_027136775.1_PDT001532358.1	control
GCA_011291735.1_ASM1129173v1	control
GCA_015568815.1_PDT000812803.1	control
GCA_027980955.1_PDT001578383.1	control
GCA_026841395.1_PDT001520551.1	control
GCA_026505065.1_PDT001499170.5	control
GCA_026867635.1_PDT001524008.1	control
GCA_903987315.1_Ge356_29356	control
GCA_018996705.1_ASM1899670v1	control
GCA_903802035.1_22276_7_43	control
GCA_015725165.1_ASM1572516v1	control
GCA_010609895.1_ASM1060989v1	control
GCA_027029485.1_PDT001535022.1	control
GCA_030290335.1_ASM3029033v1	control
GCA_014637125.1_ASM1463712v1	control
GCA_902718315.1_12054_8_21	control
GCA_027695545.1_PDT001564351.1	control
GCA_023856305.1_ASM2385630v1	control
GCA_027706245.1_PDT001563304.1	control
GCA_027525945.1_PDT001554021.1	control
GCA_000560165.1_Stap_aure_M45245_V1	control
GCA_013389715.1_ASM1338971v1	control
GCA_026976395.1_PDT001536008.1	control
GCA_018170735.1_PDT001013009.1	control
GCA_027842895.1_PDT001571807.1	control
GCA_002273305.1_ISU-880_v1.0	control
GCA_026456665.1_PDT001499829.3	control
GCA_027033295.1_PDT001534967.1	control
GCA_028193105.1_PDT001592991.1	control
GCA_001212085.1_7738_3_12	control
GCA_026973875.1_PDT001536179.1	control
GCA_027507945.1_PDT001554922.1	control
GCA_027965725.1_PDT001578745.1	control
GCA_028918625.1_PDT001645443.1	control
GCA_028052675.1_PDT001570097.1	control
GCA_026425695.1_PDT001499220.1	control
GCA_028087195.1_PDT001585734.1	control
GCA_015581975.1_PDT000811370.1	control
GCA_026597215.1_PDT001509347.1	control
GCA_013182385.1_ASM1318238v1	control
GCA_030905385.1_PDT001694417.1	control
GCA_028978585.1_PDT001642907.1	control
GCA_026943865.1_PDT001528893.1	control
GCA_009463565.1_ASM946356v1	control
GCA_029767205.1_ASM2976720v1	control
GCA_003419765.1_ASM341976v1	control
GCA_026881605.1_PDT001525019.1	control
GCA_000544965.1_Stap_aure_M0893_V1	control
GCA_902721405.1_12162_7_32	control
GCA_026490985.1_PDT001503548.1	control
GCA_026525535.1_PDT001502356.1	control
GCA_027542925.1_PDT001556768.1	control
GCA_029003615.1_PDT001646766.1	control
GCA_027639925.1_PDT001561490.1	control
GCA_027812575.1_PDT001559693.1	control
GCA_027825155.1_PDT001559292.1	control
GCA_017088285.1_PDT000974746.1	control
GCA_023926305.1_ASM2392630v1	control
GCA_023851565.1_ASM2385156v1	control
GCA_015607685.1_PDT000423450.1	control
GCA_000558485.1_Stap_aure_M0236_V1	control
GCA_902722785.1_12378_8_85	control
GCA_027831995.1_PDT001571150.1	control
GCA_026510925.1_PDT001502417.1	control
GCA_028968345.1_PDT001643381.1	control
GCA_026516805.1_PDT001501982.1	control
GCA_014353325.1_ASM1435332v1	control
GCA_016012995.1_ASM1601299v1	control
GCA_027253855.1_PDT001530031.1	control
GCA_027635725.1_PDT001562453.1	control
GCA_019103145.1_ASM1910314v1	control
GCA_027206425.1_PDT001530410.1	control
GCA_027736085.1_PDT001565241.1	control
GCA_028425885.1_PDT001600607.1	control
GCA_900017515.1_7712_8_22	control
GCA_015612425.2_PDT000184730.2	control
GCA_026599675.1_PDT001509421.1	control
GCA_903809895.1_22139_5_40	control
GCA_028331905.1_PDT001597615.1	control
GCA_030287705.1_ASM3028770v1	control
GCA_027126575.1_PDT001532694.1	control
GCA_027962505.1_PDT001578857.1	control
GCA_028076495.1_PDT001583241.1	control
GCA_027999845.1_PDT001579832.1	control
GCA_024018155.1_PDT001337740.1	control
GCA_027637405.1_PDT001561615.1	control
GCA_027513485.1_PDT001554645.1	control
GCA_902717655.1_12054_7_47	control
GCA_029045565.1_PDT001652433.1	control
GCA_021491795.1_ASM2149179v1	control
GCA_011290865.1_ASM1129086v1	control
GCA_003327965.1_ASM332796v1	control
GCA_900048175.1_7414_8_51	control
GCA_025569905.1_ASM2556990v1	control
GCA_019754345.1_ASM1975434v1	control
GCA_022899185.1_ASM2289918v1	control
GCA_015543235.1_PDT000822320.1	control
GCA_015576025.1_PDT000811678.1	control
GCA_027602225.1_PDT001557629.1	control
GCA_028070415.1_PDT001568176.1	control
GCA_027519825.1_PDT001554328.1	control
GCA_013344005.1_ASM1334400v1	control
GCA_027546485.1_PDT001556094.1	control
GCA_028902585.1_PDT001647868.1	control
GCA_000712675.1_psa1101111	control
GCA_002188455.1_ASM218845v1	control
GCA_030349285.1_ASM3034928v1	control
GCA_027303985.1_PDT001546713.1	control
GCA_027806595.1_PDT001559850.1	control
GCA_023851715.1_ASM2385171v1	control
GCA_027657165.1_PDT001563693.1	control
GCA_026603675.1_PDT001509052.1	control
GCA_003987965.1_ASM398796v1	control
GCA_029926725.1_ASM2992672v1	control
GCA_027716825.1_PDT001562091.1	control
GCA_019408225.1_PDT001098291.1	control
GCA_027189705.1_PDT001530703.1	control
GCA_027251795.1_PDT001530136.1	control
GCA_026304595.1_PDT001494675.1	control
GCA_018914285.1_ASM1891428v1	control
GCA_002259995.1_ASM225999v1	control
GCA_015728495.1_ASM1572849v1	control
GCA_027304645.1_PDT001547175.1	control
GCA_903991745.1_189_25225	control
GCA_026730475.1_PDT001515776.1	control
GCA_027280645.1_PDT001546508.1	control
GCA_028947965.1_PDT001644222.1	control
GCA_028937165.1_PDT001644705.1	control
GCA_028956565.1_PDT001643861.1	control
GCA_003424225.1_ASM342422v1	control
GCA_027750945.1_PDT001564916.1	control
GCA_900457575.1_35891_F01	control
GCA_903803435.1_20621_1_138	control
GCA_000537355.1_Stap_aure_COAS6004_V1	control
GCA_026894115.1_PDT001525535.1	control
GCA_019018305.1_ASM1901830v1	control
GCA_900040565.1_7469_7_65	control
GCA_900049405.1_7480_8_25	control
GCA_027134395.1_PDT001532453.1	control
GCA_003720715.1_ASM372071v1	control
GCA_902717855.1_12054_7_80	control
GCA_903809755.1_22139_5_26	control
GCA_900251565.1_M3684	control
GCA_026338455.1_PDT001494581.1	control
GCA_027759705.1_PDT001565860.1	control
GCA_026743445.1_PDT001516288.1	control
GCA_003988695.1_ASM398869v1	control
GCA_024588515.1_ASM2458851v1	control
GCA_027758165.1_PDT001566357.1	control
GCA_019349105.1_ASM1934910v1	control
GCA_027209865.1_PDT001541569.1	control
GCA_028194685.1_PDT001592912.1	control
GCA_027733915.1_PDT001565335.1	control
GCA_026597375.1_PDT001509175.1	control
GCA_019123375.1_ASM1912337v1	control
GCA_027911255.1_PDT001551317.1	control
GCA_029683365.1_PDT001511350.1	control
GCA_017699395.1_ASM1769939v1	control
GCA_903812875.1_22276_6_128	control
GCA_028417915.1_PDT001600390.1	control
GCA_000643195.1_Stap_aure_VET0294R_V1	control
GCA_028522645.1_PDT001607610.1	control
GCA_016425885.1_ASM1642588v1	control
GCA_002905145.1_ASM290514v1	control
GCA_027962625.1_PDT001578849.1	control
GCA_026589715.1_PDT001507672.1	control
GCA_027999665.1_PDT001579844.1	control
GCA_000642435.1_Stap_aure_VET0222R_V1	control
GCA_026465365.1_PDT001499063.4	control
GCA_009462355.1_ASM946235v1	control
GCA_016013835.1_ASM1601383v1	control
GCA_018984455.1_ASM1898445v1	control
GCA_026442835.1_PDT001500852.1	control
GCA_027287425.1_PDT001546187.1	control
GCA_019717755.1_ASM1971775v1	control
GCA_027517765.1_PDT001554432.1	control
GCA_027506945.1_PDT001554975.1	control
GCA_900092595.1_Sa_Newman_UoM	control
GCA_028515905.1_PDT001607297.1	control
GCA_027135675.1_PDT001532389.1	control
GCA_026825375.1_PDT001521719.1	control
GCA_030350945.1_ASM3035094v1	control
GCA_902716835.1_12083_6_63	control
GCA_900124725.1_17138_2_2	control
GCA_027196965.1_PDT001540374.1	control
GCA_903810065.1_22139_5_57	control
GCA_000594365.1_Stap_aure_H58177_V1	control
GCA_027508105.1_PDT001554916.1	control
GCA_017101785.1_PDT000974226.1	control
GCA_026434455.1_PDT001501289.1	control
GCA_028003325.1_PDT001576132.1	control
GCA_028965865.1_PDT001643482.1	control
GCA_028429885.1_PDT001601243.1	control
GCA_027875945.1_PDT001564601.1	control
GCA_001236185.1_4395_7_3	control
GCA_002310395.1_ASM231039v1	control
GCA_903803215.1_20621_1_115	control
GCA_027882765.1_PDT001562113.1	control
GCA_000557645.1_Stap_aure_M0573_V1	control
GCA_027506205.1_PDT001555017.1	control
GCA_028944505.1_PDT001644401.1	control
GCA_028312905.1_PDT001597602.1	control
GCA_027216785.1_PDT001541120.1	control
GCA_026457545.1_PDT001499250.1	control
GCA_002122415.1_ASM212241v1	control
GCA_027799375.1_PDT001559888.1	control
GCA_903989015.1_Ge396_29396	control
GCA_000562935.1_Stap_aure_T12818_V1	control
GCA_026435855.1_PDT001501234.1	control
GCA_026521735.1_PDT001502530.1	control
GCA_027479945.1_PDT001550145.1	control
GCA_026500005.1_PDT001503227.1	control
GCA_026629795.1_PDT001511719.1	control
GCA_026453245.1_PDT001499589.1	control
GCA_028975085.1_PDT001643080.1	control
GCA_026971575.1_PDT001536295.1	control
GCA_023197655.1_ASM2319765v1	control
GCA_026645455.1_PDT001511004.1	control
GCA_000162715.1_ASM16271v1	control
GCA_026759455.1_PDT001517268.1	control
GCA_027243845.1_PDT001530397.1	control
GCA_903799765.1_20596_6_132	control
GCA_027043145.1_PDT001534814.1	control
GCA_028953785.1_PDT001643918.1	control
GCA_015573675.1_PDT000811816.1	control
GCA_003194025.1_ASM319402v1	control
GCA_028256365.1_PDT001596276.1	control
GCA_015578895.1_PDT000811540.1	control
GCA_000546185.1_Stap_aure_M0989_V1	control
GCA_026459365.1_PDT001499139.1	control
GCA_027293505.1_PDT001545892.1	control
GCA_000551285.1_Stap_aure_M0036_V1	control
GCA_028167405.1_PDT001501370.1	control
GCA_027349685.1_PDT001547421.1	control
GCA_011059545.1_ASM1105954v1	control
GCA_023852195.1_ASM2385219v1	control
GCA_019014205.1_ASM1901420v1	control
GCA_000578635.1_Stap_aure_H41079_V1	control
GCA_027143505.1_PDT001532245.1	control
GCA_026503885.1_PDT001499300.5	control
GCA_027869545.1_PDT001563368.1	control
GCA_009750725.1_ASM975072v1	control
GCA_028667655.1_PDT001617211.1	control
GCA_015600025.1_PDT000618873.1	control
GCA_027541365.1_PDT001556828.1	control
GCA_026971495.1_PDT001536299.1	control
GCA_027040075.1_PDT001534897.1	control
GCA_001233925.1_5139_6_9	control
GCA_900080935.1_12625_5_93	control
GCA_014727655.1_ASM1472765v1	control
GCA_030243285.1_ASM3024328v1	control
GCA_000644295.1_Stap_aure_VET0395R_V1	control
GCA_016014795.1_ASM1601479v1	control
GCA_027872105.1_PDT001563610.1	control
GCA_027025675.1_PDT001535052.1	control
GCA_900048685.1_7414_8_71	control
GCA_015604965.1_PDT000444207.1	control
GCA_027787425.1_PDT001568082.1	control
GCA_027821395.1_PDT001559484.1	control
GCA_027749335.1_PDT001564978.1	control
GCA_009725965.1_ASM972596v1	control
GCA_027803095.1_PDT001569677.1	control
GCA_902721735.1_12162_7_79	control
GCA_029043675.1_PDT001652530.1	control
GCA_019018705.1_ASM1901870v1	control
GCA_003055825.1_ASM305582v1	control
GCA_018984855.1_ASM1898485v1	control
GCA_027103595.1_PDT001533803.1	control
GCA_027007555.1_PDT001536849.1	control
GCA_003310585.1_ASM331058v1	control
GCA_024916205.1_ASM2491620v1	control
GCA_028458305.1_PDT001602011.1	control
GCA_010609995.1_ASM1060999v1	control
GCA_018213145.1_ASM1821314v1	control
GCA_029003875.1_PDT001646755.1	control
GCA_027148445.1_PDT001538801.1	control
GCA_028420355.1_PDT001600279.1	control
GCA_023613825.1_PDT001316574.1	control
GCA_021478225.1_ASM2147822v1	control
GCA_903801695.1_22276_7_17	control
GCA_027140855.1_PDT001538476.1	control
GCA_027635425.1_PDT001562772.1	control
GCA_027974825.1_PDT001578505.1	control
GCA_027722045.1_PDT001561134.1	control
GCA_001046315.1_ASM104631v1	control
GCA_028973125.1_PDT001643151.1	control
GCA_026658765.1_PDT001512220.1	control
GCA_027089805.1_PDT001534371.1	control
GCA_028931905.1_PDT001644968.1	control
GCA_026916975.1_PDT001526757.1	control
GCA_027094495.1_PDT001534191.1	control
GCA_026319935.1_PDT001495277.1	control
GCA_026867695.1_PDT001524001.1	control
GCA_900125785.1_17175_1_81	control
GCA_024022575.1_PDT001337516.1	control
GCA_026729255.1_PDT001515810.1	control
GCA_027517345.1_PDT001554454.1	control
GCA_023706385.1_ASM2370638v1	control
GCA_027766525.1_PDT001566553.1	control
GCA_002780425.1_ASM278042v1	control
GCA_900060035.1_7414_7_25	control
GCA_028939305.1_PDT001644676.1	control
GCA_030899185.1_PDT001695121.1	control
GCA_000641155.1_Stap_aure_VET0092R_V1	control
GCA_027144985.1_PDT001538869.1	control
GCA_026732775.1_PDT001515652.1	control
GCA_002273605.1_ISU-928_v1.0	control
GCA_027791215.1_PDT001565750.1	control
GCA_023854025.1_ASM2385402v1	control
GCA_027898375.1_PDT001552041.1	control
GCA_026508235.1_PDT001502250.1	control
GCA_027850035.1_PDT001572781.1	control
GCA_026871975.1_PDT001523985.1	control
GCA_902719195.1_12083_7_13	control
GCA_029642205.1_PDT001685402.1	control
GCA_027525545.1_PDT001554040.1	control
GCA_902718085.1_12054_7_82	control
GCA_026594795.1_PDT001508974.1	control
GCA_027814455.1_PDT001569248.1	control
GCA_027162085.1_PDT001539075.1	control
GCA_028195705.1_PDT001594021.1	control
GCA_026870375.1_PDT001524213.1	control
GCA_019713655.1_ASM1971365v1	control
GCA_000606165.1_Stap_aure_F27233_V1	control
GCA_013867445.1_ASM1386744v1	control
GCA_026437175.1_PDT001501167.1	control
GCA_027884045.1_PDT001568608.1	control
GCA_000638395.1_Stap_aure_88088-2_V1	control
GCA_020074665.1_ASM2007466v1	control
GCA_000544625.1_Stap_aure_M0863_V1	control
GCA_026504825.1_PDT001499204.5	control
GCA_028180465.1_PDT001591426.1	control
GCA_027789405.1_PDT001567970.1	control
GCA_028427665.1_PDT001601272.1	control
GCA_020906945.1_ASM2090694v1	control
GCA_027652725.1_PDT001562209.1	control
GCA_001411615.1_ASM141161v1	control
GCA_005861685.1_ASM586168v1	control
GCA_027641085.1_PDT001561460.1	control
GCA_015726085.1_ASM1572608v1	control
GCA_019103045.1_ASM1910304v1	control
GCA_000595745.1_Stap_aure_DAR5828_V1	control
GCA_027656465.1_PDT001563672.1	control
GCA_028362195.1_PDT001598300.1	control
GCA_903800465.1_20621_1_21	control
GCA_026516265.1_PDT001501994.1	control
GCA_013339385.1_ASM1333938v1	control
GCA_026446105.1_PDT001500947.1	control
GCA_000560925.1_Stap_aure_W42932_V1	control
GCA_026456645.1_PDT001500424.3	control
GCA_023197285.1_ASM2319728v1	control
GCA_027732205.1_PDT001565420.1	control
GCA_009458085.1_ASM945808v1	control
GCA_027822615.1_PDT001559418.1	control
GCA_026424835.1_PDT001501723.1	control
GCA_000533015.1_Stap_aure_M1342_V1	control
GCA_000525565.1_Stap_aure_DAR5810_V1	control
GCA_026995345.1_PDT001536938.1	control
GCA_027763105.1_PDT001566090.1	control
GCA_026439715.1_PDT001501029.1	control
GCA_018584945.1_PDT001048910.1	control
GCA_902720505.1_12083_8_64	control
GCA_028802345.1_PDT001639396.1	control
GCA_025725945.1_PDT001452707.1	control
GCA_029929115.1_ASM2992911v1	control
GCA_027521645.1_PDT001554236.1	control
GCA_028079315.1_PDT001583473.1	control
GCA_009458895.1_ASM945889v1	control
GCA_900083495.1_12971_3_90	control
GCA_026499325.1_PDT001503259.1	control
GCA_014061585.1_ASM1406158v1	control
GCA_027529935.1_PDT001553548.1	control
GCA_002896465.1_ASM289646v1	control
GCA_000610385.1_Stap_aure_DAR2075_V1	control
GCA_023655545.1_ASM2365554v1	control
GCA_900128135.1_17175_3_13	control
GCA_019124105.1_ASM1912410v1	control
GCA_027846955.1_PDT001572136.1	control
GCA_900039165.1_7521_6_26	control
GCA_026974815.1_PDT001536079.1	control
GCA_027514165.1_PDT001554610.1	control
GCA_900051345.1_7564_8_67	control
GCA_026473825.1_PDT001500588.4	control
[truncated: 8,154 more rows]

## Sheet: 20000
GCA_027187985.1_PDT001530793.1	control
GCA_015578905.1_PDT000811537.1	control
GCA_009457775.1_ASM945777v1	control
GCA_030888565.1_PDT001696660.1	control
GCA_027808495.1_PDT001559816.1	control
GCA_027873045.1_PDT001563625.1	control
GCA_000542355.1_Stap_aure_UCIM6119_V1	control
GCA_025700965.1_PDT001453251.1	control
GCA_015579655.1_PDT000811467.1	control
GCA_027509625.1_PDT001554839.1	control
GCA_000546325.1_Stap_aure_M1009_V1	control
GCA_026430475.1_PDT001501524.1	control
GCA_021477345.1_ASM2147734v1	control
GCA_023852155.1_ASM2385215v1	control
GCA_027537365.1_PDT001553102.1	control
GCA_018595995.1_ASM1859599v1	control
GCA_030206655.1_ASM3020665v1	control
GCA_028946945.1_PDT001644274.1	control
GCA_015619615.2_PDT000108589.2	control
GCA_029950215.1_ASM2995021v1	control
GCA_027706425.1_PDT001563300.1	control
GCA_027145515.1_PDT001538811.1	control
GCA_028536405.1_PDT001608365.1	control
GCA_000545145.1_Stap_aure_M0905_V1	control
GCA_013339305.1_ASM1333930v1	control
GCA_003419865.1_ASM341986v1	control
GCA_021328235.1_ASM2132823v1	control
GCA_026458445.1_PDT001499221.1	control
GCA_028931685.1_PDT001644983.1	control
GCA_028393085.1_PDT001599804.1	control
GCA_028509975.1_PDT001607083.1	control
GCA_903799765.1_20596_6_132	control
GCA_027797735.1_PDT001559952.1	control
GCA_026779685.1_PDT001519020.1	control
GCA_021327675.1_ASM2132767v1	control
GCA_029853515.1_ASM2985351v1	control
GCA_027954565.1_PDT001579380.1	control
GCA_019123705.1_ASM1912370v1	control
GCA_022239145.1_ASM2223914v1	control
GCA_030900905.1_PDT001694980.1	control
GCA_021574215.1_ASM2157421v1	control
GCA_026815985.1_PDT001522440.1	control
GCA_001192035.1_7738_3_66	control
GCA_903802445.1_22276_7_83	control
GCA_027762525.1_PDT001566342.1	control
GCA_028365675.1_PDT001598163.1	control
GCA_028985055.1_PDT001642612.1	control
GCA_900097395.1_12291_8_61	control
GCA_026334015.1_PDT001494815.1	control
GCA_902717865.1_12054_7_77	control
GCA_026829265.1_PDT001521493.1	control
GCA_029036105.1_PDT001652922.1	control
GCA_900045635.1_7554_6_28	control
GCA_016827935.1_ASM1682793v1	control
GCA_027478815.1_PDT001550208.1	control
GCA_024454535.1_ASM2445453v1	control
GCA_019123625.1_ASM1912362v1	control
GCA_027041585.1_PDT001534857.1	control
GCA_027272485.1_ASM2727248v1	control
GCA_027878005.1_PDT001564648.1	control
GCA_027045385.1_PDT001534778.1	control
GCA_026831765.1_PDT001521330.1	control
GCA_026962215.1_PDT001529195.1	control
GCA_025574375.1_ASM2557437v1	control
GCA_028535015.1_PDT001608474.1	control
GCA_026493965.1_PDT001503502.1	control
GCA_026859315.1_PDT001523432.1	control
GCA_003194145.1_ASM319414v1	control
GCA_026760555.1_PDT001517238.1	control
GCA_029036005.1_PDT001652914.1	control
GCA_027521145.1_PDT001554267.1	control
GCA_903799225.1_20596_6_84	control
GCA_018605085.1_PDT001049451.1	control
GCA_027957665.1_PDT001579281.1	control
GCA_029834015.1_PDT001692867.1	control
GCA_029833935.1_PDT001692874.1	control
GCA_024359905.1_ASM2435990v1	control
GCA_026951645.1_PDT001529371.1	control
GCA_900038345.1_7748_6_7	control
GCA_026749195.1_PDT001516903.1	control
GCA_027209605.1_PDT001541200.1	control
GCA_027511985.1_PDT001554720.1	control
GCA_001288485.1_11641_1_44	control
GCA_018590685.1_PDT001049013.1	control
GCA_903799675.1_20596_6_127	control
GCA_903799745.1_20596_6_134	control
GCA_024359105.1_ASM2435910v1	control
GCA_023111635.1_ASM2311163v1	control
GCA_954785585.1_J01232	control
GCA_028936585.1_PDT001644735.1	control
GCA_027004875.1_PDT001536958.1	control
GCA_027103695.1_PDT001533808.1	control
GCA_027700605.1_PDT001564125.1	control
GCA_021574055.1_ASM2157405v1	control
GCA_000607885.1_Stap_aure_DAR3616_V1	control
GCA_016082655.1_PDT000878571.2	control
GCA_027998705.1_PDT001579898.1	control
GCA_001018715.2_ASM101871v2	control
GCA_024588355.1_ASM2458835v1	control
GCA_014796585.1_ASM1479658v1	control
GCA_027128195.1_PDT001532634.1	control
GCA_019717895.1_ASM1971789v1	control
GCA_027508205.1_PDT001554910.1	control
GCA_019714735.1_ASM1971473v1	control
GCA_027910015.1_PDT001551381.1	control
GCA_030357185.1_ASM3035718v1	control
GCA_029948625.1_ASM2994862v1	control
GCA_027916135.1_PDT001572492.1	control
GCA_026740195.1_PDT001516486.1	control
GCA_026750695.1_PDT001516814.1	control
GCA_900081375.1_12641_2_43	control
GCA_027243825.1_PDT001530398.1	control
GCA_015580375.1_PDT000811505.1	control
GCA_027882165.1_PDT001563004.1	control
GCA_020666885.1_ASM2066688v1	control
GCA_026452525.1_PDT001499644.1	control
GCA_028660995.1_PDT001616987.1	control
GCA_028537795.1_PDT001608292.1	control
GCA_027126275.1_PDT001532712.1	control
GCA_014695085.1_ASM1469508v1	control
GCA_900042475.1_7554_6_59	control
GCA_027145465.1_PDT001538819.1	control
GCA_019408825.1_PDT001098271.1	control
GCA_900047415.1_7712_8_63	control
GCA_903804325.1_21673_5_41	control
GCA_902717025.1_12083_6_72	control
GCA_015728745.1_ASM1572874v1	control
GCA_028510435.1_PDT001607053.1	control
GCA_026911185.1_PDT001527102.1	control
GCA_000639495.1_Stap_aure_MSSA-93_V1	control
GCA_027169625.1_PDT001539102.1	control
GCA_028966365.1_PDT001643452.1	control
GCA_025549835.1_PDT001440644.1	control
GCA_003017415.1_ASM301741v1	control
GCA_012395915.1_ASM1239591v1	control
GCA_027115835.1_PDT001533228.1	control
GCA_027783125.1_PDT001568333.1	control
GCA_027067755.1_PDT001534637.1	control
GCA_027184325.1_PDT001530982.1	control
GCA_900083055.1_12673_8_20	control
GCA_018924105.1_PDT001071316.1	control
GCA_028926285.1_PDT001645225.1	control
GCA_026978375.1_PDT001536110.1	control
GCA_026443035.1_PDT001500844.1	control
GCA_027464245.1_PDT001546805.1	control
GCA_026854835.1_PDT001523555.1	control
GCA_028004605.1_PDT001576059.1	control
GCA_016014855.1_ASM1601485v1	control
GCA_027766825.1_PDT001566203.1	control
GCA_029950655.1_ASM2995065v1	control
GCA_027212885.1_PDT001541315.1	control
GCA_029834025.1_PDT001692868.1	control
GCA_027780145.1_PDT001568543.1	control
GCA_018210025.1_ASM1821002v1	control
GCA_027825895.1_PDT001559257.1	control
GCA_027165465.1_PDT001539235.1	control
GCA_028467025.1_PDT001606781.1	control
GCA_028926125.1_PDT001645232.1	control
GCA_001351175.1_8489_7_7	control
GCA_027899375.1_PDT001551998.1	control
GCA_014734295.1_ASM1473429v1	control
GCA_026442575.1_PDT001500866.1	control
GCA_023690465.1_PDT001324342.1	control
GCA_027801075.1_PDT001569129.1	control
GCA_027517465.1_PDT001554448.1	control
GCA_028923245.1_PDT001645319.1	control
GCA_027704065.1_PDT001563453.1	control
GCA_029037225.1_PDT001652916.1	control
GCA_027817655.1_PDT001569142.1	control
GCA_001291065.1_12641_3_50	control
GCA_028451955.1_PDT001601615.1	control
GCA_027821315.1_PDT001559491.1	control
GCA_027134555.1_PDT001532445.1	control
GCA_017919415.1_ASM1791941v1	control
GCA_003813545.1_ASM381354v1	control
GCA_027147165.1_PDT001538743.1	control
GCA_021575815.1_ASM2157581v1	control
GCA_903800425.1_20621_1_17	control
GCA_016832515.1_ASM1683251v1	control
GCA_002126275.1_ASM212627v1	control
GCA_027820815.1_PDT001559519.1	control
GCA_023500765.1_PDT001311043.1	control
GCA_026836635.1_PDT001520801.1	control
GCA_027035545.1_PDT001534927.1	control
GCA_026582545.1_PDT001508515.1	control
GCA_026477005.1_PDT001500065.4	control
GCA_027509145.1_PDT001554863.1	control
GCA_028931525.1_PDT001644987.1	control
GCA_029853175.1_ASM2985317v1	control
GCA_028005565.1_PDT001575922.1	control
GCA_017097665.1_PDT000974393.1	control
GCA_026961925.1_PDT001529209.1	control
GCA_029389055.1_PDT001669553.1	control
GCA_028084155.1_PDT001583096.1	control
GCA_026839855.1_PDT001520636.1	control
GCA_003239685.1_ASM323968v1	control
GCA_018145175.1_PDT001014117.1	control
GCA_002224925.1_ASM222492v1	control
GCA_027543225.1_PDT001556840.1	control
GCA_019123795.1_ASM1912379v1	control
GCA_026499145.1_PDT001503268.1	control
GCA_027161525.1_PDT001532113.1	control
GCA_028803845.1_ASM2880384v1	control
GCA_027357305.1_PDT001547313.1	control
GCA_902715305.1_12162_6_2	control
GCA_001210945.1_7748_4_75	control
GCA_030355135.1_ASM3035513v1	control
GCA_001229165.1_4395_8_2	control
GCA_026762855.1_PDT001517376.1	control
GCA_028903065.1_PDT001647842.1	control
GCA_024360785.1_ASM2436078v1	control
GCA_016015715.1_ASM1601571v1	control
GCA_001225765.1_6401_7_1	control
GCA_026778665.1_PDT001519066.1	control
GCA_026511645.1_PDT001502432.1	control
GCA_028005385.1_PDT001575941.1	control
GCA_028393165.1_PDT001599935.1	control
GCA_011024835.1_ASM1102483v1	control
GCA_000594005.1_Stap_aure_H81885_V1	control
GCA_026652665.1_PDT001511946.1	control
GCA_029951355.1_ASM2995135v1	control
GCA_026426375.1_PDT001499087.1	control
GCA_026771435.1_PDT001519204.1	control
GCA_027289775.1_PDT001546061.1	control
GCA_026423895.1_PDT001501773.1	control
GCA_026657925.1_PDT001512368.1	control
GCA_023198565.1_ASM2319856v1	control
GCA_017581645.1_ASM1758164v1	control
GCA_028350065.1_PDT001597836.1	control
GCA_027789795.1_PDT001567959.1	control
GCA_013345285.1_ASM1334528v1	control
GCA_028767365.1_ASM2876736v1	control
GCA_012651195.1_ASM1265119v1	control
GCA_020589435.1_ASM2058943v1	control
GCA_000582725.1_S0924	control
GCA_017084385.1_PDT000974909.1	control
GCA_000361485.1_Stap_aure_M0539_V1	control
GCA_900050585.1_7564_8_55	control
GCA_026597055.1_PDT001508840.1	control
GCA_028945365.1_PDT001644356.1	control
GCA_001289065.1_12673_5_50	control
GCA_029393995.1_PDT001669312.1	control
GCA_027538685.1_PDT001556871.1	control
GCA_026588135.1_PDT001507761.1	control
GCA_029927555.1_ASM2992755v1	control
GCA_026596635.1_PDT001508925.1	control
GCA_028425105.1_PDT001600651.1	control
GCA_027149725.1_PDT001538365.1	control
GCA_027789085.1_PDT001567984.1	control
GCA_029924885.1_ASM2992488v1	control
GCA_024019835.1_PDT001337655.1	control
GCA_027721785.1_PDT001561147.1	control
GCA_026811405.1_PDT001522745.1	control
GCA_027648585.1_PDT001562499.1	control
GCA_027798825.1_PDT001559916.1	control
GCA_003017595.1_ASM301759v1	control
GCA_017698675.1_ASM1769867v1	control
GCA_028190285.1_PDT001592317.1	control
GCA_026333375.1_PDT001494364.1	control
GCA_028666935.1_PDT001617183.1	control
GCA_028459485.1_PDT001601977.1	control
GCA_015619165.2_PDT000082678.3	control
GCA_028513095.1_PDT001607497.1	control
GCA_900035855.1_7414_8_44	control
GCA_900251295.1_M3330	control
GCA_026731475.1_PDT001515715.1	control
GCA_029204165.1_ASM2920416v1	control
GCA_028365455.1_PDT001598175.1	control
GCA_024358475.1_ASM2435847v1	control
GCA_019244475.1_PDT000151631.2	control
GCA_028935885.1_PDT001644776.1	control
GCA_023093755.1_ASM2309375v1	control
GCA_026607815.1_PDT001508682.1	control
GCA_000557125.1_Stap_aure_M0534_V1	control
GCA_900250435.1_H1441	control
GCA_010364455.1_ASM1036445v1	control
GCA_027137715.1_PDT001532318.1	control
GCA_027216585.1_PDT001541134.1	control
GCA_027954405.1_PDT001579392.1	control
GCA_026633135.1_PDT001511540.1	control
GCA_027057955.1_PDT001534739.1	control
GCA_020074625.1_ASM2007462v1	control
GCA_900035725.1_8728_5_20	control
GCA_900070265.1_12162_2_95	control
GCA_903803705.1_20621_1_165	control
GCA_903801175.1_20621_1_68	control
GCA_028364095.1_PDT001598235.1	control
GCA_027877725.1_PDT001563052.1	control
GCA_027780225.1_PDT001568528.1	control
GCA_026583185.1_PDT001508490.1	control
GCA_023706065.1_ASM2370606v1	control
GCA_028902565.1_PDT001647869.1	control
GCA_027801055.1_PDT001569251.1	control
GCA_009460745.1_ASM946074v1	control
GCA_027633445.1_PDT001562837.1	control
GCA_023611285.1_PDT001316522.1	control
GCA_903806035.1_21631_7_127	control
GCA_028083855.1_PDT001583120.1	control
GCA_029830915.1_PDT001692846.1	control
GCA_900042235.1_7521_6_29	control
GCA_028003885.1_PDT001576101.1	control
GCA_018600055.1_PDT001049316.1	control
GCA_013405285.1_ASM1340528v1	control
GCA_000575625.1_Stap_aure_M1140_V1	control
GCA_903807215.1_21673_5_146	control
GCA_001210785.1_7738_3_56	control
GCA_028051985.1_PDT001570129.1	control
GCA_902715495.1_12162_6_22	control
GCA_019209825.1_ASM1920982v1	control
GCA_028453795.1_PDT001601449.1	control
GCA_000640815.1_Stap_aure_VET0069R_V1	control
GCA_024741375.1_ASM2474137v1	control
GCA_900082465.1_12673_5_13	control
GCA_001289885.1_11641_1_92	control
GCA_027803835.1_PDT001569607.1	control
GCA_028986905.1_PDT001642517.1	control
GCA_900037835.1_7521_5_37	control
GCA_017697725.1_ASM1769772v1	control
GCA_001064065.1_ASM106406v1	control
GCA_027520085.1_PDT001554314.1	control
GCA_900040375.1_8728_5_31	control
GCA_026938475.1_PDT001526871.1	control
GCA_029394415.1_PDT001669287.1	control
GCA_018307305.1_ASM1830730v1	control
GCA_026823255.1_PDT001521852.1	control
GCA_027290745.1_PDT001546013.1	control
GCA_027099035.1_PDT001533875.1	control
GCA_027989065.1_PDT001578223.1	control
GCA_026482945.1_PDT001499757.5	control
GCA_028088535.1_PDT001585667.1	control
GCA_024361025.1_ASM2436102v1	control
GCA_017155655.1_ASM1715565v1	control
GCA_009676025.1_ASM967602v1	control
GCA_025562555.1_ASM2556255v1	control
GCA_028983215.1_PDT001642698.1	control
GCA_028587865.1_PDT001611931.1	control
GCA_902719905.1_12083_7_82	control
GCA_027122655.1_PDT001532795.1	control
GCA_026920895.1_PDT001528542.1	control
GCA_026894035.1_PDT001525539.1	control
GCA_001287645.1_12673_1_42	control
GCA_000175475.1_ASM17547v1	control
GCA_028194485.1_PDT001592922.1	control
GCA_024022215.1_PDT001337535.1	control
GCA_011292525.1_ASM1129252v1	control
GCA_029384035.1_PDT001668002.1	control
GCA_027599365.1_PDT001557321.1	control
GCA_026451305.1_PDT001499855.1	control
GCA_027149625.1_PDT001538372.1	control
GCA_027253195.1_PDT001530062.1	control
GCA_029385595.1_PDT001669732.1	control
GCA_026448665.1_PDT001500259.1	control
GCA_902723105.1_12162_8_19	control
GCA_027541185.1_PDT001556870.1	control
GCA_000545545.1_Stap_aure_M0936_V1	control
GCA_018213585.1_ASM1821358v1	control
GCA_027145885.1_PDT001538799.1	control
GCA_027212645.1_PDT001541329.1	control
GCA_026509285.1_PDT001502520.1	control
GCA_008630875.1_ASM863087v1	control
GCA_026638395.1_PDT001511271.1	control
GCA_027513485.1_PDT001554645.1	control
GCA_029951435.1_ASM2995143v1	control
GCA_015716705.1_ASM1571670v1	control
GCA_023683885.1_PDT001324280.1	control
GCA_027289745.1_PDT001546064.1	control
GCA_026853475.1_PDT001523616.1	control
GCA_030168515.1_ASM3016851v1	control
GCA_028310125.1_PDT001597412.1	control
GCA_903800835.1_22276_6_155	control
GCA_015596265.1_PDT000619020.1	control
GCA_023112475.1_ASM2311247v1	control
GCA_027119035.1_PDT001532977.1	control
GCA_026452745.1_PDT001500449.3	control
GCA_902714215.1_4950_3_7	control
GCA_015575275.1_PDT000811771.1	control
GCA_019123115.1_ASM1912311v1	control
GCA_025153955.1_ASM2515395v1	control
GCA_028002165.1_PDT001576215.1	control
GCA_029952025.1_ASM2995202v1	control
GCA_030905725.1_PDT001694396.1	control
GCA_026529515.1_PDT001502007.1	control
GCA_024615465.1_PDT001383520.1	control
GCA_900041835.1_7521_6_68	control
GCA_027653305.1_PDT001562176.1	control
GCA_018152855.1_PDT001013854.1	control
GCA_019923645.1_ASM1992364v1	control
GCA_027873825.1_PDT001563786.1	control
GCA_026848555.1_PDT001520194.1	control
GCA_018984495.1_ASM1898449v1	control
GCA_027204285.1_PDT001530486.1	control
GCA_027547705.1_PDT001553030.1	control
GCA_028393625.1_PDT001599914.1	control
GCA_027462445.1_PDT001546945.1	control
GCA_029664715.1_ASM2966471v1	control
GCA_027853135.1_PDT001572515.1	control
GCA_027032795.1_PDT001534981.1	control
GCA_027633345.1_PDT001562874.1	control
GCA_000574245.1_Stap_aure_M1254_V1	control
GCA_028077515.1_PDT001583537.1	control
GCA_028078515.1_PDT001583550.1	control
GCA_021575675.1_ASM2157567v1	control
GCA_027762705.1_PDT001566218.1	control
GCA_903809815.1_22139_5_32	control
GCA_000552725.1_Stap_aure_M0145_V1	control
GCA_027718125.1_PDT001562056.1	control
GCA_002572915.1_ASM257291v1	control
GCA_027199545.1_PDT001540642.1	control
GCA_001236885.1_5364_6_5	control
GCA_019016475.1_ASM1901647v1	control
GCA_027161925.1_PDT001532091.1	control
GCA_027786745.1_PDT001568107.1	control
GCA_027281085.1_PDT001546486.1	control
GCA_027211485.1_PDT001541414.1	control
GCA_027840095.1_PDT001571760.1	control
GCA_028585115.1_PDT001611918.1	control
GCA_021481115.1_ASM2148111v1	control
GCA_026911325.1_PDT001527114.1	control
GCA_000528875.1_Stap_aure_M0721_V1	control
GCA_027521125.1_PDT001554268.1	control
GCA_018983495.1_ASM1898349v1	control
GCA_021424645.1_PDT001219596.1	control
GCA_026944015.1_PDT001528886.1	control
GCA_024447075.1_PDT001368842.1	control
GCA_027525525.1_PDT001554042.1	control
GCA_020074185.1_ASM2007418v1	control
GCA_003309265.1_ASM330926v1	control
GCA_012651015.1_ASM1265101v1	control
GCA_026834295.1_PDT001521178.1	control
GCA_027509645.1_PDT001554847.1	control
GCA_000636855.1_Stap_aure_11S01586_V1	control
GCA_027109835.1_PDT001533524.1	control
GCA_009660945.1_ASM966094v1	control
GCA_003010995.1_ASM301099v1	control
GCA_028974925.1_PDT001643088.1	control
GCA_027286505.1_PDT001546230.1	control
GCA_026594235.1_PDT001507514.1	control
GCA_029765035.1_ASM2976503v1	control
GCA_028952365.1_PDT001643989.1	control
GCA_027481975.1_PDT001549911.1	control
GCA_021577135.1_ASM2157713v1	control
GCA_019757045.1_ASM1975704v1	control
GCA_027745295.1_PDT001565208.1	control
GCA_018810785.1_PDT001049297.1	control
GCA_027783065.1_PDT001568342.1	control
GCA_026844795.1_PDT001520387.1	control
GCA_018145615.1_PDT001014096.1	control
GCA_025572715.1_ASM2557271v1	control
GCA_018183375.1_PDT001013846.1	control
GCA_009674445.1_ASM967444v1	control
GCA_028364375.1_PDT001598234.1	control
GCA_002126735.1_ASM212673v1	control
GCA_027746685.1_PDT001565098.1	control
GCA_027027305.1_PDT001535039.1	control
GCA_017091325.1_PDT000974699.1	control
GCA_030350635.1_ASM3035063v1	control
GCA_026954215.1_PDT001529266.1	control
GCA_028954805.1_PDT001643884.1	control
GCA_014835395.1_ASM1483539v1	control
GCA_004168805.1_ASM416880v1	control
GCA_023855945.1_ASM2385594v1	control
GCA_020472745.1_PDT001049397.1	control
GCA_028075855.1_PDT001583280.1	control
GCA_027967705.1_PDT001578636.1	control
GCA_014725515.1_ASM1472551v1	control
GCA_026878205.1_PDT001525071.1	control
GCA_027636785.1_PDT001561644.1	control
GCA_028432965.1_PDT001601234.1	control
GCA_023621645.1_ASM2362164v1	control
GCA_000539215.1_Stap_aure_AGEN6033_V1	control
GCA_954780715.1_J00808	control
GCA_027288285.1_PDT001546143.1	control
GCA_027725225.1_PDT001561019.1	control
GCA_018149415.1_PDT001014008.1	control
GCA_027121755.1_PDT001532838.1	control
GCA_000189435.3_ASM18943v3	control
GCA_027203745.1_PDT001540377.1	control
GCA_027544145.1_PDT001556240.1	control
GCA_006511305.1_ASM651130v1	control
GCA_019017965.1_ASM1901796v1	control
GCA_027478615.1_PDT001550231.1	control
GCA_023500525.1_PDT001311069.1	control
GCA_026866635.1_PDT001524035.1	control
GCA_027636965.1_PDT001561637.1	control
GCA_018983385.1_ASM1898338v1	control
GCA_027759005.1_PDT001565908.1	control
GCA_027137575.1_PDT001532327.1	control
GCA_019265625.1_ASM1926562v1	control
GCA_018996725.1_ASM1899672v1	control
GCA_022396425.1_ASM2239642v1	control
GCA_027896475.1_PDT001552129.1	control
GCA_028976315.1_PDT001643021.1	control
GCA_015727885.1_ASM1572788v1	control
GCA_026745735.1_PDT001516208.1	control
GCA_026458005.1_PDT001500407.3	control
GCA_028294315.1_PDT001596747.1	control
GCA_026969595.1_PDT001536390.1	control
GCA_002121395.1_ASM212139v1	control
GCA_900126115.1_17175_2_44	control
GCA_028426765.1_PDT001600505.1	control
GCA_014833035.1_ASM1483303v1	control
GCA_026481525.1_PDT001499528.5	control
GCA_025722455.1_PDT001454635.1	control
GCA_021327995.1_ASM2132799v1	control
GCA_026837975.1_PDT001520753.1	control
GCA_900064575.1_7564_8_42	control
GCA_027181135.1_PDT001531130.1	control
GCA_000540295.1_Stap_aure_WAMC6046_V1	control
GCA_027125525.1_PDT001532733.1	control
GCA_015619045.2_PDT000108596.2	control
GCA_028666575.1_PDT001617297.1	control
GCA_026471865.1_PDT001499641.4	control
GCA_027951565.1_PDT001579608.1	control
GCA_027476615.1_PDT001550179.1	control
GCA_026863095.1_PDT001524202.1	control
GCA_027161505.1_PDT001532116.1	control
GCA_030355315.1_ASM3035531v1	control
GCA_028394005.1_PDT001599895.1	control
GCA_027070555.1_PDT001534606.1	control
GCA_027871785.1_PDT001564155.1	control
GCA_018986175.1_ASM1898617v1	control
GCA_028310285.1_PDT001597409.1	control
GCA_016014755.1_ASM1601475v1	control
GCA_016833345.1_ASM1683334v1	control
GCA_027141295.1_PDT001538292.1	control
GCA_027645605.1_PDT001562780.1	control
GCA_027022195.1_PDT001535238.1	control
GCA_030349285.1_ASM3034928v1	control
GCA_027281185.1_PDT001546485.1	control
GCA_015726775.1_ASM1572677v1	control
GCA_001205075.1_7907_4_80	control
GCA_026582185.1_PDT001508538.1	control
GCA_026858735.1_PDT001523467.1	control
GCA_000605465.1_Stap_aure_M83332_V1	control
GCA_025573525.1_ASM2557352v1	control
GCA_903810315.1_22139_5_82	control
GCA_000533335.1_Stap_aure_M0068_V1	control
GCA_026662435.1_PDT001512063.1	control
GCA_018305805.1_ASM1830580v1	control
GCA_028985335.1_PDT001642597.1	control
GCA_023198865.1_ASM2319886v1	control
GCA_026609595.1_PDT001507448.1	control
GCA_003725485.1_ASM372548v1	control
GCA_026446585.1_PDT001500502.1	control
GCA_028256685.1_PDT001596255.1	control
GCA_026824015.1_PDT001521806.1	control
GCA_028804755.1_ASM2880475v1	control
GCA_028538165.1_PDT001608383.1	control
GCA_026442675.1_PDT001500863.1	control
GCA_030445125.1_ASM3044512v1	control
GCA_027192025.1_PDT001540536.1	control
GCA_027464125.1_PDT001546815.1	control
GCA_028978485.1_PDT001642912.1	control
GCA_022238305.1_ASM2223830v1	control
GCA_023595495.1_PDT001317877.1	control
GCA_026490305.1_PDT001503604.1	control
GCA_027105315.1_PDT001533723.1	control
GCA_903988715.1_HR522_29585	control
GCA_027041495.1_PDT001534862.1	control
GCA_027701385.1_PDT001564074.1	control
GCA_027779205.1_PDT001568696.1	control
GCA_020821385.1_ASM2082138v1	control
GCA_026884125.1_PDT001524875.1	control
GCA_023545425.1_ASM2354542v1	control
GCA_027158105.1_PDT001532140.1	control
GCA_026439935.1_PDT001501014.1	control
GCA_018983285.1_ASM1898328v1	control
GCA_016916765.1_ASM1691676v1	control
GCA_027664875.1_PDT001563529.1	control
GCA_026333315.1_PDT001494366.1	control
GCA_024020195.1_PDT001337637.1	control
GCA_003310505.1_ASM331050v1	control
GCA_026880705.1_PDT001525054.1	control
GCA_026325675.1_PDT001494831.1	control
GCA_900092595.1_Sa_Newman_UoM	control
GCA_001026765.1_ASM102676v1	control
GCA_028536255.1_PDT001608387.1	control
GCA_029414395.1_PDT001669882.1	control
GCA_027355535.1_PDT001547324.1	control
GCA_027132515.1_PDT001532514.1	control
GCA_028360815.1_PDT001597912.2	control
GCA_003418185.1_ASM341818v1	control
GCA_027725365.1_PDT001561009.1	control
GCA_027143845.1_PDT001532229.1	control
GCA_027989105.1_PDT001578219.1	control
GCA_000549205.1_Stap_aure_M1457_V1	control
GCA_026435075.1_PDT001501259.1	control
GCA_027806555.1_PDT001569372.1	control
GCA_026641255.1_PDT001511125.1	control
GCA_027651565.1_PDT001563393.1	control
GCA_026924555.1_PDT001528322.1	control
GCA_028943085.1_PDT001644484.1	control
GCA_027978765.1_PDT001578419.1	control
GCA_027541265.1_PDT001556852.1	control
GCA_027755065.1_PDT001566587.1	control
GCA_027505745.1_PDT001555037.1	control
GCA_015615785.2_PDT000108814.2	control
GCA_000545065.1_Stap_aure_M0899_V1	control
GCA_027121015.1_PDT001532874.1	control
GCA_026444025.1_PDT001500649.1	control
GCA_900250365.1_H1354	control
GCA_027787605.1_PDT001568070.1	control
GCA_015545595.1_PDT000822046.1	control
GCA_026973875.1_PDT001536179.1	control
GCA_026830585.1_PDT001521410.1	control
GCA_027967605.1_PDT001578640.1	control
GCA_018211225.1_ASM1821122v1	control
GCA_024899925.1_ASM2489992v1	control
GCA_028943205.1_PDT001644477.1	control
GCA_026604475.1_PDT001507503.1	control
GCA_027480815.1_PDT001549963.1	control
GCA_018149495.1_PDT001014002.1	control
GCA_028395105.1_PDT001599823.1	control
GCA_000645695.1_Stap_aure_VET1052S_V1	control
GCA_001289325.1_12673_3_90	control
GCA_025560185.1_ASM2556018v1	control
GCA_027285325.1_PDT001546268.1	control
GCA_027198925.1_PDT001540682.1	control
GCA_009463095.1_ASM946309v1	control
GCA_009675415.1_ASM967541v1	control
GCA_000596785.1_Stap_aure_W57390_V1	control
GCA_028155245.1_PDT001590551.1	control
GCA_027852955.1_PDT001572547.1	control
GCA_008762995.1_ASM876299v1	control
GCA_025569805.1_ASM2556980v1	control
GCA_026303735.1_PDT001493272.1	control
GCA_027538725.1_PDT001556824.1	control
GCA_022214195.1_ASM2221419v1	control
GCA_026424815.1_PDT001501725.1	control
GCA_000551325.1_Stap_aure_M0038_V1	control
GCA_027833215.1_PDT001571152.1	control
GCA_009459125.1_ASM945912v1	control
GCA_008763815.1_ASM876381v1	control
GCA_903806905.1_21673_5_116	control
GCA_025695285.1_PDT001452751.1	control
GCA_027287145.1_PDT001546198.1	control
GCA_017155755.1_ASM1715575v1	control
GCA_027637105.1_PDT001561629.1	control
GCA_900127735.1_17138_2_56	control
GCA_026662475.1_PDT001512064.1	control
GCA_001469065.1_ASM146906v1	control
GCA_026771795.1_PDT001519174.1	control
GCA_027881485.1_PDT001564001.1	control
GCA_000573765.1_Stap_aure_M1288_V1	control
GCA_025550155.1_PDT001440573.1	control
GCA_902716725.1_12083_6_44	control
GCA_027761165.1_PDT001566340.1	control
GCA_027733935.1_PDT001565333.1	control
GCA_028975775.1_PDT001643046.1	control
GCA_026942875.1_PDT001528935.1	control
GCA_003310905.1_ASM331090v1	control
GCA_026870295.1_PDT001524218.1	control
GCA_027526405.1_PDT001554003.1	control
GCA_028924225.1_PDT001645290.1	control
GCA_003938815.1_ASM393881v1	control
GCA_021482215.1_ASM2148221v1	control
GCA_027517665.1_PDT001554439.1	control
GCA_027792995.1_PDT001565726.1	control
GCA_000561285.1_Stap_aure_M20916_V1	control
GCA_024897475.1_ASM2489747v1	control
GCA_029950695.1_ASM2995069v1	control
GCA_026828005.1_PDT001521560.1	control
GCA_023616085.1_PDT001317744.1	control
GCA_006511395.1_ASM651139v1	control
GCA_028583965.1_PDT001611792.1	control
GCA_026426535.1_PDT001501675.1	control
GCA_000642195.1_Stap_aure_VET0194R_V1	control
GCA_903990625.1_82_19983	control
GCA_027745585.1_PDT001565175.1	control
GCA_024594695.1_ASM2459469v1	control
GCA_027748535.1_PDT001565008.1	control
GCA_001287985.1_12673_5_91	control
GCA_018999085.1_ASM1899908v1	control
GCA_030353215.1_ASM3035321v1	control
GCA_016621585.1_ASM1662158v1	control
GCA_027720545.1_PDT001561213.1	control
GCA_000559185.1_Stap_aure_M81424_V1	control
GCA_027465965.1_PDT001546698.1	control
GCA_027990405.1_PDT001578111.1	control
GCA_900458145.1_41556_B01	control
GCA_026587495.1_PDT001507809.1	control
GCA_019019105.1_ASM1901910v1	control
GCA_020821055.1_ASM2082105v1	control
GCA_900038865.1_7414_7_65	control
GCA_027831095.1_PDT001571308.1	control
GCA_020513695.1_ASM2051369v1	control
GCA_024592945.1_ASM2459294v1	control
GCA_027110955.1_PDT001533470.1	control
GCA_011061665.1_ASM1106166v1	control
GCA_026816365.1_PDT001522460.1	control
GCA_017669365.1_PDT000995195.1	control
GCA_027990805.1_PDT001578092.1	control
GCA_011025185.1_ASM1102518v1	control
GCA_026823335.1_PDT001521848.1	control
GCA_030387075.1_ASM3038707v1	control
GCA_026892055.1_PDT001525683.1	control
GCA_028052415.1_PDT001570112.1	control
GCA_000554725.1_Stap_aure_M0323_V1	control
GCA_027804695.1_PDT001569606.1	control
GCA_027670595.1_PDT001564639.1	control
GCA_026505165.1_PDT001499158.5	control
GCA_028459685.1_PDT001601826.1	control
GCA_028954905.1_PDT001643879.1	control
GCA_030287685.1_ASM3028768v1	control
GCA_027785165.1_PDT001568205.1	control
GCA_002125275.1_ASM212527v1	control
GCA_029949555.1_ASM2994955v1	control
GCA_029666845.1_ASM2966684v1	control
GCA_945836595.1_BRI_2	control
GCA_903809485.1_22114_8_187	control
GCA_027106155.1_PDT001533673.1	control
GCA_028972525.1_PDT001643180.1	control
GCA_015544995.1_PDT000822076.1	control
GCA_026852115.1_PDT001519969.1	control
GCA_003418615.1_ASM341861v1	control
GCA_027043165.1_PDT001534813.1	control
GCA_026588165.1_PDT001507764.1	control
GCA_903802815.1_22276_7_119	control
GCA_028188845.1_PDT001592744.1	control
GCA_000575785.1_Stap_aure_M1128_V1	control
GCA_000555865.1_Stap_aure_M0423_V1	control
GCA_903805185.1_21631_7_37	control
GCA_027746255.1_PDT001565138.1	control
GCA_026486945.1_PDT001499735.5	control
GCA_903809505.1_22139_5_2	control
GCA_002259995.1_ASM225999v1	control
GCA_027287565.1_PDT001546177.1	control
GCA_027129615.1_PDT001532592.1	control
GCA_028391245.1_PDT001598792.1	control
GCA_026926805.1_PDT001528518.1	control
GCA_900039205.1_7521_6_31	control
GCA_026825355.1_PDT001521721.1	control
GCA_026474245.1_PDT001498980.4	control
GCA_903800005.1_20596_6_158	control
GCA_027816275.1_PDT001569213.1	control
GCA_000538295.1_Stap_aure_MISS6017_V1	control
GCA_027870985.1_PDT001563648.1	control
GCA_029925245.1_ASM2992524v1	control
GCA_025550135.1_PDT001440578.1	control
GCA_028959945.1_PDT001643719.1	control
GCA_903807045.1_21673_5_128	control
GCA_026810045.1_PDT001522805.1	control
GCA_026980725.1_PDT001535844.1	control
GCA_027141135.1_PDT001538376.1	control
GCA_028536295.1_PDT001608377.1	control
GCA_027255335.1_PDT001521114.1	control
GCA_026856455.1_PDT001523515.1	control
GCA_028078115.1_PDT001583587.1	control
GCA_027598825.1_PDT001557220.1	control
GCA_015575095.1_PDT000811745.1	control
GCA_027118295.1_PDT001533013.1	control
GCA_027984845.1_PDT001578312.1	control
GCA_026500685.1_PDT001503184.1	control
GCA_028084295.1_PDT001583088.1	control
GCA_027813775.1_PDT001569292.1	control
GCA_021477565.1_ASM2147756v1	control
GCA_025722375.1_PDT001454641.1	control
GCA_028002345.1_PDT001576206.1	control
GCA_000363525.1_Stap_aure_M1451_V1	control
GCA_028514755.1_PDT001607315.1	control
GCA_021484265.1_ASM2148426v1	control
GCA_027900235.1_PDT001551960.1	control
GCA_027161825.1_PDT001532096.1	control
GCA_027911825.1_PDT001551287.1	control
GCA_027799475.1_PDT001559881.1	control
GCA_025560785.1_ASM2556078v1	control
GCA_026838495.1_PDT001520727.1	control
GCA_900484255.1_8728_5_51	control
GCA_014731475.1_ASM1473147v1	control
GCA_027163645.1_PDT001539564.1	control
GCA_026641615.1_PDT001511110.1	control
GCA_000564175.1_Stap_aure_T72876_V1	control
GCA_000361305.1_Stap_aure_M0489_V1	control
GCA_027599605.1_PDT001557212.1	control
GCA_027980615.1_PDT001578389.1	control
GCA_903801875.1_22276_7_32	control
GCA_026778825.1_PDT001519015.1	control
GCA_900127835.1_17175_1_46	control
GCA_018212865.1_ASM1821286v1	control
GCA_027787265.1_PDT001568088.1	control
GCA_002905115.1_ASM290511v1	control
GCA_027133055.1_PDT001532513.1	control
GCA_902716445.1_12083_6_20	control
GCA_900126445.1_17175_2_82	control
GCA_026298935.1_PDT001493300.1	control
GCA_027134815.1_PDT001532434.1	control
GCA_027114075.1_PDT001533315.1	control
GCA_015618145.2_PDT000108669.2	control
GCA_018211825.1_ASM1821182v1	control
GCA_026898845.1_PDT001521062.1	control
GCA_027070095.1_PDT001534619.1	control
GCA_026937085.1_PDT001526971.1	control
GCA_026840415.1_PDT001520602.1	control
GCA_019715075.1_ASM1971507v1	control
GCA_027205145.1_PDT001541557.1	control
GCA_026921375.1_PDT001528463.1	control
GCA_027600045.1_PDT001557670.1	control
GCA_018168315.1_PDT001012252.1	control
GCA_027840455.1_PDT001571720.1	control
GCA_000636255.1_Stap_aure_08134-6_V1	control
GCA_027786445.1_PDT001568124.1	control
GCA_023362675.1_PDT001307565.1	control
GCA_027840415.1_PDT001571719.1	control
GCA_027476155.1_PDT001550008.1	control
GCA_027209525.1_PDT001541204.1	control
GCA_014726825.1_ASM1472682v1	control
GCA_027169945.1_PDT001539096.1	control
GCA_020074475.1_ASM2007447v1	control
GCA_029415735.1_PDT001669914.1	control
GCA_900019205.1_7521_5_83	control
GCA_026900465.1_PDT001520957.1	control
GCA_018146115.1_PDT001014086.1	control
GCA_029003415.1_PDT001646775.1	control
GCA_900045545.1_7414_7_29	control
GCA_026827985.1_PDT001521561.1	control
GCA_028927625.1_PDT001645168.1	control
GCA_008935215.1_ASM893521v1	control
GCA_027784465.1_PDT001568249.1	control
GCA_030289335.1_ASM3028933v1	control
GCA_028000765.1_PDT001579660.1	control
GCA_029951295.1_ASM2995129v1	control
GCA_024407225.1_PDT001368112.1	control
GCA_023846575.1_ASM2384657v1	control
GCA_026727275.1_PDT001515926.1	control
GCA_029642045.1_PDT001685374.1	control
GCA_900127815.1_17175_1_38	control
GCA_027193845.1_PDT001530585.1	control
GCA_028934825.1_PDT001644829.1	control
GCA_026773845.1_PDT001519166.1	control
GCA_903808975.1_22114_8_136	control
GCA_028668275.1_PDT001617303.1	control
GCA_030889665.1_PDT001696549.1	control
GCA_011059405.1_ASM1105940v1	control
GCA_000641855.1_Stap_aure_VET0161R_V1	control
GCA_027877565.1_PDT001563063.1	control
GCA_900251145.1_M3112	control
GCA_000609005.1_Stap_aure_DAR5875_V1	control
GCA_027980955.1_PDT001578383.1	control
GCA_026894315.1_PDT001525522.1	control
GCA_024022475.1_PDT001337521.1	control
GCA_028391385.1_PDT001598716.1	control
GCA_000539515.1_Stap_aure_LAMC0001_V1	control
GCA_021575605.1_ASM2157560v1	control
GCA_026828245.1_PDT001521548.1	control
GCA_027717305.1_PDT001562078.1	control
GCA_001230005.1_6401_6_13	control
GCA_000642655.1_Stap_aure_VET0252R_V1	control
GCA_027810115.1_PDT001559752.1	control
GCA_028957945.1_PDT001643819.1	control
GCA_027517525.1_PDT001554444.1	control
GCA_028937205.1_PDT001644704.1	control
GCA_027598325.1_PDT001557264.1	control
GCA_028521445.1_PDT001607776.1	control
GCA_027271705.1_ASM2727170v1	control
GCA_027780365.1_PDT001568520.1	control
GCA_026974235.1_PDT001536159.1	control
GCA_026354435.1_PDT001492745.1	control
GCA_028457145.1_PDT001601884.1	control
GCA_028932585.1_PDT001644944.1	control
GCA_019754415.1_ASM1975441v1	control
GCA_000601545.1_Stap_aure_F16108_V1	control
GCA_027042205.1_PDT001535280.1	control
GCA_026771635.1_PDT001519191.1	control
GCA_029043755.1_PDT001652528.1	control
GCA_023851385.1_ASM2385138v1	control
GCA_018810325.1_PDT001049444.1	control
GCA_026943155.1_PDT001528924.1	control
GCA_027839475.1_PDT001571754.1	control
GCA_016082635.1_PDT000878574.2	control
GCA_028333145.1_PDT001596566.1	control
GCA_903987335.1_Ge359_29359	control
GCA_026936565.1_PDT001527008.1	control
GCA_000545865.1_Stap_aure_M0966_V1	control
GCA_026927085.1_PDT001528493.1	control
GCA_000641575.1_Stap_aure_VET0126R_V1	control
GCA_902719295.1_12083_7_22	control
GCA_018603415.1_PDT001048895.1	control
GCA_027694285.1_PDT001564385.1	control
GCA_028972745.1_PDT001643169.1	control
GCA_027045265.1_PDT001534782.1	control
GCA_003421505.1_ASM342150v1	control
GCA_023926255.1_ASM2392625v1	control
GCA_011022685.1_ASM1102268v1	control
GCA_014694935.1_ASM1469493v1	control
GCA_026979115.1_PDT001535922.1	control
GCA_026840615.1_PDT001520592.1	control
GCA_026745635.1_PDT001516943.1	control
GCA_027819675.1_PDT001559573.1	control
GCA_028076355.1_PDT001583252.1	control
GCA_015574655.1_PDT000811725.1	control
GCA_028767745.1_ASM2876774v1	control
GCA_023672585.1_PDT001323939.1	control
GCA_026437495.1_PDT001501145.1	control
GCA_028963345.1_PDT001643611.1	control
GCA_015612365.2_PDT000184745.2	control
GCA_026823275.1_PDT001521851.1	control
GCA_027200185.1_PDT001540780.1	control
GCA_028434505.1_PDT001600683.1	control
GCA_026640155.1_PDT001511183.1	control
GCA_026511065.1_PDT001502422.1	control
GCA_011291245.1_ASM1129124v1	control
GCA_026443135.1_PDT001500837.1	control
GCA_027653585.1_PDT001563420.1	control
GCA_015617385.2_PDT000108620.2	control
GCA_028903085.1_PDT001647843.1	control
GCA_027735595.1_PDT001565192.1	control
GCA_028934065.1_PDT001644867.1	control
GCA_027112115.1_PDT001533412.1	control
GCA_027142245.1_PDT001538196.1	control
GCA_026596935.1_PDT001508854.1	control
GCA_026440175.1_PDT001500992.1	control
GCA_026513945.1_PDT001502196.1	control
GCA_027197785.1_PDT001530548.1	control
GCA_001235785.1_4351_8_8	control
GCA_028947065.1_PDT001644269.1	control
GCA_015542815.1_PDT000822328.1	control
GCA_027812915.1_PDT001569416.1	control
GCA_024592715.1_ASM2459271v1	control
GCA_009725285.1_ASM972528v1	control
GCA_026743155.1_PDT001516300.1	control
GCA_028940985.1_PDT001644592.1	control
GCA_015582155.1_PDT000811387.1	control
GCA_027960865.1_PDT001578911.1	control
GCA_015610885.2_PDT000184821.2	control
GCA_027877265.1_PDT001563099.1	control
GCA_028590005.1_PDT001612078.1	control
GCA_028950725.1_PDT001644081.1	control
GCA_900635335.1_41556_G01	control
GCA_029405665.1_PDT001667856.1	control
GCA_026854855.1_PDT001523548.1	control
GCA_027291645.1_PDT001545967.1	control
GCA_019014745.1_ASM1901474v1	control
GCA_026825135.1_PDT001521731.1	control
GCA_009749805.1_ASM974980v1	control
GCA_027542745.1_PDT001556792.1	control
GCA_030202535.1_ASM3020253v1	control
GCA_028938805.1_PDT001644700.1	control
GCA_020587535.1_ASM2058753v1	control
GCA_016017235.1_ASM1601723v1	control
GCA_028947405.1_PDT001644251.1	control
GCA_023111675.1_ASM2311167v1	control
GCA_000571415.1_Stap_aure_F88405_V1	control
GCA_028553665.1_PDT001600431.1	control
GCA_015713745.1_ASM1571374v1	control
GCA_026658895.1_PDT001512417.1	control
GCA_026937495.1_PDT001526954.1	control
GCA_027282465.1_PDT001546413.1	control
GCA_028804475.1_ASM2880447v1	control
GCA_025153935.1_ASM2515393v1	control
GCA_001060415.1_ASM106041v1	control
GCA_015614445.2_PDT000108742.2	control
GCA_028638835.1_PDT001614528.1	control
GCA_029417515.1_PDT001669960.1	control
GCA_028258045.1_PDT001596206.1	control
GCA_027762945.1_PDT001566113.1	control
GCA_015617805.2_PDT000108649.2	control
GCA_018605365.1_PDT001049412.1	control
GCA_027121255.1_PDT001532862.1	control
GCA_029402225.1_PDT001668074.1	control
GCA_026635755.1_PDT001511411.1	control
GCA_026773745.1_PDT001519104.1	control
GCA_002124695.1_ASM212469v1	control
GCA_026631655.1_PDT001511623.1	control
GCA_029929275.1_ASM2992927v1	control
GCA_016015835.1_ASM1601583v1	control
GCA_018292245.1_ASM1829224v1	control
GCA_028939425.1_PDT001644670.1	control
GCA_027523365.1_PDT001554151.1	control
GCA_019122175.1_ASM1912217v1	control
GCA_028332405.1_PDT001597381.1	control
GCA_902715275.1_6949_5_60	control
GCA_027361955.1_PDT001547121.1	control
GCA_009259725.1_ASM925972v1	control
GCA_029634735.1_ASM2963473v1	control
GCA_027243165.1_PDT001540335.1	control
GCA_027999625.1_PDT001579839.1	control
GCA_028086735.1_PDT001585756.1	control
GCA_025539795.1_PDT001440635.1	control
GCA_027183515.1_PDT001531018.1	control
GCA_027820495.1_PDT001559530.1	control
GCA_003310105.1_ASM331010v1	control
GCA_015598005.1_PDT000619004.1	control
GCA_018165335.1_PDT001012943.1	control
GCA_026457525.1_PDT001499256.1	control
GCA_900080575.1_11641_1_65	control
GCA_021574355.1_ASM2157435v1	control
GCA_023113485.1_ASM2311348v1	control
GCA_902722285.1_12378_8_33	control
GCA_026727995.1_PDT001515878.1	control
GCA_000610045.1_Stap_aure_DAR1939_V1	control
GCA_026892975.1_PDT001525599.1	control
GCA_001239165.1_4395_6_8	control
GCA_026496585.1_PDT001503391.1	control
GCA_018914805.1_ASM1891480v1	control
GCA_027131995.1_PDT001532526.1	control
GCA_026631835.1_PDT001511610.1	control
GCA_002835445.1_ASM283544v1	control
GCA_000608845.1_Stap_aure_DAR3924_V1	control
GCA_027850095.1_PDT001572772.1	control
GCA_026426795.1_PDT001501663.1	control
GCA_028949945.1_PDT001644121.1	control
GCA_027121875.1_PDT001532829.1	control
GCA_003238035.1_ASM323803v1	control
GCA_024632975.1_PDT001383525.1	control
GCA_903800055.1_20596_6_165	control
GCA_902720325.1_12083_8_30	control
GCA_030353185.1_ASM3035318v1	control
GCA_903799495.1_20596_6_110	control
GCA_030357085.1_ASM3035708v1	control
GCA_027302165.1_PDT001547135.1	control
GCA_028960525.1_PDT001643694.1	control
GCA_019713015.1_ASM1971301v1	control
GCA_027110855.1_PDT001533475.1	control
GCA_027805215.1_PDT001569490.1	control
GCA_027305325.1_PDT001546687.1	control
GCA_026483825.1_PDT001499958.5	control
GCA_027512405.1_PDT001554698.1	control
GCA_902720765.1_12083_8_79	control
GCA_903808795.1_22114_8_118	control
GCA_012650255.1_ASM1265025v1	control
GCA_026665755.1_PDT001511995.1	control
GCA_023582485.1_PDT001316927.1	control
GCA_028667855.1_PDT001617186.1	control
GCA_026838295.1_PDT001520739.1	control
GCA_026440615.1_PDT001500982.1	control
GCA_015580975.1_PDT000811413.1	control
GCA_030290215.1_ASM3029021v1	control
GCA_027115275.1_PDT001533259.1	control
GCA_000604645.1_Stap_aure_F29450_091412_V1	control
GCA_023613895.1_PDT001317346.1	control
GCA_030243285.1_ASM3024328v1	control
GCA_027644845.1_PDT001562867.1	control
GCA_018215045.1_ASM1821504v1	control
GCA_026456105.1_PDT001500400.3	control
GCA_010363635.1_ASM1036363v1	control
GCA_027516185.1_PDT001554511.1	control
GCA_014061525.1_ASM1406152v1	control
GCA_902717475.1_12054_7_23	control
GCA_027774805.1_PDT001568886.1	control
GCA_027819535.1_PDT001559580.1	control
GCA_026816285.1_PDT001522401.1	control
GCA_028186265.1_PDT001592356.1	control
GCA_027466905.1_PDT001546629.1	control
GCA_028665475.1_PDT001616734.1	control
GCA_026652605.1_PDT001512023.1	control
GCA_027525005.1_PDT001554069.1	control
GCA_029813415.1_ASM2981341v1	control
GCA_021478765.1_ASM2147876v1	control
GCA_026608635.1_PDT001508645.1	control
GCA_029388415.1_PDT001669584.1	control
GCA_023706725.1_ASM2370672v1	control
GCA_000644075.1_Stap_aure_VET0373R_V1	control
GCA_015578995.1_PDT000811534.1	control
GCA_026656885.1_PDT001512410.1	control
GCA_027787005.1_PDT001565776.1	control
GCA_026971295.1_PDT001536309.1	control
GCA_026878505.1_PDT001525010.1	control
GCA_027696755.1_PDT001564314.1	control
GCA_026464285.1_PDT001498821.5	control
GCA_945836725.1_BRI_5	control
GCA_900067275.1_NeoTW8	control
GCA_028978665.1_PDT001642904.1	control
GCA_019103825.1_ASM1910382v1	control
GCA_026465845.1_PDT001500053.4	control
GCA_024897675.1_ASM2489767v1	control
GCA_027519785.1_PDT001554329.1	control
GCA_026589775.1_PDT001507667.1	control
GCA_026850755.1_PDT001520066.1	control
GCA_022405235.1_ASM2240523v1	control
GCA_000556785.1_Stap_aure_M0506_V1	control
GCA_028891955.1_PDT001647907.1	control
GCA_027812575.1_PDT001559693.1	control
GCA_018914905.1_ASM1891490v1	control
GCA_015606945.1_PDT000423830.1	control
GCA_027205445.1_PDT001540363.1	control
GCA_027151085.1_PDT001538204.1	control
GCA_027198905.1_PDT001540680.1	control
GCA_027496415.1_PDT001550070.1	control
GCA_027798775.1_PDT001559930.1	control
GCA_001639835.1_DDA_SA_682	control
GCA_028391825.1_PDT001598808.1	control
GCA_023112755.1_ASM2311275v1	control
GCA_027967565.1_PDT001578641.1	control
GCA_029013985.1_PDT001644030.1	control
GCA_022549875.1_ASM2254987v1	control
GCA_028054175.1_PDT001570091.1	control
GCA_015574215.1_PDT000811760.1	control
GCA_903811045.1_22139_5_155	control
GCA_027170305.1_PDT001539067.1	control
GCA_900097435.1_12291_8_24	control
GCA_026517265.1_PDT001501940.1	control
GCA_014692715.1_ASM1469271v1	control
GCA_900045975.1_7748_6_10	control
GCA_027776425.1_PDT001566405.1	control
GCA_027150785.1_PDT001538249.1	control
GCA_026740215.1_PDT001516500.1	control
GCA_015727955.1_ASM1572795v1	control
GCA_027291305.1_PDT001545982.1	control
GCA_026450165.1_PDT001500092.1	control
GCA_017695875.1_ASM1769587v1	control
GCA_028332125.1_PDT001597422.1	control
GCA_027192465.1_PDT001540539.1	control
GCA_026525035.1_PDT001502535.1	control
GCA_028767485.1_ASM2876748v1	control
GCA_027095675.1_PDT001534129.1	control
GCA_023613795.1_PDT001317924.1	control
GCA_027196945.1_PDT001540382.1	control
GCA_026922195.1_PDT001528372.1	control
GCA_027244295.1_PDT001530391.1	control
GCA_028536605.1_PDT001608354.1	control
GCA_000609945.1_Stap_aure_DAR1890_V1	control
GCA_028591785.1_PDT001612119.1	control
GCA_015602245.1_PDT000589501.1	control
GCA_030442415.1_ASM3044241v1	control
GCA_017088985.1_PDT000974716.1	control
GCA_000570895.1_Stap_aure_S56450_V1	control
GCA_028467045.1_PDT001606780.1	control
GCA_008123715.1_ASM812371v1	control
GCA_026435475.1_PDT001501251.1	control
GCA_026958775.1_PDT001529277.1	control
GCA_030240405.1_ASM3024040v1	control
GCA_027784585.1_PDT001568242.1	control
GCA_028456555.1_PDT001601958.1	control
GCA_028762465.1_PDT001637174.1	control
GCA_029421595.1_PDT001670185.1	control
GCA_001229845.1_4351_1_3	control
GCA_902715405.1_6949_5_50	control
GCA_018682125.1_ASM1868212v1	control
GCA_026452245.1_PDT001499674.1	control
GCA_021477805.1_ASM2147780v1	control
GCA_026462905.1_PDT001498865.1	control
GCA_027138395.1_PDT001532285.1	control
GCA_011025135.1_ASM1102513v1	control
GCA_028390585.1_PDT001598721.1	control
GCA_028668735.1_PDT001617196.1	control
GCA_023847115.1_ASM2384711v1	control
GCA_026438835.1_PDT001501073.1	control
GCA_027630765.1_PDT001562455.1	control
GCA_903808335.1_22114_8_71	control
GCA_027012065.1_PDT001536815.1	control
GCA_027836335.1_PDT001571153.1	control
GCA_016014885.1_ASM1601488v1	control
GCA_027755265.1_PDT001566435.1	control
GCA_028434585.1_PDT001600628.1	control
GCA_027121155.1_PDT001532872.1	control
GCA_015717885.1_ASM1571788v1	control
GCA_027249325.1_PDT001530195.1	control
GCA_019014445.1_ASM1901444v1	control
GCA_026630475.1_PDT001511661.1	control
GCA_028902785.1_PDT001647857.1	control
GCA_026859435.1_PDT001523427.1	control
GCA_003237655.1_ASM323765v1	control
GCA_900457625.1_40677_B01	control
GCA_028052375.1_PDT001570114.1	control
GCA_011292185.1_ASM1129218v1	control
GCA_030357355.1_ASM3035735v1	control
GCA_027146445.1_PDT001538762.1	control
GCA_000535115.1_Stap_aure_M0873_V1	control
GCA_025722775.1_PDT001454621.1	control
GCA_028510015.1_PDT001607076.1	control
GCA_028953945.1_PDT001643912.1	control
GCA_028942185.1_PDT001644530.1	control
GCA_028583925.1_PDT001611888.1	control
GCA_026980945.1_PDT001535835.1	control
GCA_027641285.1_PDT001561449.1	control
GCA_015603205.1_PDT000538472.1	control
GCA_029951975.1_ASM2995197v1	control
GCA_027959725.1_PDT001578933.1	control
GCA_028945705.1_PDT001644337.1	control
GCA_026780045.1_PDT001518959.1	control
GCA_903802045.1_22276_7_44	control
GCA_026937305.1_PDT001527128.1	control
GCA_903799005.1_20596_6_59	control
GCA_026862955.1_PDT001524232.1	control
GCA_028000685.1_PDT001579663.1	control
GCA_903813315.1_22276_7_168	control
GCA_027516865.1_PDT001554477.1	control
GCA_015599885.1_PDT000618909.1	control
GCA_026446285.1_PDT001500917.1	control
GCA_027833955.1_PDT001571078.1	control
GCA_026917955.1_PDT001526921.1	control
GCA_027815095.1_PDT001559662.1	control
GCA_027959945.1_PDT001578929.1	control
GCA_028309845.1_PDT001597419.1	control
GCA_015619285.2_PDT000108562.2	control
GCA_028590255.1_PDT001612044.1	control
GCA_026440255.1_PDT001500998.1	control
GCA_029003595.1_PDT001646768.1	control
GCA_026950625.1_PDT001528948.1	control
GCA_015602765.1_PDT000538418.1	control
GCA_030245445.1_ASM3024544v1	control
GCA_029663945.1_ASM2966394v1	control
GCA_027355745.1_PDT001547317.1	control
GCA_027963785.1_PDT001578822.1	control
GCA_900036415.1_7480_8_19	control
GCA_008040435.1_ASM804043v1	control
GCA_026830925.1_PDT001521389.1	control
GCA_027987185.1_PDT001578262.1	control
GCA_026608095.1_PDT001508667.1	control
GCA_028933885.1_PDT001644879.1	control
GCA_002247315.1_ASM224731v1	control
GCA_027643505.1_PDT001561339.1	control
GCA_000587035.1_Stap_aure_T55960_V1	control
GCA_030241605.1_ASM3024160v1	control
GCA_027772045.1_PDT001568929.1	control
GCA_027990525.1_PDT001578105.1	control
GCA_026972435.1_PDT001536250.1	control
GCA_027961225.1_PDT001578907.1	control
GCA_900048515.1_7414_8_19	control
GCA_020388945.1_ASM2038894v1	control
GCA_027103075.1_PDT001533833.1	control
GCA_001068125.1_ASM106812v1	control
GCA_014638695.1_ASM1463869v1	control
GCA_027909655.1_PDT001551401.1	control
GCA_026509685.1_PDT001502220.1	control
GCA_017697795.1_ASM1769779v1	control
GCA_026886305.1_PDT001524624.1	control
GCA_015582315.1_PDT000811380.1	control
GCA_028081955.1_PDT001583165.1	control
GCA_026951585.1_PDT001529406.1	control
GCA_029417735.1_PDT001669808.1	control
GCA_023198805.1_ASM2319880v1	control
GCA_026463565.1_PDT001498831.5	control
GCA_903812775.1_22276_6_118	control
GCA_029680975.1_PDT001597876.1	control
GCA_027810175.1_PDT001559750.1	control
GCA_001642105.1_ASM164210v1	control
GCA_026952205.1_PDT001529261.1	control
GCA_026951385.1_PDT001528918.1	control
GCA_029414135.1_PDT001669905.1	control
GCA_027650605.1_PDT001562307.1	control
GCA_028331885.1_PDT001597624.1	control
GCA_026971435.1_PDT001536300.1	control
GCA_024110815.1_PDT001324202.1	control
GCA_027285485.1_PDT001546261.1	control
GCA_028922905.1_PDT001645338.1	control
GCA_002267765.1_ASM226776v1	control
GCA_027699785.1_PDT001564188.1	control
GCA_900064505.1_7748_6_56	control
GCA_027785485.1_PDT001568188.1	control
GCA_009660615.1_ASM966061v1	control
GCA_026604695.1_PDT001507493.1	control
GCA_027539725.1_PDT001556897.1	control
GCA_026912425.1_PDT001527030.1	control
GCA_002121485.1_ASM212148v1	control
GCA_902714485.1_5985_2_7	control
GCA_015578515.1_PDT000811594.1	control
GCA_947037975.1_SA-6B	control
GCA_026631755.1_PDT001511616.1	control
GCA_029039085.1_PDT001652941.1	control
GCA_028666295.1_PDT001616666.1	control
GCA_027882585.1_PDT001562128.1	control
GCA_022238155.1_ASM2223815v1	control
GCA_000608065.1_Stap_aure_DAR3760_V1	control
GCA_023198385.1_ASM2319838v1	control
GCA_012277705.1_ASM1227770v1	control
GCA_027539445.1_PDT001556290.1	control
GCA_002904555.1_ASM290455v1	control
GCA_026749795.1_PDT001516861.1	control
GCA_028420115.1_PDT001600343.1	control
GCA_026630135.1_PDT001511699.1	control
GCA_903806485.1_21631_7_171	control
GCA_028187465.1_PDT001592590.1	control
GCA_026592995.1_PDT001507542.1	control
GCA_012278175.1_ASM1227817v1	control
GCA_026631795.1_PDT001511611.1	control
GCA_029666545.1_ASM2966654v1	control
GCA_027965885.1_PDT001578736.1	control
GCA_025688965.1_PDT001452659.1	control
GCA_026818205.1_PDT001522327.1	control
GCA_026465565.1_PDT001499028.4	control
GCA_023674585.1_PDT001324190.1	control
GCA_026450305.1_PDT001500071.1	control
GCA_026497445.1_PDT001503348.1	control
GCA_021008635.1_ASM2100863v1	control
GCA_018147375.1_PDT001014066.1	control
GCA_015567835.1_PDT000812898.1	control
GCA_026893995.1_PDT001525541.1	control
GCA_026442835.1_PDT001500852.1	control
GCA_017667195.1_PDT000995163.1	control
GCA_003418645.1_ASM341864v1	control
GCA_019246315.1_PDT000151591.2	control
GCA_014730965.1_ASM1473096v1	control
GCA_022549955.1_ASM2254995v1	control
GCA_030245825.1_ASM3024582v1	control
GCA_027640945.1_PDT001561466.1	control
GCA_027535745.1_PDT001556350.1	control
GCA_027272085.1_ASM2727208v1	control
GCA_000575045.1_Stap_aure_M1192_V1	control
GCA_027244265.1_PDT001530393.1	control
GCA_001197515.1_9061_8_83	control
GCA_028985475.1_PDT001642589.1	control
GCA_027194605.1_PDT001540799.1	control
GCA_026589455.1_PDT001507691.1	control
GCA_000978745.1_ASM97874v1	control
GCA_900324305.1_13_LA_301	control
GCA_027280445.1_PDT001546518.1	control
GCA_027210405.1_PDT001541388.1	control
GCA_014831815.1_ASM1483181v1	control
GCA_028006045.1_PDT001575897.1	control
GCA_000555785.1_Stap_aure_M0417_V1	control
GCA_000602845.1_Stap_aure_H20315_V1	control
GCA_027716525.1_PDT001562100.1	control
GCA_902717785.1_12054_7_58	control
GCA_017671225.1_PDT000995098.1	control
GCA_020667355.1_ASM2066735v1	control
GCA_030889205.1_PDT001696582.1	control
GCA_014832845.1_ASM1483284v1	control
GCA_027035175.1_PDT001534943.1	control
GCA_028366575.1_PDT001598515.1	control
GCA_009752635.1_ASM975263v1	control
GCA_028591975.1_PDT001612107.1	control
GCA_027146685.1_PDT001538746.1	control
GCA_013406835.1_ASM1340683v1	control
GCA_026638235.1_PDT001511279.1	control
GCA_003038745.1_ASM303874v1	control
GCA_000360545.1_Stap_aure_M0240_V1	control
GCA_027880665.1_PDT001564250.1	control
GCA_019099765.1_ASM1909976v1	control
GCA_028929825.1_PDT001645074.1	control
GCA_027881005.1_PDT001564215.1	control
GCA_001045975.1_ASM104597v1	control
GCA_026461985.1_PDT001498942.1	control
GCA_900474565.1_41315_B01	control
GCA_026657685.1_PDT001512342.1	control
GCA_903799065.1_20596_6_67	control
GCA_028537465.1_PDT001608312.1	control
GCA_903987865.1_SI576_29735	control
GCA_026981115.1_PDT001535825.1	control
GCA_028965045.1_PDT001643521.1	control
GCA_023684905.1_PDT001324393.1	control
GCA_028964305.1_PDT001643560.1	control
GCA_027481525.1_PDT001549935.1	control
GCA_019245975.1_PDT000151602.2	control
GCA_026839775.1_PDT001520644.1	control
GCA_027467865.1_PDT001546576.1	control
GCA_020667495.1_ASM2066749v1	control
GCA_026833915.1_PDT001521200.1	control
GCA_027165525.1_PDT001539229.1	control
GCA_027245225.1_PDT001530353.1	control
GCA_026642975.1_PDT001511066.1	control
GCA_027879025.1_PDT001564519.1	control
GCA_028468125.1_PDT001606709.1	control
GCA_021576255.1_ASM2157625v1	control
GCA_024548465.1_ASM2454846v1	control
GCA_026631305.1_PDT001511631.1	control
GCA_028951385.1_PDT001644046.1	control
GCA_028427645.1_PDT001601268.1	control
GCA_026812525.1_PDT001522664.1	control
GCA_026773685.1_PDT001519106.1	control
GCA_021482055.1_ASM2148205v1	control
GCA_900098645.1_12291_8_28	control
GCA_900062145.1_7469_7_49	control
GCA_028213735.1_PDT001595886.1	control
GCA_028088115.1_PDT001585688.1	control
GCA_026517645.1_PDT001502363.1	control
GCA_026814265.1_PDT001522559.1	control
GCA_000644375.1_Stap_aure_VET0402R_V1	control
GCA_027637265.1_PDT001561622.1	control
GCA_027840895.1_PDT001571832.1	control
GCA_000606585.1_Stap_aure_M17301_V1	control
GCA_027759545.1_PDT001565869.1	control
GCA_017581505.1_ASM1758150v1	control
GCA_027631545.1_PDT001561691.1	control
GCA_027079785.1_PDT001534501.1	control
GCA_026826925.1_PDT001521625.1	control
GCA_018996595.1_ASM1899659v1	control
GCA_029416475.1_PDT001669937.1	control
GCA_028349725.1_PDT001597866.1	control
GCA_028632225.1_PDT001614575.1	control
GCA_026959315.1_PDT001529259.1	control
GCA_027526185.1_PDT001554010.1	control
GCA_001201135.1_7748_4_37	control
GCA_027726155.1_PDT001560974.1	control
GCA_021480045.1_ASM2148004v1	control
GCA_028950365.1_PDT001644099.1	control
GCA_028952385.1_PDT001643990.1	control
GCA_028088035.1_PDT001585693.1	control
GCA_026467635.1_PDT001499610.4	control
GCA_015716415.1_ASM1571641v1	control
GCA_027850155.1_PDT001572765.1	control
GCA_000363745.1_Stap_aure_M1563_V1	control
GCA_028055655.1_PDT001570048.1	control
GCA_027783905.1_PDT001568287.1	control
GCA_026628515.1_PDT001509065.1	control
GCA_900125035.1_17138_2_53	control
GCA_026975615.1_PDT001536042.1	control
GCA_027537505.1_PDT001553094.1	control
GCA_026429575.1_PDT001501575.1	control
GCA_026978795.1_PDT001536091.1	control
GCA_000626895.1_gsaco85v01	control
GCA_003425545.1_ASM342554v1	control
GCA_016828995.1_ASM1682899v1	control
GCA_029952015.1_ASM2995201v1	control
GCA_017667555.1_PDT000995441.1	control
GCA_021477485.1_ASM2147748v1	control
GCA_026479685.1_PDT001498911.4	control
GCA_028981105.1_PDT001642776.1	control
GCA_003422205.1_ASM342220v1	control
GCA_027206025.1_PDT001530430.1	control
GCA_018306305.1_ASM1830630v1	control
GCA_015579075.1_PDT000811532.1	control
GCA_027811355.1_PDT001559716.1	control
GCA_028939045.1_PDT001644687.1	control
GCA_900126135.1_17175_2_48	control
GCA_026863935.1_PDT001524302.1	control
GCA_021029565.1_ASM2102956v1	control
GCA_027766765.1_PDT001566217.1	control
GCA_008935575.1_ASM893557v1	control
GCA_026972275.1_PDT001536260.1	control
GCA_028954825.1_PDT001643883.1	control
GCA_027968345.1_PDT001578604.1	control
GCA_028662475.1_PDT001617119.1	control
GCA_027878865.1_PDT001564547.1	control
GCA_029003675.1_PDT001646765.1	control
GCA_026304895.1_PDT001494237.1	control
GCA_018212605.1_ASM1821260v1	control
GCA_002247045.1_ASM224704v1	control
GCA_021172825.1_ASM2117282v1	control
GCA_000596045.1_Stap_aure_DAR5845_V1	control
GCA_026910545.1_PDT001527044.1	control
GCA_000626975.1_gsa21311v01	control
GCA_026476705.1_PDT001500107.4	control
GCA_001201715.1_7738_4_40	control
GCA_027764345.1_PDT001569038.1	control
GCA_028190985.1_PDT001592281.1	control
GCA_028391065.1_PDT001598813.1	control
GCA_027117315.1_PDT001533061.1	control
GCA_900045075.1_7521_6_62	control
GCA_028762545.1_PDT001637161.1	control
GCA_028537625.1_PDT001608302.1	control
GCA_027466385.1_PDT001546664.1	control
GCA_903804635.1_21673_5_73	control
GCA_903804535.1_21673_5_62	control
GCA_029690725.1_PDT001687488.1	control
GCA_029101825.1_PDT001654317.1	control
GCA_028084975.1_PDT001583054.1	control
GCA_023690505.1_PDT001324232.1	control
GCA_028076035.1_PDT001583264.1	control
GCA_903806965.1_21673_5_120	control
GCA_002085555.1_ASM208555v1	control
GCA_027656185.1_PDT001563718.1	control
GCA_010569305.1_ASM1056930v1	control
GCA_902718045.1_12054_7_85	control
GCA_027806675.1_PDT001559847.1	control
GCA_026496705.1_PDT001503384.1	control
GCA_017099755.1_PDT000974274.1	control
GCA_018791165.1_ASM1879116v1	control
GCA_028459445.1_PDT001601938.1	control
GCA_001996585.1_ASM199658v1	control
GCA_003240245.1_ASM324024v1	control
GCA_902717735.1_12054_7_43	control
GCA_021478065.1_ASM2147806v1	control
GCA_024360085.1_ASM2436008v1	control
GCA_029930715.1_ASM2993071v1	control
GCA_016014805.1_ASM1601480v1	control
GCA_027180495.1_PDT001531170.1	control
GCA_002085545.1_ASM208554v1	control
GCA_021484235.1_ASM2148423v1	control
GCA_900042045.1_7521_5_31	control
GCA_011291685.1_ASM1129168v1	control
GCA_011291255.1_ASM1129125v1	control
GCA_026518385.1_PDT001501895.1	control
GCA_023587185.1_PDT001316953.1	control
GCA_014832685.1_ASM1483268v1	control
GCA_028904525.1_PDT001647790.1	control
GCA_027776925.1_PDT001566077.1	control
GCA_028363255.1_PDT001598279.1	control
GCA_015576495.1_PDT000811655.1	control
GCA_027724165.1_PDT001561069.1	control
GCA_027793815.1_PDT001565685.1	control
GCA_029385055.1_PDT001669771.1	control
GCA_028523105.1_PDT001607748.1	control
GCA_902719245.1_12083_7_11	control
GCA_027821135.1_PDT001559503.1	control
GCA_026841895.1_PDT001520515.1	control
GCA_029667045.1_ASM2966704v1	control
GCA_028588725.1_PDT001612169.1	control
GCA_015724325.1_ASM1572432v1	control
GCA_903808745.1_22114_8_113	control
GCA_001192095.1_9266_1_4	control
GCA_026894475.1_PDT001525512.1	control
GCA_015716925.1_ASM1571692v1	control
GCA_027545805.1_PDT001556127.1	control
GCA_029404895.1_PDT001667904.1	control
GCA_025246105.1_ASM2524610v1	control
GCA_027654685.1_PDT001563265.1	control
GCA_030352165.1_ASM3035216v1	control
GCA_027804815.1_PDT001569529.1	control
GCA_029832495.1_PDT001692882.1	control
GCA_029646705.1_PDT001644729.1	control
GCA_028084215.1_PDT001583093.1	control
GCA_027543645.1_PDT001556363.1	control
GCA_029386215.1_PDT001669675.1	control
GCA_000528115.1_Stap_aure_M0659_V1	control
GCA_027302045.1_PDT001547160.1	control
GCA_015602025.1_PDT000589567.1	control
GCA_027349425.1_PDT001547426.1	control
GCA_029641625.1_PDT001685400.1	control
GCA_015728945.1_ASM1572894v1	control
GCA_026744825.1_PDT001516158.1	control
GCA_027042135.1_PDT001534840.1	control
GCA_002723755.1_ASM272375v1	control
GCA_028932505.1_PDT001644949.1	control
GCA_000601945.1_Stap_aure_F87602_V1	control
GCA_000579675.1_Stap_aure_M55890_V1	control
GCA_020820715.1_ASM2082071v1	control
GCA_027716545.1_PDT001562099.1	control
GCA_009463595.1_ASM946359v1	control
GCA_025706445.1_PDT001453265.1	control
GCA_019716455.1_ASM1971645v1	control
GCA_027078925.1_PDT001534525.1	control
GCA_019757095.1_ASM1975709v1	control
GCA_027177415.1_PDT001531328.1	control
GCA_027179175.1_PDT001531239.1	control
GCA_028984965.1_PDT001642614.1	control
GCA_026475485.1_PDT001500576.4	control
GCA_026466625.1_PDT001499693.4	control
GCA_027527085.1_PDT001553776.1	control
GCA_026517905.1_PDT001501979.1	control
GCA_903803145.1_20621_1_109	control
GCA_000530545.1_Stap_aure_M0253_V1	control
GCA_028051585.1_PDT001570140.1	control
GCA_013338475.1_ASM1333847v1	control
GCA_020590945.1_ASM2059094v1	control
GCA_029423775.1_PDT001670224.1	control
GCA_015581455.1_PDT000811410.1	control
GCA_903991565.1_168_23426	control
GCA_028417725.1_PDT001600413.1	control
GCA_018680785.1_ASM1868078v1	control
GCA_018983265.1_ASM1898326v1	control
GCA_903810605.1_22139_5_111	control
GCA_027117655.1_PDT001533046.1	control
GCA_027910515.1_PDT001551355.1	control
GCA_016083275.1_PDT000878524.2	control
GCA_028010185.1_PDT001575648.1	control
GCA_027191085.1_PDT001540847.1	control
GCA_028183345.1_PDT001592614.1	control
GCA_027503285.1_PDT001555159.1	control
GCA_028387275.1_PDT001598829.1	control
GCA_025127895.1_ASM2512789v1	control
GCA_027149125.1_PDT001538669.1	control
GCA_023595025.1_PDT001317379.1	control
GCA_000643575.1_Stap_aure_VET0318R_V1	control
GCA_019018205.1_ASM1901820v1	control
GCA_026511505.1_PDT001502559.1	control
GCA_001354495.1_9235_1_12	control
GCA_024897935.1_ASM2489793v1	control
GCA_026502345.1_PDT001499941.5	control
GCA_027065155.1_PDT001534666.1	control
GCA_021404145.1_ASM2140414v1	control
GCA_900018225.1_7480_7_75	control
GCA_026870495.1_PDT001524184.1	control
GCA_028661815.1_PDT001616748.1	control
GCA_003420265.1_ASM342026v1	control
GCA_026728805.1_PDT001515960.1	control
GCA_027658065.1_PDT001563577.1	control
GCA_028986745.1_PDT001642526.1	control
GCA_027245985.1_PDT001530324.1	control
GCA_026837855.1_PDT001520759.1	control
GCA_015724745.1_ASM1572474v1	control
GCA_027758945.1_PDT001565911.1	control
GCA_027136915.1_PDT001532352.1	control
GCA_012652665.1_ASM1265266v1	control
GCA_027106135.1_PDT001533669.1	control
GCA_029666445.1_ASM2966644v1	control
GCA_015571055.1_PDT000812737.1	control
GCA_027285625.1_PDT001546254.1	control
GCA_026772615.1_PDT001519076.1	control
GCA_028469125.1_PDT001606516.1	control
GCA_022993785.1_PDT001286394.1	control
GCA_027944385.1_ASM2794438v1	control
GCA_027991085.1_PDT001578076.1	control
GCA_026592255.1_PDT001508920.1	control
GCA_026497685.1_PDT001503335.1	control
GCA_018589305.1_PDT001049281.1	control
GCA_027137735.1_PDT001532320.1	control
GCA_028425085.1_PDT001600653.1	control
GCA_027647825.1_PDT001562570.1	control
GCA_028468165.1_PDT001606708.1	control
GCA_025538275.1_PDT001440604.1	control
GCA_027705525.1_PDT001563355.1	control
GCA_027120055.1_PDT001532926.1	control
GCA_026660495.1_PDT001512298.1	control
GCA_027181635.1_PDT001531092.1	control
GCA_030906065.1_PDT001694379.1	control
GCA_030355605.1_ASM3035560v1	control
GCA_027122195.1_PDT001532812.1	control
GCA_021008395.1_ASM2100839v1	control
GCA_027121375.1_PDT001532854.1	control
GCA_003238775.1_ASM323877v1	control
GCA_029929265.1_ASM2992926v1	control
GCA_026748135.1_PDT001516989.1	control
GCA_029414375.1_PDT001669891.1	control
GCA_027272405.1_ASM2727240v1	control
GCA_009457655.1_ASM945765v1	control
GCA_009459225.1_ASM945922v1	control
GCA_903806235.1_21631_7_147	control
GCA_010603595.1_ASM1060359v1	control
GCA_026931785.1_PDT001528548.1	control
GCA_026732475.1_PDT001515664.1	control
GCA_029930555.1_ASM2993055v1	control
GCA_028388975.1_PDT001598814.1	control
GCA_019246005.1_PDT000151603.2	control
GCA_000638595.1_Stap_aure_C1894_V1	control
GCA_028977985.1_PDT001642939.1	control
GCA_027476495.1_PDT001550216.1	control
GCA_015606305.1_PDT000444221.1	control
GCA_027140235.1_PDT001538387.1	control
GCA_027294595.1_PDT001545871.1	control
GCA_027746645.1_PDT001565100.1	control
GCA_902723005.1_12162_8_30	control
GCA_027090875.1_PDT001534352.1	control
GCA_027098955.1_PDT001533878.1	control
GCA_027252355.1_PDT001530109.1	control
GCA_026590355.1_PDT001507800.1	control
GCA_021576615.1_ASM2157661v1	control
GCA_001839365.1_ASM183936v1	control
GCA_026898745.1_PDT001521067.1	control
GCA_027106875.1_PDT001533634.1	control
GCA_028586455.1_PDT001611894.1	control
GCA_018591795.1_PDT001048930.1	control
GCA_902719405.1_10456_5_17	control
GCA_021477615.1_ASM2147761v1	control
GCA_900324255.1_2_LA_86	control
GCA_018914945.1_ASM1891494v1	control
GCA_011291635.1_ASM1129163v1	control
GCA_027149885.1_PDT001538347.1	control
GCA_026476645.1_PDT001500114.4	control
GCA_027655345.1_PDT001563193.1	control
GCA_002126655.1_ASM212665v1	control
GCA_026779785.1_PDT001518997.1	control
GCA_026596575.1_PDT001508941.1	control
GCA_009674245.1_ASM967424v1	control
GCA_026495665.1_PDT001503434.1	control
GCA_002225105.1_ASM222510v1	control
GCA_010603525.1_ASM1060352v1	control
GCA_903809185.1_22114_8_157	control
GCA_027527905.1_PDT001553725.1	control
GCA_027301305.1_PDT001547070.1	control
GCA_027819815.1_PDT001559566.1	control
GCA_027878785.1_PDT001564557.1	control
GCA_000557945.1_Stap_aure_M0598_V1	control
GCA_026458265.1_PDT001499241.1	control
GCA_027203485.1_PDT001540393.1	control
GCA_030290375.1_ASM3029037v1	control
GCA_028468285.1_PDT001606701.1	control
GCA_027359455.1_ASM2735945v1	control
GCA_027548625.1_PDT001552979.1	control
GCA_003131045.1_15	control
GCA_027243085.1_PDT001540338.1	control
GCA_027628985.1_PDT001561780.1	control
GCA_026751035.1_PDT001516795.1	control
GCA_029387535.1_PDT001669625.1	control
GCA_003309215.1_ASM330921v1	control
GCA_028087535.1_PDT001585717.1	control
GCA_026729835.1_PDT001515930.1	control
GCA_027112915.1_PDT001533376.1	control
GCA_019412485.1_PDT001098228.1	control
GCA_028903685.1_PDT001647812.1	control
GCA_900126085.1_17175_2_41	control
GCA_027540165.1_PDT001556264.1	control
GCA_018604805.1_PDT001049462.1	control
GCA_026939415.1_PDT001529040.1	control
GCA_015574015.1_PDT000811802.1	control
GCA_029422155.1_PDT001670208.1	control
GCA_023847615.1_ASM2384761v1	control
GCA_903991615.1_165_23253	control
GCA_018149025.1_PDT001014028.1	control
GCA_002983175.1_ASM298317v1	control
GCA_025572905.1_ASM2557290v1	control
GCA_027599225.1_PDT001557355.1	control
GCA_026812265.1_PDT001522676.1	control
GCA_900047175.1_7414_7_90	control
GCA_903809125.1_22114_8_152	control
GCA_027521085.1_PDT001554270.1	control
GCA_008932315.1_ASM893231v1	control
GCA_022985455.1_PDT001286248.1	control
GCA_026645315.1_PDT001511007.1	control
GCA_003721115.1_ASM372111v1	control
GCA_015727965.1_ASM1572796v1	control
GCA_013405395.1_ASM1340539v1	control
GCA_023852815.1_ASM2385281v1	control
GCA_019716395.1_ASM1971639v1	control
GCA_029809105.1_ASM2980910v1	control
GCA_028953025.1_PDT001643957.1	control
GCA_002260285.1_ASM226028v1	control
GCA_026881905.1_PDT001524945.1	control
GCA_900097705.1_12291_8_25	control
GCA_026869755.1_PDT001524290.1	control
GCA_026513125.1_PDT001502145.1	control
GCA_027866585.1_PDT001565203.1	control
GCA_027645225.1_PDT001562824.1	control
GCA_026450765.1_PDT001499994.1	control
GCA_000683955.1_Stap_aure_VET0183R_V1	control
GCA_015716195.1_ASM1571619v1	control
GCA_021008895.1_ASM2100889v1	control
GCA_027956465.1_PDT001579303.1	control
GCA_027684385.1_PDT001564664.1	control
GCA_026526415.1_PDT001502164.1	control
GCA_026642075.1_PDT001511079.1	control
GCA_027004085.1_PDT001535192.1	control
GCA_026447525.1_PDT001500440.1	control
GCA_027709425.1_PDT001563064.1	control
GCA_903812765.1_22276_6_117	control
GCA_026468825.1_PDT001500382.4	control
GCA_026628475.1_PDT001509456.1	control
GCA_015729005.1_ASM1572900v1	control
GCA_026744115.1_PDT001516207.1	control
GCA_900042125.1_7748_6_14	control
GCA_026829965.1_PDT001521447.1	control
GCA_026595655.1_PDT001508958.1	control
GCA_001288625.1_11641_1_61	control
GCA_029666505.1_ASM2966650v1	control
GCA_027820235.1_PDT001559545.1	control
GCA_027126355.1_PDT001532709.1	control
GCA_900126755.1_17175_3_47	control
GCA_026838595.1_PDT001520722.1	control
GCA_902719335.1_12083_7_35	control
GCA_903805155.1_21631_7_33	control
GCA_027872485.1_PDT001563556.1	control
GCA_027209465.1_PDT001541211.1	control
GCA_027192805.1_PDT001540499.1	control
GCA_021484125.1_ASM2148412v1	control
GCA_019103945.1_ASM1910394v1	control
GCA_027774125.1_PDT001568927.1	control
GCA_026980265.1_PDT001535868.1	control
GCA_026978335.1_PDT001536111.1	control
GCA_027467005.1_PDT001546624.1	control
GCA_027811835.1_PDT001569587.1	control
GCA_900482625.1_7915_6_41	control
GCA_030242105.1_ASM3024210v1	control
GCA_026499225.1_PDT001503264.1	control
GCA_017663675.1_PDT000995484.1	control
GCA_903810475.1_22139_5_98	control
GCA_027707125.1_PDT001563248.1	control
GCA_026433435.1_PDT001501410.1	control
GCA_017698045.1_ASM1769804v1	control
GCA_001743105.1_ASM174310v1	control
GCA_014730675.1_ASM1473067v1	control
GCA_026961345.1_PDT001529230.1	control
GCA_026912025.1_PDT001527011.1	control
GCA_017665435.1_PDT000995466.1	control
GCA_028054535.1_PDT001570074.1	control
GCA_026927115.1_PDT001528486.1	control
GCA_029930375.1_ASM2993037v1	control
GCA_027244165.1_PDT001543388.1	control
GCA_026285445.1_PDT001492303.1	control
GCA_030354335.1_ASM3035433v1	control
GCA_027289125.1_PDT001546096.1	control
GCA_030488605.1_ASM3048860v1	control
GCA_027214495.1_PDT001541251.1	control
GCA_027041825.1_PDT001534848.1	control
GCA_027956185.1_PDT001579318.1	control
GCA_026835455.1_PDT001520866.1	control
GCA_021696675.1_PDT001231980.1	control
GCA_028926925.1_PDT001645194.1	control
GCA_027482645.1_PDT001550007.1	control
GCA_027128155.1_PDT001532636.1	control
GCA_027772685.1_PDT001566616.1	control
GCA_029403775.1_PDT001667975.1	control
GCA_030245175.1_ASM3024517v1	control
GCA_027125275.1_PDT001532738.1	control
GCA_027479705.1_PDT001549985.1	control
GCA_026978835.1_PDT001536084.1	control
GCA_027005985.1_PDT001536881.1	control
GCA_029405335.1_PDT001667868.1	control
GCA_026856095.1_PDT001523494.1	control
GCA_026821895.1_PDT001521883.1	control
GCA_000554365.1_Stap_aure_M0296_V1	control
GCA_903806225.1_21631_7_146	control
GCA_026954845.1_PDT001529419.1	control
GCA_027190785.1_PDT001530647.1	control
GCA_028951245.1_PDT001644054.1	control
GCA_023654965.1_ASM2365496v1	control
GCA_010603435.1_ASM1060343v1	control
GCA_026883965.1_PDT001524902.1	control
GCA_028945765.1_PDT001644335.1	control
GCA_026864675.1_PDT001524203.1	control
GCA_026452665.1_PDT001500469.2	control
GCA_029925485.1_ASM2992548v1	control
GCA_026832325.1_PDT001521298.1	control
GCA_024358935.1_ASM2435893v1	control
GCA_027099275.1_PDT001533861.1	control
GCA_026749535.1_PDT001516882.1	control
GCA_900035655.1_7414_7_12	control
GCA_024593235.1_ASM2459323v1	control
GCA_027543345.1_PDT001556794.1	control
GCA_027815775.1_PDT001569238.1	control
GCA_028183245.1_PDT001592618.1	control
GCA_027708005.1_PDT001563198.1	control
GCA_008040225.1_ASM804022v1	control
GCA_027002675.1_PDT001536904.1	control
GCA_026458165.1_PDT001499819.3	control
GCA_026910405.1_PDT001527057.1	control
GCA_027638805.1_PDT001561545.1	control
GCA_028193005.1_PDT001592995.1	control
GCA_024876855.1_PDT000589533.2	control
GCA_027189505.1_PDT001530717.1	control
GCA_001233425.1_4395_5_1	control
GCA_026829105.1_PDT001521502.1	control
GCA_027701765.1_PDT001564054.1	control
GCA_028195305.1_PDT001594048.1	control
GCA_027648345.1_PDT001562519.1	control
GCA_026941695.1_PDT001528992.1	control
GCA_002843765.1_ASM284376v1	control
GCA_902719635.1_12083_7_44	control
GCA_011063535.1_ASM1106353v1	control
GCA_009690485.1_ASM969048v1	control
GCA_028007985.1_PDT001575773.1	control
GCA_015543995.1_PDT000822124.1	control
GCA_027874445.1_PDT001564540.1	control
GCA_026471325.1_PDT001500387.4	control
GCA_015594405.1_PDT000655876.1	control
GCA_900040205.1_7521_5_50	control
GCA_027093735.1_PDT001534219.1	control
GCA_900038475.1_7554_6_73	control
GCA_027516645.1_PDT001554488.1	control
GCA_028638855.1_PDT001614517.1	control
GCA_002273265.1_ISU-877_v1.0	control
GCA_012277955.1_ASM1227795v1	control
GCA_000640615.1_Stap_aure_VET0055R_V1	control
GCA_028983375.1_PDT001642690.1	control
GCA_026836215.1_PDT001520822.1	control
GCA_003194065.1_ASM319406v1	control
GCA_015713865.1_ASM1571386v1	control
GCA_019712035.1_ASM1971203v1	control
GCA_015570735.1_PDT000812726.1	control
GCA_028950345.1_PDT001644102.1	control
GCA_000601685.1_Stap_aure_M62794_V1	control
GCA_003420185.1_ASM342018v1	control
GCA_027757705.1_PDT001566013.1	control
GCA_018146035.1_PDT001014091.1	control
GCA_027702705.1_PDT001563992.1	control
GCA_027504985.1_PDT001555074.1	control
GCA_000698065.1_A187	control
GCA_024594035.1_ASM2459403v1	control
GCA_026501525.1_PDT001503159.1	control
GCA_000553545.1_Stap_aure_M0203_V1	control
GCA_026602715.1_PDT001509196.1	control
GCA_026526555.1_PDT001502129.1	control
GCA_024896555.1_ASM2489655v1	control
GCA_902714175.1_5704_7_6	control
GCA_026742275.1_PDT001516464.1	control
GCA_024632955.1_PDT001383528.1	control
GCA_027815835.1_PDT001569236.1	control
GCA_026434475.1_PDT001501287.1	control
GCA_029666985.1_ASM2966698v1	control
GCA_009460565.1_ASM946056v1	control
GCA_028420225.1_PDT001600298.1	control
GCA_027186105.1_PDT001530895.1	control
GCA_030387035.1_ASM3038703v1	control
GCA_028426305.1_PDT001600566.1	control
GCA_027514305.1_PDT001554605.1	control
GCA_027960725.1_PDT001578917.1	control
GCA_030245605.1_ASM3024560v1	control
GCA_026488285.1_PDT001499535.5	control
GCA_000575445.1_Stap_aure_M1153_V1	control
GCA_017665915.1_PDT000995218.1	control
GCA_020389445.1_ASM2038944v1	control
GCA_015599725.1_PDT000618914.1	control
GCA_000558565.1_Stap_aure_M0246_V1	control
GCA_900250865.1_M2858	control
GCA_026437295.1_PDT001501159.1	control
GCA_027128635.1_PDT001532615.1	control
GCA_026916295.1_PDT001526782.1	control
GCA_027161965.1_PDT001532092.1	control
GCA_027291845.1_PDT001545957.1	control
GCA_027205285.1_PDT001541258.1	control
GCA_028509155.1_PDT001607029.1	control
GCA_000831885.1_ASM83188v1	control
GCA_026500025.1_PDT001503223.1	control
GCA_016015805.1_ASM1601580v1	control
GCA_027797655.1_PDT001559955.1	control
GCA_003813615.1_ASM381361v1	control
GCA_000360085.1_Stap_aure_M0066_V1	control
GCA_900483765.1_8140_1_29	control
GCA_903808865.1_22114_8_126	control
GCA_019099405.1_ASM1909940v1	control
GCA_026863575.1_PDT001524018.1	control
GCA_019098185.1_ASM1909818v1	control
GCA_027080555.1_PDT001534479.1	control
GCA_030245335.1_ASM3024533v1	control
GCA_021577235.1_ASM2157723v1	control
GCA_009913155.1_ASM991315v1	control
GCA_026298055.1_PDT001493283.1	control
GCA_027747595.1_PDT001565056.1	control
GCA_026845755.1_PDT001520332.1	control
GCA_015606845.1_PDT000423824.1	control
GCA_026651565.1_PDT001511702.1	control
GCA_027290585.1_PDT001546021.1	control
GCA_020144775.1_ASM2014477v1	control
GCA_027510645.1_PDT001554790.1	control
GCA_001234105.1_5295_1_7	control
GCA_027133435.1_PDT001532493.1	control
GCA_028932925.1_PDT001644925.1	control
GCA_027284925.1_PDT001546290.1	control
GCA_027640665.1_PDT001562589.1	control
GCA_027467705.1_PDT001546599.1	control
GCA_027528225.1_PDT001553622.1	control
GCA_026841655.1_PDT001520531.1	control
GCA_903807755.1_22114_8_14	control
GCA_030898625.1_PDT001695156.1	control
GCA_024359065.1_ASM2435906v1	control
GCA_028941585.1_PDT001644569.1	control
GCA_002267405.1_ASM226740v1	control
GCA_018178455.1_PDT001012994.1	control
GCA_026636935.1_PDT001511345.1	control
GCA_027542625.1_PDT001556800.1	control
GCA_027124115.1_PDT001532753.1	control
GCA_030289695.1_ASM3028969v1	control
GCA_028956865.1_PDT001643845.1	control
GCA_029950815.1_ASM2995081v1	control
GCA_026971875.1_PDT001536277.1	control
GCA_028040355.1_PDT001576298.1	control
GCA_029403975.1_PDT001667967.1	control
GCA_000536395.1_Stap_aure_M1555_V1	control
GCA_000537415.1_Stap_aure_LAMC0016_V1	control
GCA_027705785.1_PDT001563332.1	control
GCA_027098075.1_PDT001533909.1	control
GCA_001230965.1_5083_7_8	control
GCA_027168465.1_PDT001539163.1	control
GCA_027780805.1_PDT001568489.1	control
GCA_018983755.1_ASM1898375v1	control
GCA_027954665.1_PDT001579375.1	control
GCA_028588585.1_PDT001612177.1	control
GCA_028955645.2_PDT001650089.2	control
GCA_026471305.1_PDT001500575.4	control
GCA_028969765.1_PDT001643330.1	control
GCA_900080605.1_11641_1_4	control
GCA_027629805.1_PDT001561752.1	control
GCA_016621765.1_ASM1662176v1	control
GCA_027296785.1_PDT001545840.1	control
GCA_030241085.1_ASM3024108v1	control
GCA_028949225.1_PDT001644159.1	control
GCA_026937945.1_PDT001529131.1	control
GCA_028936985.1_PDT001644712.1	control
GCA_028982145.1_PDT001642734.1	control
GCA_015725205.1_ASM1572520v1	control
GCA_001233445.1_5364_3_12	control
GCA_029389015.1_PDT001669555.1	control
GCA_903804075.1_21673_5_17	control
GCA_903812305.1_22276_6_90	control
GCA_027508885.1_PDT001554875.1	control
GCA_028468005.1_PDT001606721.1	control
GCA_026597175.1_PDT001509342.1	control
GCA_026837675.1_PDT001520769.1	control
GCA_025246645.1_ASM2524664v1	control
GCA_025367675.1_ASM2536767v1	control
GCA_015579035.1_PDT000811535.1	control
GCA_000552485.1_Stap_aure_M0128_V1	control
GCA_026442735.1_PDT001500858.1	control
GCA_027282845.1_PDT001546394.1	control
GCA_000637435.1_Stap_aure_2011-60-2078-5_V1	control
GCA_027137895.1_PDT001532309.1	control
GCA_027944455.1_ASM2794445v1	control
GCA_019124475.1_ASM1912447v1	control
GCA_028952165.1_PDT001644000.1	control
GCA_027201485.1_PDT001540505.1	control
GCA_001234705.1_4351_8_3	control
GCA_018305965.1_ASM1830596v1	control
GCA_026354695.1_PDT001492739.1	control
GCA_900038825.1_7554_6_18	control
GCA_027461585.1_PDT001547012.1	control
GCA_900482735.1_7922_1_3	control
GCA_027871505.1_PDT001563615.1	control
GCA_026496025.1_PDT001503417.1	control
GCA_027598385.1_PDT001557258.1	control
GCA_027210845.1_PDT001541583.1	control
GCA_902714535.1_5985_2_10	control
GCA_015159655.1_ASM1515965v1	control
GCA_900483275.1_7922_1_75	control
GCA_026896255.1_PDT001525685.1	control
GCA_026584405.1_PDT001508497.1	control
GCA_028048055.1_PDT001576194.1	control
GCA_000242555.2_ASM24255v2	control
GCA_014636955.1_ASM1463695v1	control
GCA_000542015.1_Stap_aure_FVRH6074_V1	control
GCA_026487625.1_PDT001503644.1	control
GCA_017097905.1_PDT000974390.1	control
GCA_028925185.1_PDT001645271.1	control
GCA_028892215.1_PDT001647895.1	control
GCA_900048705.1_7414_8_75	control
GCA_000637215.1_Stap_aure_19571_V1	control
GCA_026592535.1_PDT001507566.1	control
GCA_015728725.1_ASM1572872v1	control
GCA_005861165.1_ASM586116v1	control
GCA_028933505.1_PDT001644895.1	control
GCA_026758535.1_PDT001517301.1	control
GCA_900061105.1_7480_8_67	control
GCA_028297105.1_PDT001596642.1	control
GCA_011061465.1_ASM1106146v1	control
GCA_027114815.1_PDT001533278.1	control
GCA_028978405.1_PDT001642916.1	control
GCA_019758535.1_ASM1975853v1	control
GCA_029419395.1_PDT001669856.1	control
GCA_021479145.1_ASM2147914v1	control
GCA_027541885.1_PDT001556184.1	control
GCA_026430835.1_PDT001501507.1	control
GCA_026658305.1_PDT001512280.1	control
[truncated: 18,154 more rows]

## Sheet: 40000
GCA_027883445.1_PDT001568668.1	control
GCA_028081895.1_PDT001583170.1	control
GCA_024018335.1_PDT001337732.1	control
GCA_011060455.1_ASM1106045v1	control
GCA_001351615.1_8489_7_53	control
GCA_026762515.1_PDT001517487.1	control
GCA_026936425.1_PDT001527058.1	control
GCA_026512905.1_PDT001502336.1	control
GCA_026607975.1_PDT001508676.1	control
GCA_026848875.1_PDT001520177.1	control
GCA_027755605.1_PDT001566370.1	control
GCA_014727695.1_ASM1472769v1	control
GCA_900044965.1_7554_6_48	control
GCA_027359095.1_PDT001547252.1	control
GCA_016831295.1_ASM1683129v1	control
GCA_024160405.1_ASM2416040v1	control
GCA_023761505.1_PDT001323809.1	control
GCA_000533195.1_Stap_aure_M1502_V1	control
GCA_900055275.1_7748_6_75	control
GCA_024594275.1_ASM2459427v1	control
GCA_001352775.1_7748_4_78	control
GCA_028930485.1_PDT001645040.1	control
GCA_026441955.1_PDT001500899.1	control
GCA_026896895.1_PDT001525477.1	control
GCA_026509385.1_PDT001502495.1	control
GCA_000544745.1_Stap_aure_M0875_V1	control
GCA_019280455.1_ASM1928045v1	control
GCA_026429235.1_PDT001501593.1	control
GCA_026495345.1_PDT001503452.1	control
GCA_000608265.1_Stap_aure_DAR3788_V1	control
GCA_030646475.1_ASM3064647v1	control
GCA_000712685.1_psa1101211	control
GCA_027808035.1_PDT001569305.1	control
GCA_026445385.1_PDT001500517.1	control
GCA_015101695.1_ASM1510169v1	control
GCA_903991115.1_128_21174	control
GCA_027810055.1_PDT001559756.1	control
GCA_026449225.1_PDT001500231.1	control
GCA_017919295.1_ASM1791929v1	control
GCA_000601545.1_Stap_aure_F16108_V1	control
GCA_029948835.1_ASM2994883v1	control
GCA_027898355.1_PDT001552042.1	control
GCA_030350615.1_ASM3035061v1	control
GCA_027117755.1_PDT001533040.1	control
GCA_029394955.1_PDT001669251.1	control
GCA_028419095.1_PDT001600320.1	control
GCA_027535085.1_PDT001556096.1	control
GCA_026849695.1_PDT001520129.1	control
GCA_027884075.1_PDT001568609.1	control
GCA_029042575.1_PDT001652582.1	control
GCA_018682265.1_ASM1868226v1	control
GCA_027724245.1_PDT001561067.1	control
GCA_016082855.1_PDT000878549.2	control
GCA_027779205.1_PDT001568696.1	control
GCA_029690325.1_PDT001687530.1	control
GCA_026470025.1_PDT001500573.4	control
GCA_000604985.1_Stap_aure_H15911_V1	control
GCA_008934815.1_ASM893481v1	control
GCA_029029655.1_PDT001652398.1	control
GCA_903804605.1_21673_5_70	control
GCA_028920405.1_PDT001645401.1	control
GCA_027540785.1_PDT001556931.1	control
GCA_900045555.1_7554_6_17	control
GCA_027741015.1_PDT001565606.1	control
GCA_027868125.1_PDT001561858.1	control
GCA_018210445.1_ASM1821044v1	control
GCA_026470645.1_PDT001499722.4	control
GCA_001206195.1_7907_4_51	control
GCA_027548265.1_PDT001552995.1	control
GCA_027157955.1_PDT001538794.1	control
GCA_026336775.1_PDT001494158.1	control
GCA_900062125.1_7564_8_70	control
GCA_027898615.1_PDT001552035.1	control
GCA_026911705.1_PDT001526981.1	control
GCA_001227645.1_4395_8_7	control
GCA_016831795.1_ASM1683179v1	control
GCA_026641235.1_PDT001511128.1	control
GCA_012278335.1_ASM1227833v1	control
GCA_008934715.1_ASM893471v1	control
GCA_027654045.1_PDT001563292.1	control
GCA_028365115.1_PDT001598192.1	control
GCA_014727535.1_ASM1472753v1	control
GCA_027271925.1_ASM2727192v1	control
GCA_026448805.1_PDT001500252.1	control
GCA_028313105.1_PDT001597599.1	control
GCA_020150915.1_ASM2015091v1	control
GCA_026297975.1_PDT001493295.1	control
GCA_018997205.1_ASM1899720v1	control
GCA_030290295.1_ASM3029029v1	control
GCA_027103855.1_PDT001533791.1	control
GCA_030486985.1_ASM3048698v1	control
GCA_026605075.1_PDT001507473.1	control
GCA_027759225.1_PDT001565898.1	control
GCA_027144085.1_PDT001532219.1	control
GCA_028391865.1_PDT001598775.1	control
GCA_020662955.1_ASM2066295v1	control
GCA_027198125.1_PDT001530529.1	control
GCA_027870545.1_PDT001563751.1	control
GCA_028132235.1_PDT001589752.1	control
GCA_026890695.1_PDT001525628.1	control
GCA_027987415.1_PDT001578255.1	control
GCA_015578775.1_PDT000811583.1	control
GCA_027897815.1_PDT001552072.1	control
GCA_003418565.1_ASM341856v1	control
GCA_027291245.1_PDT001545984.1	control
GCA_026336475.1_PDT001494177.1	control
GCA_027478715.1_PDT001550224.1	control
GCA_012277735.1_ASM1227773v1	control
GCA_027245245.1_PDT001530354.1	control
GCA_027780105.1_PDT001568547.1	control
GCA_009675655.1_ASM967565v1	control
GCA_027715045.1_PDT001562138.1	control
GCA_027868025.1_PDT001561863.1	control
GCA_021429565.1_PDT001218084.1	control
GCA_000560645.1_Stap_aure_T28854_V1	control
GCA_030207055.1_ASM3020705v1	control
GCA_026469545.1_PDT001500148.4	control
GCA_026496985.1_PDT001503373.1	control
GCA_027970785.1_PDT001578527.1	control
GCA_030207095.1_ASM3020709v1	control
GCA_021482925.1_ASM2148292v1	control
GCA_003239255.1_ASM323925v1	control
GCA_013307065.1_ASM1330706v1	control
GCA_026829025.1_PDT001521509.1	control
GCA_000595865.1_Stap_aure_DAR5834_V1	control
GCA_026865055.1_PDT001524181.1	control
GCA_019016125.1_ASM1901612v1	control
GCA_015540605.1_PDT000871176.1	control
GCA_015569735.1_PDT000812798.1	control
GCA_027846255.1_PDT001572155.1	control
GCA_029852575.1_ASM2985257v1	control
GCA_001208445.1_7738_3_96	control
GCA_003420775.1_ASM342077v1	control
GCA_014692715.1_ASM1469271v1	control
GCA_021483625.1_ASM2148362v1	control
GCA_027205245.1_PDT001541383.1	control
GCA_026973375.1_PDT001536204.1	control
GCA_026600215.1_PDT001509471.1	control
GCA_026298235.1_PDT001492718.1	control
GCA_009456905.1_ASM945690v1	control
GCA_018149855.1_PDT001013982.1	control
GCA_017198555.1_PDT000942919.1	control
GCA_029033065.1_PDT001652962.1	control
GCA_027875865.1_PDT001564642.1	control
GCA_025574165.1_ASM2557416v1	control
GCA_030354285.1_ASM3035428v1	control
GCA_028346395.1_PDT001597973.1	control
GCA_026910945.1_PDT001526929.1	control
GCA_027834255.1_PDT001571027.1	control
GCA_027135055.1_PDT001532418.1	control
GCA_002574055.1_ASM257405v1	control
GCA_900039825.1_7748_6_18	control
GCA_027774845.1_PDT001568885.1	control
GCA_026470925.1_PDT001500636.4	control
GCA_027040145.1_PDT001534895.1	control
GCA_026631635.1_PDT001511627.1	control
GCA_023362755.1_PDT001307540.1	control
GCA_028195745.1_PDT001594018.1	control
GCA_027997365.1_PDT001576293.1	control
GCA_026958135.1_PDT001529332.1	control
GCA_026452245.1_PDT001499674.1	control
GCA_026825015.1_PDT001521740.1	control
GCA_015601965.1_PDT000589508.1	control
GCA_028075775.1_PDT001583287.1	control
GCA_003571365.1_ASM357136v1	control
GCA_027840255.1_PDT001571740.1	control
GCA_030207535.1_ASM3020753v1	control
GCA_029501915.1_PDT001672249.1	control
GCA_027012185.1_PDT001536811.1	control
GCA_015617865.2_PDT000108650.2	control
GCA_028981345.1_PDT001642766.1	control
GCA_027643265.1_PDT001561352.1	control
GCA_015725515.1_ASM1572551v1	control
GCA_015576195.1_PDT000811668.1	control
GCA_027018275.1_PDT001536701.1	control
GCA_027528765.1_PDT001553597.1	control
GCA_026526195.1_PDT001502219.1	control
GCA_018150845.1_PDT001013938.1	control
GCA_027135195.1_PDT001532414.1	control
GCA_027879405.1_PDT001564502.1	control
GCA_903812695.1_22276_6_111	control
GCA_026990265.1_PDT001535181.1	control
GCA_027252155.1_PDT001530118.1	control
GCA_903987625.1_HR534_29597	control
GCA_027103995.1_PDT001533785.1	control
GCA_027203425.1_PDT001540395.1	control
GCA_029387895.1_PDT001669610.1	control
GCA_027139255.1_PDT001538447.1	control
GCA_030353405.1_ASM3035340v1	control
GCA_026662015.1_PDT001512056.1	control
GCA_000544485.1_Stap_aure_M0851_V1	control
GCA_028006865.1_PDT001575836.1	control
GCA_002274945.1_UMN-3_v1.0	control
GCA_027109655.1_PDT001533536.1	control
GCA_027120375.1_PDT001532906.1	control
GCA_026632395.1_PDT001511580.1	control
GCA_017086665.1_PDT000974816.1	control
GCA_026829085.1_PDT001521501.1	control
GCA_012277375.1_ASM1227737v1	control
GCA_030488605.1_ASM3048860v1	control
GCA_027718565.1_PDT001562033.1	control
GCA_009754145.1_ASM975414v1	control
GCA_027798495.1_PDT001559942.1	control
GCA_019016965.1_ASM1901696v1	control
GCA_028975735.1_PDT001643050.1	control
GCA_026747595.1_PDT001516980.1	control
GCA_014731045.1_ASM1473104v1	control
GCA_018306225.1_ASM1830622v1	control
GCA_030352805.1_ASM3035280v1	control
GCA_013406035.1_ASM1340603v1	control
GCA_902718605.1_12054_8_43	control
GCA_028180585.1_PDT001591424.1	control
GCA_024497395.1_ASM2449739v1	control
GCA_027360595.1_PDT001547156.1	control
GCA_019718405.1_ASM1971840v1	control
GCA_027870005.1_PDT001563133.1	control
GCA_027597835.1_PDT001557280.1	control
GCA_026742275.1_PDT001516464.1	control
GCA_902714085.1_4925_6_9	control
GCA_027825155.1_PDT001559292.1	control
GCA_018996065.1_ASM1899606v1	control
GCA_000587435.1_Stap_aure_H72131_V1	control
GCA_026943035.1_PDT001528928.1	control
GCA_027138135.1_PDT001532300.1	control
GCA_026645455.1_PDT001511004.1	control
GCA_026834315.1_PDT001521177.1	control
GCA_027467705.1_PDT001546599.1	control
GCA_026725435.1_PDT001515646.1	control
GCA_027145585.1_PDT001538810.1	control
GCA_017695395.1_ASM1769539v1	control
GCA_026899485.1_PDT001521020.1	control
GCA_025572845.1_ASM2557284v1	control
GCA_026957295.1_PDT001529402.1	control
GCA_001855085.1_ASM185508v1	control
GCA_027812255.1_PDT001569513.1	control
GCA_026845995.1_PDT001520324.1	control
GCA_027650825.1_PDT001562298.1	control
GCA_020167845.1_ASM2016784v1	control
GCA_028987845.1_PDT001642471.1	control
GCA_022214395.1_ASM2221439v1	control
GCA_027742045.1_PDT001565528.1	control
GCA_027647205.1_PDT001562641.1	control
GCA_027750095.1_PDT001564946.1	control
GCA_026761035.1_PDT001517212.1	control
GCA_027760305.1_PDT001565830.1	control
GCA_000574125.1_Stap_aure_M1264_V1	control
GCA_025700665.1_PDT001453276.1	control
GCA_027756225.1_PDT001566261.1	control
GCA_027479705.1_PDT001549985.1	control
GCA_019019165.1_ASM1901916v1	control
GCA_028966565.1_PDT001643442.1	control
GCA_026938635.1_PDT001526853.1	control
GCA_027247645.1_PDT001530235.1	control
GCA_027187525.1_PDT001530815.1	control
GCA_021482665.1_ASM2148266v1	control
GCA_003260465.1_ASM326046v1	control
GCA_026820145.1_PDT001522148.1	control
GCA_028367215.1_PDT001598466.1	control
GCA_027601015.1_PDT001557686.1	control
GCA_015717635.1_ASM1571763v1	control
GCA_001046575.1_ASM104657v1	control
GCA_027870405.1_PDT001563780.1	control
GCA_009873335.1_ASM987333v1	control
GCA_027149985.1_PDT001538324.1	control
GCA_026465245.1_PDT001499090.4	control
GCA_026839835.1_PDT001520637.1	control
GCA_027546785.1_PDT001556077.1	control
GCA_009750275.1_ASM975027v1	control
GCA_000608165.1_Stap_aure_DAR3772_V1	control
GCA_029030045.1_PDT001652370.1	control
GCA_028552865.1_PDT001609777.1	control
GCA_027508965.1_PDT001554872.1	control
GCA_027759525.1_PDT001565868.1	control
GCA_021479525.1_ASM2147952v1	control
GCA_027704385.1_PDT001563429.1	control
GCA_028397165.1_PDT001599794.1	control
GCA_030356045.1_ASM3035604v1	control
GCA_027030575.1_PDT001534993.1	control
GCA_027546445.1_PDT001556095.1	control
GCA_027841115.1_PDT001571791.1	control
GCA_027541885.1_PDT001556184.1	control
GCA_027709865.1_PDT001563043.1	control
GCA_900017635.1_7480_8_84	control
GCA_021420425.1_PDT001217987.1	control
GCA_027629845.1_PDT001561749.1	control
GCA_027155355.1_PDT001532159.1	control
GCA_019016145.1_ASM1901614v1	control
GCA_026825135.1_PDT001521731.1	control
GCA_014693365.1_ASM1469336v1	control
GCA_015575275.1_PDT000811771.1	control
GCA_903988575.1_IT710_29530	control
GCA_026850655.1_PDT001520071.1	control
GCA_009456975.1_ASM945697v1	control
GCA_023621515.1_ASM2362151v1	control
GCA_027529505.1_PDT001553559.1	control
GCA_026958655.1_PDT001529285.1	control
GCA_024360665.1_ASM2436066v1	control
GCA_027358235.1_PDT001547283.1	control
GCA_026298055.1_PDT001493283.1	control
GCA_000544045.1_Stap_aure_M0812_V1	control
GCA_023657265.1_ASM2365726v1	control
GCA_027840555.1_PDT001571710.1	control
GCA_028393445.1_PDT001599923.1	control
GCA_017918355.1_ASM1791835v1	control
GCA_026344655.1_PDT001493944.1	control
GCA_026424655.1_PDT001501734.1	control
GCA_000253135.1_ASM25313v1	control
GCA_027538025.1_PDT001553068.1	control
GCA_027734605.1_PDT001565196.1	control
GCA_026911125.1_PDT001527132.1	control
GCA_027824315.1_PDT001559343.1	control
GCA_026504745.1_PDT001499213.5	control
GCA_000531035.1_Stap_aure_M0152_V1	control
GCA_015685635.2_PDT000108732.2	control
GCA_902719445.1_12083_7_27	control
GCA_000643895.1_Stap_aure_VET0352R_V1	control
GCA_030352745.1_ASM3035274v1	control
GCA_002274205.1_ISU-996_v1.0	control
GCA_021480725.1_ASM2148072v1	control
GCA_027463665.1_PDT001546852.1	control
GCA_027122875.1_PDT001532789.1	control
GCA_027754925.1_PDT001566438.1	control
GCA_030889825.1_PDT001696537.1	control
GCA_003310625.1_ASM331062v1	control
GCA_027974665.1_PDT001578515.1	control
GCA_000544305.1_Stap_aure_M0837_V1	control
GCA_903990905.1_102_20528	control
GCA_027598485.1_PDT001557251.1	control
GCA_011027205.1_ASM1102720v1	control
GCA_026779165.1_PDT001519035.1	control
GCA_026515005.1_PDT001502087.1	control
GCA_028924965.1_PDT001645282.1	control
GCA_012650935.1_ASM1265093v1	control
GCA_003324235.1_ASM332423v1	control
GCA_020666815.1_ASM2066681v1	control
GCA_023846595.1_ASM2384659v1	control
GCA_027985305.1_PDT001578298.1	control
GCA_027089525.1_PDT001534381.1	control
GCA_028892255.1_PDT001647892.1	control
GCA_027767965.1_PDT001568988.1	control
GCA_030906285.1_PDT001694369.1	control
GCA_027974475.1_PDT001578522.1	control
GCA_027067655.1_PDT001534639.1	control
GCA_027809455.1_PDT001559785.1	control
GCA_029385095.1_PDT001669770.1	control
GCA_027513845.1_PDT001554627.1	control
GCA_019757785.1_ASM1975778v1	control
GCA_030489385.1_ASM3048938v1	control
GCA_900040155.1_7480_7_69	control
GCA_000685445.1_Final-MM66-454-contigs	control
GCA_027016865.1_PDT001535255.1	control
GCA_029391615.1_PDT001669423.1	control
GCA_018810685.1_PDT001049354.1	control
GCA_027057735.1_PDT001534746.1	control
GCA_027784785.1_PDT001568229.1	control
GCA_026910245.1_PDT001527091.1	control
GCA_026471245.1_PDT001500572.4	control
GCA_027526765.1_PDT001553791.1	control
GCA_026491125.1_PDT001503534.1	control
GCA_026850395.1_PDT001520088.1	control
GCA_028131725.1_PDT001589777.1	control
GCA_027113435.1_PDT001533348.1	control
GCA_020588185.1_ASM2058818v1	control
GCA_026969195.1_PDT001536408.1	control
GCA_027839595.1_PDT001571742.1	control
GCA_027287865.1_PDT001546162.1	control
GCA_026638395.1_PDT001511271.1	control
GCA_900081865.1_12673_1_66	control
GCA_027355185.1_PDT001547331.1	control
GCA_023197745.1_ASM2319774v1	control
GCA_021008455.1_ASM2100845v1	control
GCA_024915535.1_ASM2491553v1	control
GCA_027359215.1_PDT001547241.1	control
GCA_028924025.1_PDT001645300.1	control
GCA_900080975.1_12625_6_28	control
GCA_027514485.1_PDT001554596.1	control
GCA_002267525.1_ASM226752v1	control
GCA_015728275.1_ASM1572827v1	control
GCA_019099305.1_ASM1909930v1	control
GCA_028964445.1_PDT001643553.1	control
GCA_026728975.1_PDT001515830.1	control
GCA_002905435.1_ASM290543v1	control
GCA_013339485.1_ASM1333948v1	control
GCA_027647745.1_PDT001562582.1	control
GCA_027703385.1_PDT001563606.1	control
GCA_003717315.1_ASM371731v1	control
GCA_024020255.1_PDT001337636.1	control
GCA_902718695.1_12054_8_58	control
GCA_023707305.1_ASM2370730v1	control
GCA_027647685.1_PDT001562587.1	control
GCA_027520565.1_PDT001554284.1	control
GCA_027638265.1_PDT001561572.1	control
GCA_030288295.1_ASM3028829v1	control
GCA_002274455.1_UCI31_v1.0	control
GCA_026628725.1_PDT001508916.1	control
GCA_015580635.1_PDT000811455.1	control
GCA_027118095.1_PDT001533025.1	control
GCA_025701685.1_PDT001452667.1	control
GCA_027521925.1_PDT001554224.1	control
GCA_027721665.1_PDT001561154.1	control
GCA_026348515.1_PDT001493661.1	control
GCA_009456915.1_ASM945691v1	control
GCA_026756615.1_PDT001517395.1	control
GCA_028903665.1_PDT001647814.1	control
GCA_026354375.1_PDT001492747.1	control
GCA_011027525.1_ASM1102752v1	control
GCA_026950765.1_PDT001528894.1	control
GCA_028466075.1_PDT001606828.1	control
GCA_028921005.1_PDT001645375.1	control
GCA_027178095.1_PDT001531292.1	control
GCA_027530355.1_PDT001553537.1	control
GCA_029421675.1_PDT001670180.1	control
GCA_026639535.1_PDT001511221.1	control
GCA_000549505.1_Stap_aure_M1345_V1	control
GCA_021008535.1_ASM2100853v1	control
GCA_029415355.1_PDT001669949.1	control
GCA_023855905.1_ASM2385590v1	control
GCA_019294955.1_ASM1929495v1	control
GCA_902720105.1_12083_8_20	control
GCA_024019315.1_PDT001337681.1	control
GCA_028428795.1_PDT001601183.1	control
GCA_028984055.1_PDT001642655.1	control
GCA_018170895.1_PDT001012934.1	control
GCA_026940215.1_PDT001529124.1	control
GCA_027199385.1_PDT001540653.1	control
GCA_900490425.1_8140_1_78	control
GCA_020663205.1_ASM2066320v1	control
GCA_023589485.1_PDT001316570.1	control
GCA_027597195.1_PDT001557342.1	control
GCA_024588515.1_ASM2458851v1	control
GCA_026601455.1_PDT001509306.1	control
GCA_027303385.1_PDT001546694.1	control
GCA_011025505.1_ASM1102550v1	control
GCA_027505185.1_PDT001555062.1	control
GCA_021368155.1_ASM2136815v1	control
GCA_026436975.1_PDT001501177.1	control
GCA_027115215.1_PDT001533257.1	control
GCA_900082075.1_12673_2_47	control
GCA_027983035.1_PDT001578351.1	control
GCA_903804365.1_21673_5_46	control
GCA_028075895.1_PDT001583275.1	control
GCA_027773025.1_PDT001566344.1	control
GCA_000640895.1_Stap_aure_VET0075R_V1	control
GCA_026588595.1_PDT001507727.1	control
GCA_009458595.1_ASM945859v1	control
GCA_027248005.1_PDT001530222.1	control
GCA_028763125.1_PDT001637134.1	control
GCA_026496845.1_PDT001503376.1	control
GCA_003095175.1_ASM309517v1	control
GCA_026829985.1_PDT001521445.1	control
GCA_028457525.1_PDT001601959.1	control
GCA_026931785.1_PDT001528548.1	control
GCA_028972425.1_PDT001643185.1	control
GCA_028452015.1_PDT001601611.1	control
GCA_015617145.2_PDT000108614.2	control
GCA_027303105.1_PDT001546826.1	control
GCA_903803465.1_20621_1_141	control
GCA_026645115.1_PDT001511016.1	control
GCA_027191625.1_PDT001540616.1	control
GCA_000649105.1_gsa21205v01	control
GCA_026512585.1_PDT001502445.1	control
GCA_024404535.1_PDT001368109.1	control
GCA_027002885.1_PDT001537051.1	control
GCA_030735295.1_PDT001701222.1	control
GCA_026638655.1_PDT001511260.1	control
GCA_026850775.1_PDT001520064.1	control
GCA_027526085.1_PDT001554015.1	control
GCA_027245985.1_PDT001530324.1	control
GCA_024391205.1_ASM2439120v1	control
GCA_003239845.1_ASM323984v1	control
GCA_026972215.1_PDT001536261.1	control
GCA_028084435.1_PDT001583082.1	control
GCA_900048285.1_7480_8_59	control
GCA_026832515.1_PDT001521279.1	control
GCA_026497425.1_PDT001503350.1	control
GCA_028085815.1_PDT001583483.1	control
GCA_027807155.1_PDT001569543.1	control
GCA_026507895.1_PDT001502523.1	control
GCA_000545825.1_Stap_aure_M0961_V1	control
GCA_028975975.1_PDT001643037.1	control
GCA_027515905.1_PDT001554524.1	control
GCA_027870785.1_PDT001563694.1	control
GCA_018210925.1_ASM1821092v1	control
GCA_027748575.1_PDT001565010.1	control
GCA_900097825.1_12291_8_9	control
GCA_020587055.1_ASM2058705v1	control
GCA_028349985.1_PDT001597839.1	control
GCA_026514105.1_PDT001502162.1	control
GCA_021960765.1_ASM2196076v1	control
GCA_903803605.1_20621_1_155	control
GCA_007050425.1_ASM705042v1	control
GCA_023594285.1_PDT001317517.1	control
GCA_027117835.1_PDT001533043.1	control
GCA_026951545.1_PDT001529420.1	control
GCA_900483735.1_8140_1_49	control
GCA_027140195.1_PDT001538388.1	control
GCA_022226995.1_ASM2222699v1	control
GCA_026504645.1_PDT001499218.5	control
GCA_026661715.1_PDT001512075.1	control
GCA_014353375.1_ASM1435337v1	control
GCA_027280245.1_PDT001546530.1	control
GCA_019717125.1_ASM1971712v1	control
GCA_027353325.1_PDT001547363.1	control
GCA_028929885.1_PDT001645069.1	control
GCA_027535485.1_PDT001553189.1	control
GCA_027782385.1_PDT001568393.1	control
GCA_027467495.1_PDT001546593.1	control
GCA_027813415.1_PDT001569308.1	control
GCA_026842135.1_PDT001520488.1	control
GCA_001192075.1_7907_7_88	control
GCA_026879305.1_PDT001524922.1	control
GCA_902716195.1_12162_6_91	control
GCA_027975885.1_PDT001578470.1	control
GCA_026447645.1_PDT001500432.1	control
GCA_027532365.1_PDT001553280.1	control
GCA_027169265.1_PDT001539124.1	control
GCA_027896515.1_PDT001552128.1	control
GCA_903991625.1_160_22820	control
GCA_003309465.1_ASM330946v1	control
GCA_024896105.1_ASM2489610v1	control
GCA_026744885.1_PDT001516159.1	control
GCA_015599925.1_PDT000618879.1	control
GCA_028935425.1_PDT001644793.1	control
GCA_028184025.1_PDT001592366.1	control
GCA_027875605.1_PDT001564668.1	control
GCA_027878865.1_PDT001564547.1	control
GCA_000562675.1_Stap_aure_T72838_V1	control
GCA_024899495.1_ASM2489949v1	control
GCA_027160475.1_PDT001532117.1	control
GCA_026929505.1_PDT001528356.1	control
GCA_019123555.1_ASM1912355v1	control
GCA_028426725.1_PDT001600508.1	control
GCA_026226515.1_ASM2622651v1	control
GCA_029766075.1_ASM2976607v1	control
GCA_027700265.1_PDT001564163.1	control
GCA_029404235.1_PDT001667951.1	control
GCA_027769785.1_PDT001566032.1	control
GCA_019014685.1_ASM1901468v1	control
GCA_021575055.1_ASM2157505v1	control
GCA_009660995.1_ASM966099v1	control
GCA_003418985.1_ASM341898v1	control
GCA_027517145.1_PDT001554462.1	control
GCA_028366435.1_PDT001598212.1	control
GCA_026864595.1_PDT001524214.1	control
GCA_027740725.1_PDT001565621.1	control
GCA_026885985.1_PDT001524817.1	control
GCA_900042475.1_7554_6_59	control
GCA_027352605.1_PDT001547364.1	control
GCA_027724425.1_PDT001561059.1	control
GCA_028919045.1_PDT001645422.1	control
GCA_000174615.1_ASM17461v1	control
GCA_028929425.1_PDT001645095.1	control
GCA_014734155.1_ASM1473415v1	control
GCA_029853185.1_ASM2985318v1	control
GCA_002122115.1_ASM212211v1	control
GCA_028429285.1_PDT001601156.1	control
GCA_027783345.1_PDT001568324.1	control
GCA_015724565.1_ASM1572456v1	control
GCA_014694955.1_ASM1469495v1	control
GCA_019713815.1_ASM1971381v1	control
GCA_026629415.1_PDT001511739.1	control
GCA_014794145.1_ASM1479414v1	control
GCA_027518125.1_PDT001554414.1	control
GCA_027884405.1_PDT001568568.1	control
GCA_015573895.1_PDT000811806.1	control
GCA_027169545.1_PDT001539107.1	control
GCA_027303745.1_PDT001547069.1	control
GCA_019100265.1_ASM1910026v1	control
GCA_026496445.1_PDT001503398.1	control
GCA_027898175.1_PDT001552052.1	control
GCA_001210265.1_7907_4_67	control
GCA_028936425.1_PDT001644743.1	control
GCA_900098465.1_9119_2_87	control
GCA_028076095.1_PDT001583475.1	control
GCA_026815965.1_PDT001522443.1	control
GCA_026975455.1_PDT001536050.1	control
GCA_002275385.1_ISU-951_v1.0	control
GCA_027479945.1_PDT001550145.1	control
GCA_027254635.1_PDT001529991.1	control
GCA_026479125.1_PDT001498727.3	control
GCA_028362935.1_PDT001598312.1	control
GCA_026947565.1_PDT001528875.1	control
GCA_027247725.1_PDT001530242.1	control
GCA_026836415.1_PDT001520812.1	control
GCA_947037545.1_SA-10B	control
GCA_026943855.1_PDT001528897.1	control
GCA_030350535.1_ASM3035053v1	control
GCA_025549795.1_PDT001440652.1	control
GCA_027751385.1_PDT001566420.1	control
GCA_020167755.1_ASM2016775v1	control
GCA_028212655.1_PDT001595965.1	control
GCA_029033875.1_PDT001653022.1	control
GCA_027189975.1_PDT001530691.1	control
GCA_019018865.1_ASM1901886v1	control
GCA_026835135.1_PDT001520888.1	control
GCA_029391115.1_PDT001669448.1	control
GCA_901485155.1_sau_m_8912_assembly	control
GCA_027289525.1_PDT001546076.1	control
GCA_000607085.1_Stap_aure_W80013_V1	control
GCA_019713355.1_ASM1971335v1	control
GCA_022239425.1_ASM2223942v1	control
GCA_027793595.1_PDT001565695.1	control
GCA_026772635.1_PDT001518941.1	control
GCA_028459425.1_PDT001601931.1	control
GCA_030240405.1_ASM3024040v1	control
GCA_026637495.1_PDT001511317.1	control
GCA_028051145.1_PDT001570163.1	control
GCA_026850215.1_PDT001520097.1	control
GCA_027106255.1_PDT001533666.1	control
GCA_026729575.1_PDT001515790.1	control
GCA_026591315.1_PDT001507690.1	control
GCA_027245165.1_PDT001530357.1	control
GCA_027530935.1_PDT001553295.1	control
GCA_027254435.1_PDT001530002.1	control
GCA_902715035.1_5985_8_2	control
GCA_028454125.1_PDT001601584.1	control
GCA_027149625.1_PDT001538372.1	control
GCA_026864635.1_PDT001524209.1	control
GCA_028940545.1_PDT001644614.1	control
GCA_026450465.1_PDT001500049.1	control
GCA_026497965.1_PDT001503322.1	control
GCA_000578495.1_Stap_aure_F73187_V1	control
GCA_027181275.1_PDT001531121.1	control
GCA_000578215.1_Stap_aure_H32181_V1	control
GCA_014725675.1_ASM1472567v1	control
GCA_027115455.1_PDT001533247.1	control
GCA_002208335.1_ASM220833v1	control
GCA_019050035.1_ASM1905003v1	control
GCA_028512595.1_PDT001607335.1	control
GCA_028662475.1_PDT001617119.1	control
GCA_902718825.1_12054_8_56	control
GCA_027636125.1_PDT001562374.1	control
GCA_015610125.2_PDT000184800.2	control
GCA_015544355.1_PDT000822098.1	control
GCA_008934315.1_ASM893431v1	control
GCA_024515915.1_ASM2451591v1	control
GCA_028965425.1_PDT001643505.1	control
GCA_028521925.1_PDT001607728.1	control
GCA_026853155.1_PDT001519922.1	control
GCA_013405635.1_ASM1340563v1	control
GCA_015616465.2_PDT000108699.2	control
GCA_015724725.1_ASM1572472v1	control
GCA_026918375.1_PDT001526735.1	control
GCA_027881645.1_PDT001563492.1	control
GCA_015618575.2_PDT000108607.2	control
GCA_026478025.1_PDT001498951.4	control
GCA_027654465.1_PDT001563280.1	control
GCA_015619285.2_PDT000108562.2	control
GCA_000576755.1_Stap_aure_F41902_V1	control
GCA_026761595.1_PDT001517201.1	control
GCA_019758055.1_ASM1975805v1	control
GCA_026453005.1_PDT001499794.3	control
GCA_026595935.1_PDT001508892.1	control
GCA_025569145.1_ASM2556914v1	control
GCA_015578115.1_PDT000811617.1	control
GCA_026856035.1_PDT001523497.1	control
GCA_030352045.1_ASM3035204v1	control
GCA_014844155.1_ASM1484415v1	control
GCA_015595945.1_PDT000619002.1	control
GCA_019757945.1_ASM1975794v1	control
GCA_027129935.1_PDT001532576.1	control
GCA_011023745.1_ASM1102374v1	control
GCA_027165165.1_PDT001539501.1	control
GCA_026848955.1_PDT001520168.1	control
GCA_029389755.1_PDT001669519.1	control
GCA_028457325.1_PDT001601852.1	control
GCA_023656085.1_ASM2365608v1	control
GCA_015614085.2_PDT000108777.2	control
GCA_026434135.1_PDT001501304.1	control
GCA_902715335.1_6949_5_49	control
GCA_016828235.1_ASM1682823v1	control
GCA_030243585.1_ASM3024358v1	control
GCA_024359945.1_ASM2435994v1	control
GCA_027114975.1_PDT001533271.1	control
GCA_027870585.1_PDT001563735.1	control
GCA_900607285.1_BPH3244	control
GCA_015615525.2_PDT000108783.2	control
GCA_013339005.1_ASM1333900v1	control
GCA_027736185.1_PDT001565131.1	control
GCA_011061665.1_ASM1106166v1	control
GCA_015577135.1_PDT000811642.1	control
GCA_021012375.1_ASM2101237v1	control
GCA_014638405.1_ASM1463840v1	control
GCA_029665045.1_ASM2966504v1	control
GCA_000647135.1_Stap_aure_VET1913R_V1	control
GCA_027944215.1_ASM2794421v1	control
GCA_027650465.1_PDT001562319.1	control
GCA_013046885.1_ASM1304688v1	control
GCA_027755185.1_PDT001566475.1	control
GCA_028181145.1_PDT001591392.1	control
GCA_023849825.1_ASM2384982v1	control
GCA_019000025.1_ASM1900002v1	control
GCA_026516065.1_PDT001502014.1	control
GCA_028387455.1_PDT001598765.1	control
GCA_029414395.1_PDT001669882.1	control
GCA_027912595.1_PDT001551259.1	control
GCA_026517705.1_PDT001502228.1	control
GCA_027841255.1_PDT001571741.1	control
GCA_017101705.1_PDT000974231.1	control
GCA_017973675.1_ASM1797367v1	control
GCA_026441055.1_PDT001500958.1	control
GCA_027126875.1_PDT001532682.1	control
GCA_026832835.1_PDT001521259.1	control
GCA_025563215.1_ASM2556321v1	control
GCA_028949725.1_PDT001644132.1	control
GCA_026940945.1_PDT001529010.1	control
GCA_000575645.1_Stap_aure_M1139_V1	control
GCA_002983455.1_ASM298345v1	control
GCA_026835195.1_PDT001520882.1	control
GCA_903809785.1_22139_5_29	control
GCA_026500885.1_PDT001503177.1	control
GCA_026978495.1_PDT001536103.1	control
GCA_012277165.1_ASM1227716v1	control
GCA_026488125.1_PDT001503619.1	control
GCA_027636505.1_PDT001562293.1	control
GCA_028418755.1_PDT001600449.1	control
GCA_009463965.1_ASM946396v1	control
GCA_026954725.1_PDT001529449.1	control
GCA_027769065.1_PDT001566354.1	control
GCA_028008565.1_PDT001575740.1	control
GCA_028451635.1_PDT001601664.1	control
GCA_000539475.1_Stap_aure_AMMC6008_V1	control
GCA_026489905.1_PDT001503580.1	control
GCA_025245785.1_ASM2524578v1	control
GCA_018149475.1_PDT001014003.1	control
GCA_015619665.2_PDT000108592.2	control
GCA_012956975.1_ASM1295697v1	control
GCA_027643485.1_PDT001561340.1	control
GCA_002274295.1_UCI06_v1.0	control
GCA_027139195.1_PDT001538458.1	control
GCA_027778505.1_PDT001568748.1	control
GCA_002273335.1_ISU-882_v1.0	control
GCA_902722695.1_12378_8_70	control
GCA_026654455.1_PDT001512277.1	control
GCA_029853265.1_ASM2985326v1	control
GCA_026728375.1_PDT001515853.1	control
GCA_027769005.1_PDT001566416.1	control
GCA_003952625.1_ASM395262v1	control
GCA_028457145.1_PDT001601884.1	control
GCA_900097745.1_12291_8_31	control
GCA_001652205.1_ASM165220v1	control
GCA_027827035.1_PDT001559200.1	control
GCA_027484185.1_PDT001550215.1	control
GCA_012652705.1_ASM1265270v1	control
GCA_027131015.1_PDT001532554.1	control
GCA_027345615.1_PDT001547478.1	control
GCA_025569925.1_ASM2556992v1	control
GCA_000541255.1_Stap_aure_MISS6052_V1	control
GCA_027118735.1_PDT001532993.1	control
GCA_025569245.1_ASM2556924v1	control
GCA_026435555.1_PDT001501248.1	control
GCA_027799275.1_PDT001559894.1	control
GCA_023170025.1_ASM2317002v1	control
GCA_027868865.1_PDT001562250.1	control
GCA_016829375.1_ASM1682937v1	control
GCA_028588705.1_PDT001612171.1	control
GCA_015612925.2_PDT000184790.2	control
GCA_026851935.1_PDT001519978.1	control
GCA_016425205.1_ASM1642520v1	control
GCA_027725815.1_PDT001560990.1	control
GCA_027768025.1_PDT001568981.1	control
GCA_001296985.1_ASM129698v1	control
GCA_027139095.1_PDT001538461.1	control
GCA_029403285.1_PDT001668011.1	control
GCA_023112855.1_ASM2311285v1	control
GCA_900044365.1_7414_7_41	control
GCA_000542375.1_Stap_aure_KINW6040_V1	control
GCA_902718805.1_12054_8_62	control
GCA_027054675.1_PDT001535308.1	control
GCA_029951295.1_ASM2995129v1	control
GCA_028467185.1_PDT001606772.1	control
GCA_028185945.1_PDT001592383.1	control
GCA_027706555.1_PDT001563277.1	control
GCA_027199625.1_PDT001540633.1	control
GCA_027255795.1_PDT001503529.1	control
GCA_028805295.1_PDT001639399.1	control
GCA_028365155.1_PDT001598193.1	control
GCA_027179355.1_PDT001531230.1	control
GCA_903810095.1_22139_5_60	control
GCA_001936915.1_UCI48_v1.0	control
GCA_023508955.1_ASM2350895v1	control
GCA_027658145.1_PDT001563571.1	control
GCA_027721545.1_PDT001561161.1	control
GCA_027518265.1_PDT001554407.1	control
GCA_000572645.1_Stap_aure_SJOS6145_V1	control
GCA_026772195.1_PDT001519142.1	control
GCA_028588145.1_PDT001611802.1	control
GCA_026624705.1_ASM2662470v1	control
GCA_024515795.1_ASM2451579v1	control
GCA_026868535.1_PDT001523984.1	control
GCA_027509245.1_PDT001554859.1	control
GCA_026348415.1_PDT001493671.1	control
GCA_023854405.1_ASM2385440v1	control
GCA_023847255.1_ASM2384725v1	control
GCA_900040695.1_7748_6_36	control
GCA_026762535.1_PDT001517485.1	control
GCA_026444865.1_PDT001500549.1	control
GCA_023112625.1_ASM2311262v1	control
GCA_000558605.1_Stap_aure_M0249_V1	control
GCA_028088355.1_PDT001585679.1	control
GCA_020216005.1_ASM2021600v1	control
GCA_028763185.1_PDT001637129.1	control
GCA_027360785.1_ASM2736078v1	control
GCA_028076915.1_PDT001583188.1	control
GCA_027964845.1_PDT001578780.1	control
GCA_027809555.1_PDT001559781.1	control
GCA_028428705.1_PDT001601212.1	control
GCA_918418275.1_AB856	control
GCA_902714385.1_5985_2_4	control
GCA_011022985.1_ASM1102298v1	control
GCA_026842235.1_PDT001520481.1	control
GCA_009916405.1_CLCs_Workbench_10	control
GCA_026761095.1_PDT001517210.1	control
GCA_027734545.1_PDT001565211.1	control
GCA_027005475.1_PDT001536899.1	control
GCA_026896715.1_PDT001525507.1	control
GCA_020591595.1_ASM2059159v1	control
GCA_019018415.1_ASM1901841v1	control
GCA_009750965.1_ASM975096v1	control
GCA_027896495.1_PDT001552131.1	control
GCA_011027635.1_ASM1102763v1	control
GCA_029414215.1_PDT001669901.1	control
GCA_900080855.1_12625_5_24	control
GCA_900126045.1_17175_2_38	control
GCA_024592935.1_ASM2459293v1	control
GCA_013346725.1_ASM1334672v1	control
GCA_020665545.1_ASM2066554v1	control
GCA_028001785.1_PDT001576234.1	control
GCA_026844755.1_PDT001520389.1	control
GCA_030534095.1_ASM3053409v1	control
GCA_010602935.1_ASM1060293v1	control
GCA_027913255.1_PDT001551231.1	control
GCA_000578915.1_Stap_aure_W70568_V1	control
GCA_002123795.1_ASM212379v1	control
GCA_027853175.1_PDT001572512.1	control
GCA_023707505.1_ASM2370750v1	control
GCA_027651345.1_PDT001563442.1	control
GCA_027716085.1_PDT001562111.1	control
GCA_003309355.1_ASM330935v1	control
GCA_026760795.1_PDT001517225.1	control
GCA_028296115.1_PDT001596670.1	control
GCA_001196655.1_7907_7_72	control
GCA_002273075.1_ISU-1009_v1.0	control
GCA_017919095.1_ASM1791909v1	control
GCA_027781765.1_PDT001568432.1	control
GCA_027121935.1_PDT001532826.1	control
GCA_026754935.1_PDT001517523.1	control
GCA_028466845.1_PDT001606791.1	control
GCA_903800015.1_20596_6_161	control
GCA_026899125.1_PDT001521041.1	control
GCA_023110855.1_ASM2311085v1	control
GCA_026639595.1_PDT001511210.1	control
GCA_015599765.1_PDT000618913.1	control
GCA_028948725.1_PDT001644184.1	control
GCA_009764835.1_ASM976483v1	control
GCA_027873245.1_PDT001563540.1	control
GCA_025574245.1_ASM2557424v1	control
GCA_016016535.1_ASM1601653v1	control
GCA_028551845.1_PDT001609823.1	control
GCA_026464505.1_PDT001498809.5	control
GCA_028967305.1_PDT001643410.1	control
GCA_027207445.1_PDT001541314.1	control
GCA_027121355.1_PDT001532855.1	control
GCA_027881505.1_PDT001564004.1	control
GCA_001287645.1_12673_1_42	control
GCA_027072925.1_PDT001534555.1	control
GCA_028951565.1_PDT001644033.1	control
GCA_028892075.1_PDT001647903.1	control
GCA_026431455.1_PDT001501474.1	control
GCA_015716045.1_ASM1571604v1	control
GCA_026750715.1_PDT001516811.1	control
GCA_028080085.1_PDT001583450.1	control
GCA_025573525.1_ASM2557352v1	control
GCA_017661495.1_PDT000995387.1	control
GCA_026755715.1_PDT001517363.1	control
GCA_003237255.1_ASM323725v1	control
GCA_027700825.1_PDT001564109.1	control
GCA_028949765.1_PDT001644129.1	control
GCA_027779545.1_PDT001568643.1	control
GCA_027131995.1_PDT001532526.1	control
GCA_023849845.1_ASM2384984v1	control
GCA_023654985.1_ASM2365498v1	control
GCA_026835955.1_PDT001520832.1	control
GCA_014832015.1_ASM1483201v1	control
GCA_018995365.1_ASM1899536v1	control
GCA_017329045.1_ASM1732904v1	control
GCA_028074475.1_PDT001583109.1	control
GCA_026349835.1_PDT001493543.1	control
GCA_001349735.1_7907_7_89	control
GCA_027200695.1_PDT001540567.1	control
GCA_016014695.1_ASM1601469v1	control
GCA_027010085.1_PDT001536903.1	control
GCA_029950965.1_ASM2995096v1	control
GCA_026447985.1_PDT001500389.1	control
GCA_903991705.1_186_25013	control
GCA_027760945.1_PDT001569053.1	control
GCA_026817665.1_PDT001522358.1	control
GCA_027702065.1_PDT001564036.1	control
GCA_026763015.1_PDT001517360.1	control
GCA_026815465.1_PDT001522484.1	control
GCA_026445665.1_PDT001501484.1	control
GCA_027185885.1_PDT001530904.1	control
GCA_027876165.1_PDT001564523.1	control
GCA_029044165.1_PDT001652508.1	control
GCA_029928305.1_ASM2992830v1	control
GCA_026457005.1_PDT001499460.3	control
GCA_028159545.1_PDT001501367.3	control
GCA_027775325.1_PDT001568857.1	control
GCA_027735705.1_PDT001565182.1	control
GCA_027628905.1_PDT001561786.1	control
GCA_026605575.1_PDT001508780.1	control
GCA_900042125.1_7748_6_14	control
GCA_027524545.1_PDT001554092.1	control
GCA_902722305.1_12378_8_51	control
GCA_002904855.1_ASM290485v1	control
GCA_015612945.2_PDT000184785.2	control
GCA_010364545.1_ASM1036454v1	control
GCA_030906345.1_PDT001694366.1	control
GCA_015543135.1_PDT000822333.1	control
GCA_028521845.1_PDT001607738.1	control
GCA_027182155.1_PDT001531139.1	control
GCA_027139955.1_PDT001538449.1	control
GCA_028519645.1_PDT001607710.1	control
GCA_008630795.1_ASM863079v1	control
GCA_026596255.1_PDT001509417.1	control
GCA_009458075.1_ASM945807v1	control
GCA_900155715.1_CHUV_8	control
GCA_028183145.1_PDT001592628.1	control
GCA_000683015.1_Stap_aure_VET1858R_V1	control
GCA_018150515.1_PDT001013948.1	control
GCA_029500115.1_PDT001672360.1	control
GCA_001208405.1_7907_4_73	control
GCA_000637075.1_Stap_aure_13-ST00049_V1	control
GCA_028008625.1_PDT001575741.1	control
GCA_026434415.1_PDT001501290.1	control
GCA_028388795.1_PDT001598825.1	control
GCA_015615425.2_PDT000108833.2	control
GCA_018214665.1_ASM1821466v1	control
GCA_026591075.1_PDT001507644.1	control
GCA_029384035.1_PDT001668002.1	control
GCA_027302305.1_PDT001546948.1	control
GCA_026446345.1_PDT001500910.1	control
GCA_027017725.1_PDT001536722.1	control
GCA_003193765.1_ASM319376v1	control
GCA_000362825.1_Stap_aure_M1119_V1	control
GCA_900048205.1_7480_8_38	control
GCA_028003585.1_PDT001576116.1	control
GCA_026856815.1_PDT001523472.1	control
GCA_001237045.1_6401_7_2	control
GCA_027700285.1_PDT001564162.1	control
GCA_001192755.1_7748_4_15	control
GCA_027881625.1_PDT001563493.1	control
GCA_019015565.1_ASM1901556v1	control
GCA_002260455.1_ASM226045v1	control
GCA_903799745.1_20596_6_134	control
GCA_027774085.1_PDT001568928.1	control
GCA_026654595.1_PDT001512240.1	control
GCA_028919165.1_PDT001645417.1	control
GCA_027629065.1_PDT001561778.1	control
GCA_026424395.1_PDT001501745.1	control
GCA_029853405.1_ASM2985340v1	control
GCA_001237445.1_4351_2_8	control
GCA_027115095.1_PDT001533265.1	control
GCA_029031335.1_PDT001652327.1	control
GCA_027112635.1_PDT001533388.1	control
GCA_028195525.1_PDT001594033.1	control
GCA_027181215.1_PDT001531122.1	control
GCA_029834025.1_PDT001692868.1	control
GCA_028952005.1_PDT001644008.1	control
GCA_000545645.1_Stap_aure_M0945_V1	control
GCA_028186625.1_PDT001592341.1	control
GCA_027112555.1_PDT001533391.1	control
GCA_027755825.1_PDT001566341.1	control
GCA_027831175.1_PDT001571303.1	control
GCA_011023795.1_ASM1102379v1	control
GCA_021698735.1_PDT001231975.1	control
GCA_027007405.1_PDT001536854.1	control
GCA_017919375.1_ASM1791937v1	control
GCA_027195345.1_PDT001540820.1	control
GCA_027547105.1_PDT001553058.1	control
GCA_002125715.1_ASM212571v1	control
GCA_024548665.1_ASM2454866v1	control
GCA_027192525.1_PDT001540524.1	control
GCA_910590005.1_Sau_C2_HC_2017	control
GCA_026726615.1_PDT001516013.1	control
GCA_002260225.1_ASM226022v1	control
GCA_027152385.1_PDT001532179.1	control
GCA_030888445.1_PDT001696667.1	control
GCA_018170875.1_PDT001012942.1	control
GCA_903801525.1_22276_7_3	control
GCA_026510175.1_PDT001501953.1	control
GCA_000531065.1_Stap_aure_M0167_V1	control
GCA_027783605.1_PDT001568305.1	control
GCA_027872725.1_PDT001564150.1	control
GCA_027810975.1_PDT001569675.1	control
GCA_000546785.1_Stap_aure_M1050_V1	control
GCA_000637495.1_Stap_aure_22825_V1	control
GCA_027756705.1_PDT001566136.1	control
GCA_027027365.1_PDT001535036.1	control
GCA_903800925.1_22276_6_158	control
GCA_027464565.1_PDT001546795.1	control
GCA_028009285.1_PDT001575693.1	control
GCA_027292325.1_PDT001545935.1	control
GCA_015579425.1_PDT000811502.1	control
GCA_028978925.1_PDT001642893.1	control
GCA_019265585.1_ASM1926558v1	control
GCA_026444565.1_PDT001500570.1	control
GCA_026726215.1_PDT001515937.1	control
GCA_000609185.1_Stap_aure_DAR1084_V1	control
GCA_023675185.1_PDT001323600.1	control
GCA_026511945.1_PDT001502274.1	control
GCA_017697915.1_ASM1769791v1	control
GCA_022214435.1_ASM2221443v1	control
GCA_014726415.1_ASM1472641v1	control
GCA_000529915.1_Stap_aure_M0620_V1	control
GCA_000208695.1_ASM20869v1	control
GCA_026517945.1_PDT001501929.1	control
GCA_028586585.1_PDT001611873.1	control
GCA_029042085.1_PDT001652602.1	control
GCA_026978415.1_PDT001536106.1	control
GCA_013404875.1_ASM1340487v1	control
GCA_000638695.1_Stap_aure_C2930_V1	control
GCA_000558205.1_Stap_aure_M0616_V1	control
GCA_027899055.1_PDT001552013.1	control
GCA_019098845.1_ASM1909884v1	control
GCA_902718865.1_12054_8_87	control
GCA_900081585.1_12641_3_42	control
GCA_028976715.1_PDT001643000.1	control
GCA_030387275.1_ASM3038727v1	control
GCA_028418455.1_PDT001600335.1	control
GCA_027807195.1_PDT001569487.1	control
GCA_026499985.1_PDT001503226.1	control
GCA_026451805.1_PDT001499761.1	control
GCA_027998745.1_PDT001579895.1	control
GCA_027130955.1_PDT001532569.1	control
GCA_027079545.1_PDT001534508.1	control
GCA_023855205.1_ASM2385520v1	control
GCA_023852315.1_ASM2385231v1	control
GCA_000538475.1_Stap_aure_WMCS6016_V1	control
GCA_026659475.1_PDT001512173.1	control
GCA_026996695.1_PDT001535171.1	control
GCA_028973895.1_PDT001643111.1	control
GCA_019413185.1_PDT001098214.1	control
GCA_026477245.1_PDT001500027.4	control
GCA_017101095.1_PDT000974230.1	control
GCA_015546595.1_PDT000821998.1	control
GCA_012277215.1_ASM1227721v1	control
GCA_027193285.1_PDT001530608.1	control
GCA_028926825.1_PDT001645199.1	control
GCA_026486505.1_PDT001503683.1	control
GCA_015617785.2_PDT000108633.2	control
GCA_903804985.1_21631_7_17	control
GCA_027069685.1_PDT001534621.1	control
GCA_027202485.1_PDT001540469.1	control
GCA_027007035.1_PDT001536866.1	control
GCA_026452945.1_PDT001499800.3	control
GCA_027762625.1_PDT001566255.1	control
GCA_018996845.1_ASM1899684v1	control
GCA_028521045.1_PDT001607813.1	control
GCA_026823855.1_PDT001521815.1	control
GCA_023694925.1_PDT001324084.1	control
GCA_015574215.1_PDT000811760.1	control
GCA_027522105.1_PDT001554214.1	control
GCA_026751655.1_PDT001516752.1	control
GCA_009753045.1_ASM975304v1	control
GCA_029419455.1_PDT001669833.1	control
GCA_030220785.1_PDT001707193.1	control
GCA_026512405.1_PDT001502522.1	control
GCA_028426835.1_PDT001601323.1	control
GCA_026589715.1_PDT001507672.1	control
GCA_027255195.1_PDT001522084.1	control
GCA_024536575.1_PDT001371785.1	control
GCA_028766645.1_ASM2876664v1	control
GCA_029393835.1_PDT001669316.1	control
GCA_026443255.1_PDT001500831.1	control
GCA_026454925.1_PDT001499390.1	control
GCA_009458865.1_ASM945886v1	control
GCA_027119595.1_PDT001532951.1	control
GCA_026344815.1_PDT001493936.1	control
GCA_026756375.1_PDT001517440.1	control
GCA_027014995.1_PDT001536769.1	control
GCA_024358745.1_ASM2435874v1	control
GCA_008040485.1_ASM804048v1	control
GCA_029724125.1_PDT001688755.1	control
GCA_030890205.1_PDT001696518.1	control
GCA_900054925.1_7564_8_87	control
GCA_029385555.1_PDT001669733.1	control
GCA_015619005.2_PDT000108561.2	control
GCA_022549985.1_ASM2254998v1	control
GCA_021575375.1_ASM2157537v1	control
GCA_027496435.1_PDT001550074.1	control
GCA_026816885.1_PDT001522392.1	control
GCA_027196625.1_PDT001540453.1	control
GCA_000560165.1_Stap_aure_M45245_V1	control
GCA_026588535.1_PDT001507731.1	control
GCA_026438735.1_PDT001501079.1	control
GCA_029642345.1_PDT001685378.1	control
GCA_027725285.1_PDT001561016.1	control
GCA_027243865.1_PDT001530396.1	control
GCA_017328725.1_ASM1732872v1	control
GCA_026833755.1_PDT001521209.1	control
GCA_027967545.1_PDT001578643.1	control
GCA_902723275.1_12162_8_52	control
GCA_018914355.1_ASM1891435v1	control
GCA_027508045.1_PDT001554923.1	control
GCA_013338365.1_ASM1333836v1	control
GCA_028972325.1_PDT001643191.1	control
GCA_027292125.1_PDT001545941.1	control
GCA_028213015.1_PDT001595939.1	control
GCA_015566875.1_PDT000812945.1	control
GCA_010365075.1_ASM1036507v1	control
GCA_020388965.1_ASM2038896v1	control
GCA_011751485.1_ASM1175148v1	control
GCA_017195795.1_PDT000943048.1	control
GCA_023197565.1_ASM2319756v1	control
GCA_026745815.1_PDT001516125.1	control
GCA_019712735.1_ASM1971273v1	control
GCA_026487865.1_PDT001503633.1	control
GCA_000556645.1_Stap_aure_M0487_V1	control
GCA_027089725.1_PDT001534375.1	control
GCA_900097695.1_12291_8_47	control
GCA_027193565.1_PDT001530600.1	control
GCA_000571115.1_Stap_aure_M46070_V1	control
GCA_000570875.1_Stap_aure_T16664_V1	control
GCA_029417915.1_PDT001669798.1	control
GCA_014734365.1_ASM1473436v1	control
GCA_027708605.1_PDT001563155.1	control
GCA_029393975.1_PDT001669299.1	control
GCA_900083085.1_12971_2_11	control
GCA_027601535.1_PDT001557591.1	control
GCA_002225375.1_ASM222537v1	control
GCA_026471045.1_PDT001500620.4	control
GCA_003055765.1_ASM305576v1	control
GCA_028427705.1_PDT001601267.1	control
GCA_029416435.1_PDT001669913.1	control
GCA_000579235.1_Stap_aure_F26021_V1	control
GCA_900048675.1_7414_8_69	control
GCA_027764225.1_PDT001565884.1	control
GCA_022214475.1_ASM2221447v1	control
GCA_026461885.1_PDT001498952.1	control
GCA_029766155.1_ASM2976615v1	control
GCA_016833595.1_ASM1683359v1	control
GCA_029950595.1_ASM2995059v1	control
GCA_029413915.1_PDT001669817.1	control
GCA_026499165.1_PDT001503266.1	control
GCA_027825395.1_PDT001559279.1	control
GCA_019102005.1_ASM1910200v1	control
GCA_027514885.1_PDT001554576.1	control
GCA_028085515.1_PDT001583035.1	control
GCA_027182845.1_PDT001531052.1	control
GCA_900083485.1_12971_3_9	control
GCA_026840695.1_PDT001520587.1	control
GCA_028193525.1_PDT001592969.1	control
GCA_000571255.1_Stap_aure_H68244_V1	control
GCA_947039115.1_SA-3A	control
GCA_027526825.1_PDT001553789.1	control
GCA_028659385.1_PDT001617016.1	control
GCA_029384975.1_PDT001669774.1	control
GCA_027194745.1_PDT001540761.1	control
GCA_027188605.1_PDT001530761.1	control
GCA_027282905.1_PDT001546392.1	control
GCA_000636215.1_Stap_aure_08-01728_V1	control
GCA_027989845.1_PDT001578148.1	control
GCA_945837235.1_BRI_6	control
GCA_000548285.1_Stap_aure_M1398_V1	control
GCA_027066515.1_PDT001534655.1	control
GCA_900039145.1_7521_6_19	control
GCA_009752205.1_ASM975220v1	control
GCA_027846035.1_PDT001572360.1	control
GCA_026921995.1_PDT001528453.1	control
GCA_028051085.1_PDT001570165.1	control
GCA_903812895.1_22276_6_130	control
GCA_027121875.1_PDT001532829.1	control
GCA_024594425.1_ASM2459442v1	control
GCA_028980925.1_PDT001642787.1	control
GCA_027210805.1_PDT001541593.1	control
GCA_030644105.1_ASM3064410v1	control
GCA_028466525.1_PDT001606810.1	control
GCA_027597135.1_PDT001557347.1	control
GCA_027774645.1_PDT001568895.1	control
GCA_026918255.1_PDT001526741.1	control
GCA_027632865.1_PDT001562572.1	control
GCA_019099445.1_ASM1909944v1	control
GCA_028425905.1_PDT001600605.1	control
GCA_027004675.1_PDT001536977.1	control
GCA_028167445.1_PDT001501373.1	control
GCA_027191925.1_PDT001540549.1	control
GCA_026509845.1_PDT001502031.1	control
GCA_019712135.1_ASM1971213v1	control
GCA_026829065.1_PDT001521503.1	control
GCA_002275625.1_UCI22_v1.0	control
GCA_028425005.1_PDT001600678.1	control
GCA_903811955.1_22276_6_56	control
GCA_026486185.1_PDT001499772.5	control
GCA_027105135.1_PDT001533730.1	control
GCA_018923185.1_PDT001071375.1	control
GCA_001233825.1_6437_8_11	control
GCA_027301765.1_PDT001547391.1	control
GCA_001290605.1_12673_2_83	control
GCA_903805735.1_21631_7_93	control
GCA_028589255.1_PDT001612126.1	control
GCA_009463665.1_ASM946366v1	control
GCA_026817705.1_PDT001522355.1	control
GCA_017669365.1_PDT000995195.1	control
GCA_029388675.1_PDT001669572.1	control
GCA_026436015.1_PDT001501226.1	control
GCA_023926245.1_ASM2392624v1	control
GCA_028391845.1_PDT001598776.1	control
GCA_027630685.1_PDT001562482.1	control
GCA_028079255.1_PDT001583491.1	control
GCA_018308345.1_ASM1830834v1	control
GCA_026826155.1_PDT001521672.1	control
GCA_028803535.1_PDT001639341.1	control
GCA_000645975.1_Stap_aure_VET1519S_V1	control
GCA_028417975.1_PDT001600371.1	control
GCA_027161945.1_PDT001532090.1	control
GCA_900252205.1_RH259	control
GCA_027521905.1_PDT001554223.1	control
GCA_026433535.1_PDT001501405.1	control
GCA_027802435.1_PDT001565934.1	control
GCA_017088865.1_PDT000974728.1	control
GCA_018998305.1_ASM1899830v1	control
GCA_028942845.1_PDT001644495.1	control
GCA_026452085.1_PDT001499714.1	control
GCA_027790035.1_PDT001567941.1	control
GCA_000606905.1_Stap_aure_W34837_V1	control
GCA_010603595.1_ASM1060359v1	control
GCA_000596805.1_Stap_aure_W62934_V1	control
GCA_028590145.1_PDT001612072.1	control
GCA_027646425.1_PDT001562713.1	control
GCA_013339145.1_ASM1333914v1	control
GCA_019014445.1_ASM1901444v1	control
GCA_002221905.1_ASM222190v1	control
GCA_026943955.1_PDT001528884.1	control
GCA_021426425.1_PDT001218160.1	control
GCA_027780445.1_PDT001568516.1	control
GCA_015544575.1_PDT000822084.1	control
GCA_027833995.1_PDT001571077.1	control
GCA_019713035.1_ASM1971303v1	control
GCA_000595365.1_Stap_aure_DAR5806_V1	control
GCA_023851435.1_ASM2385143v1	control
GCA_023759945.1_PDT001324206.1	control
GCA_000639915.1_Stap_aure_S62_POEL_V1	control
GCA_027851095.1_PDT001572553.1	control
GCA_019015215.1_ASM1901521v1	control
GCA_015607095.1_PDT000423426.1	control
GCA_014693355.1_ASM1469335v1	control
GCA_028766145.1_ASM2876614v1	control
GCA_025568815.1_ASM2556881v1	control
GCA_015601445.1_PDT000589548.1	control
GCA_903991725.1_193_25485	control
GCA_028981205.1_PDT001642772.1	control
GCA_028953725.1_PDT001643922.1	control
GCA_027162605.1_PDT001532068.1	control
GCA_018605645.1_PDT001049385.1	control
GCA_030206795.1_ASM3020679v1	control
GCA_900018105.1_7480_7_15	control
GCA_028537685.1_PDT001608301.1	control
GCA_002267415.2_ASM226741v2	control
GCA_903805425.1_21631_7_61	control
GCA_026430255.1_PDT001501532.1	control
GCA_027177295.1_PDT001531330.1	control
GCA_028301845.1_PDT001596793.1	control
GCA_028980185.1_PDT001642824.1	control
GCA_011024915.1_ASM1102491v1	control
GCA_027091155.1_PDT001534337.1	control
GCA_027285585.1_PDT001546255.1	control
GCA_021575115.1_ASM2157511v1	control
GCA_029813575.1_ASM2981357v1	control
GCA_027967145.1_PDT001578671.1	control
GCA_028983455.1_PDT001642688.1	control
GCA_900081635.1_12641_3_58	control
GCA_001224605.1_4351_3_1	control
GCA_026640955.1_PDT001511143.1	control
GCA_027643545.1_PDT001561337.1	control
GCA_018145355.1_PDT001014109.1	control
GCA_008763805.1_ASM876380v1	control
GCA_028309925.1_PDT001597417.1	control
GCA_903807655.1_22114_8_4	control
GCA_027162705.1_PDT001532064.1	control
GCA_021328705.1_ASM2132870v1	control
GCA_027216185.1_PDT001541154.1	control
GCA_022406435.1_ASM2240643v1	control
GCA_002905605.1_ASM290560v1	control
GCA_002810375.1_ASM281037v1	control
GCA_015604365.1_PDT000537240.1	control
GCA_027140995.1_PDT001538427.1	control
GCA_001202175.1_7738_4_13	control
GCA_903805395.1_21631_7_58	control
GCA_026448765.1_PDT001500253.1	control
GCA_027145805.1_PDT001538841.1	control
GCA_028428285.1_PDT001601240.1	control
GCA_026751415.1_PDT001516770.1	control
GCA_026445485.1_PDT001500512.1	control
GCA_029666845.1_ASM2966684v1	control
GCA_027654345.1_PDT001563286.1	control
GCA_015608045.1_PDT000423436.1	control
GCA_028087575.1_PDT001585715.1	control
GCA_028076055.1_PDT001583481.1	control
GCA_027091695.1_PDT001534310.1	control
GCA_900081265.1_12641_1_71	control
GCA_026642935.1_PDT001511067.1	control
GCA_903803655.1_20621_1_159	control
GCA_028001445.1_PDT001579619.1	control
GCA_017088985.1_PDT000974716.1	control
GCA_027103035.1_PDT001533834.1	control
GCA_018967325.1_ASM1896732v1	control
GCA_028592025.1_PDT001612141.1	control
GCA_010365665.1_ASM1036566v1	control
GCA_026662115.1_PDT001512046.1	control
GCA_027169865.1_PDT001539100.1	control
GCA_027641905.1_PDT001561419.1	control
GCA_027189205.1_PDT001530727.1	control
GCA_026636875.1_PDT001511351.1	control
GCA_026740895.1_PDT001516281.1	control
GCA_026297915.1_PDT001493467.1	control
GCA_000627035.1_gsa21337v01	control
GCA_000645935.1_Stap_aure_VET1499S_V1	control
GCA_001209365.1_7907_7_21	control
GCA_027670595.1_PDT001564639.1	control
GCA_019121815.1_ASM1912181v1	control
GCA_026468985.1_PDT001500345.4	control
GCA_028452695.1_PDT001601642.1	control
GCA_003240245.1_ASM324024v1	control
GCA_903987125.1_Ge343_29343	control
GCA_026854615.1_PDT001523621.1	control
GCA_028346195.1_PDT001598011.1	control
GCA_029404435.1_PDT001667940.1	control
GCA_026825415.1_PDT001521718.1	control
GCA_009752905.1_ASM975290v1	control
GCA_026758375.1_PDT001517307.1	control
GCA_900054715.1_7748_6_39	control
GCA_900081175.1_12641_1_16	control
GCA_903799695.1_20596_6_129	control
GCA_027245905.1_PDT001530334.1	control
GCA_018178215.1_PDT001012988.1	control
GCA_015611685.2_PDT000184776.2	control
GCA_027344865.1_PDT001547499.1	control
GCA_027601635.1_PDT001557578.1	control
GCA_027630145.1_PDT001561732.1	control
GCA_026482545.1_PDT001499926.5	control
GCA_000555945.1_Stap_aure_M0430_V1	control
GCA_903807635.1_22114_8_2	control
GCA_026879365.1_PDT001524905.1	control
GCA_018209125.1_ASM1820912v1	control
GCA_026226535.1_ASM2622653v1	control
GCA_026728415.1_PDT001515851.1	control
GCA_027629485.1_PDT001561756.1	control
GCA_028452435.1_PDT001601581.1	control
GCA_029421535.1_PDT001670190.1	control
GCA_011064185.1_ASM1106418v1	control
GCA_000569435.1_Stap_aure_T57415_V1	control
GCA_027146905.1_PDT001538834.1	control
GCA_027643065.1_PDT001561360.1	control
GCA_027131115.1_PDT001532549.1	control
GCA_024634225.1_PDT001383538.1	control
GCA_026845435.1_PDT001520353.1	control
GCA_000586715.1_Stap_aure_DAR5855_V1	control
GCA_027814615.1_PDT001569244.1	control
GCA_028522605.1_PDT001607612.1	control
GCA_027635725.1_PDT001562453.1	control
GCA_025689285.1_PDT001452638.1	control
GCA_029402725.1_PDT001668041.1	control
GCA_028925725.1_PDT001645250.1	control
GCA_000536655.1_Stap_aure_WMCA6100_V1	control
GCA_027597275.1_PDT001557329.1	control
GCA_028962425.1_PDT001643660.1	control
GCA_027243905.1_PDT001543502.1	control
GCA_026462925.1_PDT001498864.3	control
GCA_027767425.1_PDT001565955.1	control
GCA_028972045.1_PDT001643205.1	control
GCA_027793115.1_PDT001565717.1	control
GCA_027080185.1_PDT001534491.1	control
GCA_903803275.1_20621_1_121	control
GCA_018150705.1_PDT001013939.1	control
GCA_028079535.1_PDT001583463.1	control
GCA_026509545.1_PDT001502416.1	control
GCA_900474735.1_40871_F01	control
GCA_028451655.1_PDT001601649.1	control
GCA_026501545.1_PDT001503157.1	control
GCA_020075145.1_ASM2007514v1	control
GCA_028294655.1_PDT001596653.1	control
GCA_026746615.1_PDT001517013.1	control
GCA_027647465.1_PDT001562606.1	control
GCA_027040285.1_PDT001534892.1	control
GCA_025689825.1_PDT001452736.1	control
GCA_018502125.1_ASM1850212v1	control
GCA_022239535.1_ASM2223953v1	control
GCA_903809715.1_22139_5_22	control
GCA_026844275.1_PDT001520415.1	control
GCA_028766795.1_ASM2876679v1	control
GCA_026604675.1_PDT001507492.1	control
GCA_028453215.1_PDT001601551.1	control
GCA_025696085.1_PDT001452747.1	control
GCA_026730015.1_PDT001515849.1	control
GCA_028970605.1_PDT001643276.1	control
GCA_027462465.1_PDT001546952.1	control
GCA_025506175.1_ASM2550617v1	control
GCA_014734315.1_ASM1473431v1	control
GCA_005861195.1_ASM586119v1	control
GCA_027121035.1_PDT001532873.1	control
GCA_019718355.1_ASM1971835v1	control
GCA_027352565.1_PDT001547361.1	control
GCA_028302585.1_PDT001596816.1	control
GCA_003988125.1_ASM398812v1	control
GCA_001290925.1_12673_3_2	control
GCA_028363055.1_PDT001598299.1	control
GCA_903805095.1_21631_7_28	control
GCA_026600175.1_PDT001509365.1	control
GCA_027290265.1_PDT001546037.1	control
GCA_028025185.1_PDT001578662.1	control
GCA_003354765.1_ASM335476v1	control
GCA_018587335.1_PDT001049356.1	control
GCA_026430215.1_PDT001501539.1	control
GCA_027283225.1_PDT001546375.1	control
GCA_021484125.1_ASM2148412v1	control
GCA_009912435.1_ASM991243v1	control
GCA_028006025.1_PDT001575899.1	control
GCA_001225725.1_5083_7_1	control
GCA_026835395.1_PDT001520870.1	control
GCA_015600185.1_PDT000618872.1	control
GCA_026758115.1_PDT001517321.1	control
GCA_029595865.1_PDT001679660.1	control
GCA_024899895.1_ASM2489989v1	control
GCA_026866195.1_PDT001524085.1	control
GCA_014334475.1_ASM1433447v1	control
GCA_900045155.1_7469_7_47	control
GCA_903810435.1_22139_5_92	control
GCA_900042185.1_7521_5_82	control
GCA_028980765.1_PDT001642795.1	control
GCA_027181515.1_PDT001531101.1	control
GCA_028466105.1_PDT001606826.1	control
GCA_018210325.1_ASM1821032v1	control
GCA_000640515.1_Stap_aure_VE08_02244ST1_V1	control
GCA_024580815.1_ASM2458081v1	control
GCA_027215445.1_PDT001541181.1	control
GCA_026929935.1_PDT001528329.1	control
GCA_019716235.1_ASM1971623v1	control
GCA_027465475.1_PDT001546732.1	control
GCA_016082355.1_PDT000878522.2	control
GCA_028004425.1_PDT001576068.1	control
GCA_028553705.1_PDT001600465.1	control
GCA_026425835.1_PDT001501709.1	control
GCA_027303585.1_PDT001547200.1	control
GCA_027506285.1_PDT001555016.1	control
GCA_900064235.1_7564_8_25	control
GCA_027649185.1_PDT001562433.1	control
GCA_023848215.1_ASM2384821v1	control
GCA_028664955.1_PDT001616770.1	control
GCA_027847435.1_PDT001572131.1	control
GCA_030906305.1_PDT001694367.1	control
GCA_015724705.1_ASM1572470v1	control
GCA_020663755.1_ASM2066375v1	control
GCA_900483025.1_7922_1_45	control
GCA_028664655.1_PDT001616784.1	control
GCA_026773725.1_PDT001519253.1	control
GCA_023747555.1_PDT001323513.1	control
GCA_028969945.1_PDT001643320.1	control
GCA_026662715.1_PDT001512027.1	control
GCA_001211525.1_7738_3_26	control
GCA_002274915.1_UCSF14655_v1.0	control
GCA_027289545.1_PDT001546075.1	control
GCA_027515445.1_PDT001554548.1	control
GCA_027770665.1_PDT001565794.1	control
GCA_027294525.1_PDT001545873.1	control
GCA_027654845.1_PDT001563242.1	control
GCA_900250595.1_H1664	control
GCA_028419055.1_PDT001600323.1	control
GCA_028513175.1_PDT001607489.1	control
GCA_900125465.1_17175_1_41	control
GCA_903807555.1_21673_5_180	control
GCA_030488935.1_ASM3048893v1	control
GCA_028294715.1_PDT001596643.1	control
GCA_000574085.1_Stap_aure_M1268_V1	control
GCA_028182445.1_PDT001591327.1	control
GCA_026645295.1_PDT001511006.1	control
GCA_026864155.1_PDT001524288.1	control
GCA_026944465.1_PDT001528879.1	control
GCA_027505905.1_PDT001555028.1	control
GCA_000562285.1_Stap_aure_F89441_V1	control
GCA_026636815.1_PDT001511356.1	control
GCA_026816025.1_PDT001522436.1	control
GCA_029030025.1_PDT001652368.1	control
GCA_027284485.1_PDT001546313.1	control
GCA_001204115.1_7738_4_50	control
GCA_002000645.1_ASM200064v1	control
GCA_026476925.1_PDT001500080.4	control
GCA_018811125.1_PDT001049285.1	control
GCA_028260785.1_PDT001596242.1	control
GCA_029950435.1_ASM2995043v1	control
GCA_015714885.1_ASM1571488v1	control
GCA_027024425.1_PDT001535082.1	control
GCA_026657625.1_PDT001512345.1	control
GCA_002208435.1_ASM220843v1	control
GCA_028967465.1_PDT001643405.1	control
GCA_026865935.1_PDT001524112.1	control
GCA_001212365.1_7907_4_88	control
GCA_027818755.1_PDT001559619.1	control
GCA_027845915.1_PDT001572147.1	control
GCA_019101185.1_ASM1910118v1	control
GCA_004137025.1_ASM413702v1	control
GCA_027134715.1_PDT001532437.1	control
GCA_027803375.1_PDT001569653.1	control
GCA_018680995.1_ASM1868099v1	control
GCA_000606545.1_Stap_aure_M13559_V1	control
GCA_002374075.1_ASM237407v1	control
GCA_021575535.1_ASM2157553v1	control
GCA_900037675.1_7554_6_27	control
GCA_903805415.1_21631_7_60	control
GCA_017328705.1_ASM1732870v1	control
GCA_024805795.2_ASM2480579v2	control
GCA_026727395.1_PDT001515894.1	control
GCA_015714515.1_ASM1571451v1	control
GCA_003424365.1_ASM342436v1	control
GCA_026916175.1_PDT001526790.1	control
GCA_028552645.1_PDT001609709.1	control
GCA_027163205.1_PDT001532041.1	control
GCA_027757045.1_PDT001566176.1	control
GCA_015606485.1_PDT000444273.1	control
GCA_017671405.1_PDT000995708.1	control
GCA_027636685.1_PDT001561650.1	control
GCA_027357225.1_PDT001547311.1	control
GCA_027290685.1_PDT001546020.1	control
GCA_018152945.1_PDT001013858.1	control
GCA_001234525.1_5139_6_7	control
GCA_028332365.1_PDT001597384.1	control
GCA_030289775.1_ASM3028977v1	control
GCA_027819035.1_PDT001559604.1	control
GCA_015603865.1_PDT000538394.1	control
GCA_002097445.1_ASM209744v1	control
GCA_001349975.1_8987_2_45	control
GCA_027805255.1_PDT001569478.1	control
GCA_020591095.1_ASM2059109v1	control
GCA_027477985.1_PDT001550157.1	control
GCA_027751025.1_PDT001566501.1	control
GCA_019017405.1_ASM1901740v1	control
GCA_029037165.1_PDT001652938.1	control
GCA_900098585.1_9119_2_74	control
GCA_027989125.1_PDT001578218.1	control
GCA_027198605.1_PDT001540705.1	control
GCA_027883265.1_PDT001568682.1	control
GCA_027214955.1_PDT001541218.1	control
GCA_009913015.1_ASM991301v1	control
GCA_026824275.1_PDT001521787.1	control
GCA_004328185.1_ASM432818v1	control
GCA_026631355.1_PDT001511622.1	control
GCA_000573145.1_Stap_aure_M1333_V1	control
GCA_900482805.1_7915_6_45	control
GCA_017329325.1_ASM1732932v1	control
GCA_027183775.1_PDT001531006.1	control
GCA_000831635.1_ASM83163v1	control
GCA_028957905.1_PDT001643818.1	control
GCA_003311395.1_ASM331139v1	control
GCA_029767105.1_ASM2976710v1	control
GCA_018151765.1_PDT001013903.1	control
GCA_003288395.1_ASM328839v1	control
GCA_026973395.1_PDT001536201.1	control
GCA_028631645.1_PDT001614526.1	control
GCA_026953835.1_PDT001529351.1	control
GCA_027065495.1_PDT001534658.1	control
GCA_027817105.1_PDT001569173.1	control
GCA_027294575.1_PDT001545872.1	control
GCA_026818045.1_PDT001522338.1	control
GCA_004122805.1_ASM412280v1	control
GCA_024019335.1_PDT001337680.1	control
GCA_028932005.1_PDT001644963.1	control
GCA_027108855.1_PDT001533570.1	control
GCA_014730735.1_ASM1473073v1	control
GCA_026635875.1_PDT001511405.1	control
GCA_903991325.1_153_22359	control
GCA_027606675.1_PDT001557328.1	control
GCA_029642985.1_PDT001685324.1	control
GCA_026830315.1_PDT001521426.1	control
GCA_014694695.1_ASM1469469v1	control
GCA_017582185.1_ASM1758218v1	control
GCA_028808295.1_PDT001639380.1	control
GCA_017862815.1_ASM1786281v1	control
GCA_003131115.1_ASM313111v1	control
GCA_026727435.1_PDT001515875.1	control
GCA_011022795.1_ASM1102279v1	control
GCA_027881445.1_PDT001564009.1	control
GCA_029045625.1_PDT001652429.1	control
GCA_015580815.1_PDT000811449.1	control
GCA_900250535.1_H1535	control
GCA_027606655.1_PDT001557331.1	control
GCA_002935045.1_ASM293504v1	control
GCA_009460625.1_ASM946062v1	control
GCA_028970985.1_PDT001643261.1	control
GCA_026849395.1_PDT001520162.1	control
GCA_028456855.1_PDT001601917.1	control
GCA_019412345.1_PDT001098237.1	control
GCA_028134335.1_PDT001589788.1	control
GCA_003813685.1_ASM381368v1	control
GCA_000643975.1_Stap_aure_VET0360R_V1	control
GCA_903812105.1_22276_6_71	control
GCA_026937165.1_PDT001526886.1	control
GCA_027005055.1_PDT001536946.1	control
GCA_021477995.1_ASM2147799v1	control
GCA_027687215.1_PDT001564589.1	control
GCA_026657365.1_PDT001512371.1	control
GCA_028009185.1_PDT001575697.1	control
GCA_026921055.1_PDT001528466.1	control
GCA_024590315.1_ASM2459031v1	control
GCA_028942265.1_PDT001644526.1	control
GCA_027832255.1_PDT001571023.1	control
GCA_019014025.1_ASM1901402v1	control
GCA_029385075.1_PDT001669767.1	control
GCA_027760585.1_PDT001569074.1	control
GCA_027601335.1_PDT001557647.1	control
GCA_026633295.1_PDT001511536.1	control
GCA_029925485.1_ASM2992548v1	control
GCA_900051355.1_7521_5_34	control
GCA_027598385.1_PDT001557258.1	control
GCA_027716765.1_PDT001562094.1	control
GCA_027467145.1_PDT001546613.1	control
GCA_018603275.1_PDT001048922.1	control
GCA_027092495.1_PDT001534267.1	control
GCA_026829125.1_PDT001521499.1	control
GCA_027133175.1_PDT001532503.1	control
GCA_024160425.1_ASM2416042v1	control
GCA_026954135.1_PDT001529281.1	control
GCA_016832445.1_ASM1683244v1	control
GCA_018967965.1_ASM1896796v1	control
GCA_028975675.1_PDT001643052.1	control
GCA_028009005.1_PDT001575710.1	control
GCA_014336965.1_ASM1433696v1	control
GCA_027762765.1_PDT001566170.1	control
GCA_027989885.1_PDT001578149.1	control
GCA_027742585.1_PDT001565452.1	control
GCA_011061115.1_ASM1106111v1	control
GCA_018810345.1_PDT001049429.1	control
GCA_026886615.1_PDT001524598.1	control
GCA_027640885.1_PDT001561470.1	control
GCA_028949005.1_PDT001644170.1	control
GCA_028417515.1_PDT001600430.1	control
GCA_018180235.1_PDT001012981.1	control
GCA_000569815.1_Stap_aure_M77229_V1	control
GCA_018209885.1_ASM1820988v1	control
GCA_009764815.1_ASM976481v1	control
GCA_029005955.1_PDT001646626.1	control
GCA_900097465.1_15056_7_58	control
GCA_015608685.1_PDT000423394.1	control
GCA_000555405.1_Stap_aure_M0383_V1	control
GCA_008080215.1_ASM808021v1	control
GCA_027254355.1_PDT001530006.1	control
GCA_027643905.1_PDT001561319.1	control
GCA_027650145.1_PDT001562351.1	control
GCA_008763755.1_ASM876375v1	control
GCA_027126935.1_PDT001538034.1	control
GCA_026600955.1_PDT001509352.1	control
GCA_026437275.1_PDT001501160.1	control
GCA_024360785.1_ASM2436078v1	control
GCA_028082035.1_PDT001583156.1	control
GCA_028928585.1_PDT001645131.1	control
GCA_002097225.1_ASM209722v1	control
GCA_028971465.1_PDT001643235.1	control
GCA_028946725.1_PDT001644286.1	control
GCA_028984575.1_PDT001642632.1	control
GCA_028666475.1_PDT001616653.1	control
GCA_026743165.1_PDT001516295.1	control
GCA_020663055.1_ASM2066305v1	control
GCA_903806865.1_21673_5_112	control
GCA_015582295.1_PDT000811381.1	control
GCA_027797515.1_PDT001559957.1	control
GCA_027065135.1_PDT001534665.1	control
GCA_025570485.1_ASM2557048v1	control
GCA_000586935.1_Stap_aure_W15976_V1	control
GCA_902719565.1_12083_7_49	control
GCA_024020515.1_PDT001337621.1	control
GCA_027280425.1_PDT001546522.1	control
GCA_027506085.1_PDT001555018.1	control
GCA_028658995.1_PDT001617085.1	control
GCA_000362365.1_Stap_aure_M0994_V1	control
GCA_028520465.1_PDT001607796.1	control
GCA_000553165.1_Stap_aure_M0175_V1	control
GCA_027881365.1_PDT001564082.1	control
GCA_027655485.1_PDT001563165.1	control
GCA_029666725.1_ASM2966672v1	control
GCA_014695185.1_ASM1469518v1	control
GCA_028054275.1_PDT001570083.1	control
GCA_029042825.1_PDT001652570.1	control
GCA_902718505.1_12054_8_36	control
GCA_028939405.1_PDT001644671.1	control
GCA_029045215.1_PDT001652453.1	control
GCA_026760955.1_PDT001517218.1	control
GCA_026926595.1_PDT001528552.1	control
GCA_028553265.1_PDT001609725.1	control
GCA_027813095.1_PDT001569366.1	control
GCA_902714895.1_5985_8_7	control
GCA_026594955.1_PDT001508954.1	control
GCA_027345775.1_PDT001547475.1	control
GCA_027720545.1_PDT001561213.1	control
GCA_900019165.1_7712_8_34	control
GCA_029414955.1_PDT001669823.1	control
GCA_028048025.1_PDT001576196.1	control
GCA_027305085.1_PDT001546894.1	control
GCA_027121955.1_PDT001532823.1	control
GCA_003419625.1_ASM341962v1	control
GCA_026499845.1_PDT001503234.1	control
GCA_029665955.1_ASM2966595v1	control
GCA_027503945.1_PDT001555120.1	control
GCA_026830965.1_PDT001521387.1	control
GCA_027141535.1_PDT001538230.1	control
GCA_028973005.1_PDT001643157.1	control
GCA_027212025.1_PDT001541402.1	control
GCA_028953245.1_PDT001643948.1	control
GCA_003668675.1_ASM366867v1	control
GCA_026471405.1_PDT001500374.4	control
GCA_000545145.1_Stap_aure_M0905_V1	control
GCA_030890485.1_PDT001696501.1	control
GCA_003424345.1_ASM342434v1	control
GCA_027464965.1_PDT001546764.1	control
GCA_028964805.1_PDT001643532.1	control
GCA_019717295.1_ASM1971729v1	control
GCA_900457415.1_40677_G01	control
GCA_027536975.1_PDT001553125.1	control
GCA_018213505.1_ASM1821350v1	control
GCA_900051365.1_7480_7_13	control
GCA_027203445.1_PDT001540392.1	control
GCA_026438715.1_PDT001501080.1	control
GCA_026454685.1_PDT001499406.1	control
GCA_027911795.1_PDT001551288.1	control
GCA_028950265.1_PDT001644107.1	control
GCA_028010485.1_PDT001575637.1	control
GCA_006511685.1_ASM651168v1	control
GCA_902715715.1_12162_6_47	control
GCA_029690185.1_PDT001687551.1	control
GCA_001238845.1_6401_7_14	control
GCA_028946605.1_PDT001644291.1	control
GCA_027115635.1_PDT001533238.1	control
GCA_026484085.1_PDT001499878.4	control
GCA_027040245.1_PDT001534891.1	control
GCA_027760565.1_PDT001569078.1	control
GCA_028944225.1_PDT001644416.1	control
GCA_026878425.1_PDT001525036.1	control
GCA_028552325.1_PDT001609768.1	control
GCA_025559725.1_ASM2555972v1	control
GCA_026593615.1_PDT001508765.1	control
GCA_026462485.1_PDT001498887.1	control
GCA_002983395.1_ASM298339v1	control
GCA_900125585.1_17175_1_56	control
GCA_026832595.1_PDT001521272.1	control
GCA_027731665.1_PDT001565562.1	control
GCA_024361065.1_ASM2436106v1	control
GCA_027215925.1_PDT001541411.1	control
GCA_027955545.1_PDT001579343.1	control
GCA_000642135.1_Stap_aure_VET0190R_V1	control
GCA_002204735.1_ASM220473v1	control
GCA_018184655.1_PDT001012982.1	control
GCA_900080655.1_11641_1_13	control
GCA_024588945.1_ASM2458894v1	control
GCA_028392525.1_PDT001598642.1	control
GCA_902721565.1_12162_7_59	control
GCA_027207365.1_PDT001541366.1	control
GCA_018605425.1_PDT001049407.1	control
GCA_027627925.1_PDT001561838.1	control
GCA_029928225.1_ASM2992822v1	control
GCA_011060935.1_ASM1106093v1	control
GCA_023852275.1_ASM2385227v1	control
GCA_029404375.1_PDT001669364.1	control
GCA_009750515.1_ASM975051v1	control
GCA_015712715.1_ASM1571271v1	control
GCA_028212695.1_PDT001595964.1	control
GCA_903800095.1_20596_6_168	control
GCA_028941965.1_PDT001644541.1	control
GCA_028981045.1_PDT001642781.1	control
GCA_030351855.1_ASM3035185v1	control
GCA_027282445.1_PDT001546414.1	control
GCA_026758615.1_PDT001517299.1	control
GCA_030351465.1_ASM3035146v1	control
GCA_027282725.1_PDT001546400.1	control
GCA_026547075.1_ASM2654707v1	control
GCA_026838555.1_PDT001520724.1	control
GCA_028005605.1_PDT001575920.1	control
GCA_029834155.1_PDT001692862.1	control
GCA_902714055.1_4925_7_6	control
GCA_015616045.2_PDT000108807.2	control
GCA_028958645.1_PDT001643784.1	control
GCA_026771045.1_PDT001519252.1	control
GCA_029667005.1_ASM2966700v1	control
GCA_026634795.1_PDT001511461.1	control
GCA_002123865.1_ASM212386v1	control
GCA_016015145.1_ASM1601514v1	control
GCA_027479105.1_PDT001550066.1	control
GCA_029822135.1_PDT001691361.1	control
GCA_027112955.1_PDT001533371.1	control
GCA_027089865.1_PDT001534373.1	control
GCA_021575395.1_ASM2157539v1	control
GCA_018308125.1_ASM1830812v1	control
GCA_026466305.1_PDT001499853.4	control
GCA_027506125.1_PDT001555015.1	control
GCA_000555285.1_Stap_aure_M0373_V1	control
GCA_030350605.1_ASM3035060v1	control
GCA_003855575.1_ASM385557v1	control
GCA_903799355.1_20596_6_96	control
GCA_027997445.1_PDT001576287.1	control
GCA_028004345.1_PDT001576074.1	control
GCA_028006485.1_PDT001575860.1	control
GCA_028087535.1_PDT001585717.1	control
GCA_026644195.1_PDT001511041.1	control
GCA_903802745.1_22276_7_112	control
GCA_026499185.1_PDT001503267.1	control
GCA_026284275.1_PDT001492316.1	control
GCA_026840255.1_PDT001520609.1	control
GCA_029928515.1_ASM2992851v1	control
GCA_019103475.1_ASM1910347v1	control
GCA_026979455.1_PDT001535906.1	control
GCA_027281685.1_PDT001546455.1	control
GCA_027542865.1_PDT001556776.1	control
GCA_018998895.1_ASM1899889v1	control
GCA_900043645.1_8490_3_9	control
GCA_028256965.1_PDT001596246.1	control
GCA_023706785.1_ASM2370678v1	control
GCA_015573175.1_PDT000811829.1	control
GCA_015617925.2_PDT000108687.2	control
GCA_027213125.1_PDT001541306.1	control
GCA_026434895.1_PDT001501267.1	control
GCA_027963645.1_PDT001578823.1	control
GCA_026864295.1_PDT001524269.1	control
GCA_026919695.1_PDT001526665.1	control
GCA_014727775.1_ASM1472777v1	control
GCA_027152345.1_PDT001532186.1	control
GCA_900037965.1_7480_7_39	control
GCA_027186415.1_PDT001530876.1	control
GCA_000579875.1_Stap_aure_T28640_V1	control
GCA_000527875.1_Stap_aure_M0638_V1	control
GCA_026771515.1_PDT001519199.1	control
GCA_027910855.1_PDT001551336.1	control
GCA_018791555.1_ASM1879155v1	control
GCA_028965025.1_PDT001643522.1	control
GCA_000545485.1_Stap_aure_M0931_V1	control
GCA_028936005.1_PDT001644764.1	control
GCA_027527145.1_PDT001553772.1	control
GCA_015542955.1_PDT000822343.1	control
GCA_015717265.1_ASM1571726v1	control
GCA_028084875.1_PDT001583059.1	control
GCA_026893275.1_PDT001525581.1	control
GCA_027169705.1_PDT001539090.1	control
GCA_027135555.1_PDT001532395.1	control
GCA_028956525.1_PDT001643862.1	control
GCA_030487435.1_ASM3048743v1	control
GCA_026900765.1_PDT001520936.1	control
GCA_026922235.1_PDT001528376.1	control
GCA_027522185.1_PDT001554211.1	control
GCA_027811075.1_PDT001569631.1	control
GCA_000560145.1_Stap_aure_W48872_V1	control
GCA_030355115.1_ASM3035511v1	control
GCA_029682125.1_PDT001546085.1	control
GCA_024454735.1_ASM2445473v1	control
GCA_027479985.1_PDT001550138.1	control
GCA_021482055.1_ASM2148205v1	control
GCA_027535625.1_PDT001553183.1	control
GCA_027285545.1_PDT001546259.1	control
GCA_028422685.1_PDT001600655.1	control
GCA_026449625.1_PDT001500196.1	control
GCA_027206425.1_PDT001530410.1	control
GCA_027304485.1_PDT001547233.1	control
GCA_000361085.1_Stap_aure_M0408_V1	control
GCA_027547065.1_PDT001553062.1	control
GCA_021475045.1_ASM2147504v1	control
GCA_028972985.1_PDT001643158.1	control
GCA_902719605.1_12083_7_41	control
GCA_024358715.1_ASM2435871v1	control
GCA_028632815.1_PDT001614481.1	control
GCA_026604595.1_PDT001507497.1	control
GCA_027509965.1_PDT001554829.1	control
GCA_015602245.1_PDT000589501.1	control
GCA_027190645.1_PDT001530653.1	control
GCA_017697225.1_ASM1769722v1	control
GCA_015601725.1_PDT000589526.1	control
GCA_026424475.1_PDT001501741.1	control
GCA_015616965.2_PDT000108682.2	control
GCA_027181975.1_PDT001531073.1	control
GCA_027245285.1_PDT001530350.1	control
GCA_001281605.1_ASM128160v1	control
GCA_027355085.1_PDT001547336.1	control
GCA_000555225.1_Stap_aure_M0368_V1	control
GCA_000547505.1_Stap_aure_M1574_V1	control
GCA_021480845.1_ASM2148084v1	control
GCA_027872325.1_PDT001563565.1	control
GCA_026596655.1_PDT001508911.1	control
GCA_027340435.1_PDT001547522.1	control
GCA_027597315.1_PDT001557363.1	control
GCA_026756095.1_PDT001517498.1	control
GCA_030881705.1_PDT001701179.1	control
GCA_028079515.1_PDT001583464.1	control
GCA_027787605.1_PDT001568070.1	control
GCA_014835865.1_ASM1483586v1	control
GCA_026952125.1_PDT001529264.1	control
GCA_027602195.1_PDT001557640.1	control
GCA_027704545.1_PDT001563418.1	control
GCA_021328755.1_ASM2132875v1	control
GCA_027652065.1_PDT001562264.1	control
GCA_026464925.1_PDT001499666.4	control
GCA_024916375.1_ASM2491637v1	control
GCA_902718775.1_12054_8_68	control
GCA_018915445.1_ASM1891544v1	control
GCA_015724685.1_ASM1572468v1	control
GCA_020590815.1_ASM2059081v1	control
GCA_000579555.1_Stap_aure_H59298_V1	control
GCA_027840655.1_PDT001571704.1	control
GCA_026853675.1_PDT001523595.1	control
GCA_025574085.1_ASM2557408v1	control
GCA_903811095.1_22139_5_160	control
GCA_026490805.1_PDT001503558.1	control
GCA_027163165.1_PDT001532043.1	control
GCA_027476255.1_PDT001549966.1	control
GCA_026429435.1_PDT001501585.1	control
GCA_000564175.1_Stap_aure_T72876_V1	control
GCA_023855165.1_ASM2385516v1	control
GCA_003309125.1_ASM330912v1	control
GCA_026665635.1_PDT001512076.1	control
GCA_000554465.1_Stap_aure_M0303_V1	control
GCA_018606605.1_PDT001048887.1	control
GCA_027600225.1_PDT001557643.1	control
GCA_001198135.1_7738_4_62	control
GCA_028956745.1_PDT001643852.1	control
GCA_030387255.1_ASM3038725v1	control
GCA_008763525.1_ASM876352v1	control
GCA_028007725.1_PDT001575787.1	control
GCA_027014545.1_PDT001536783.1	control
GCA_026892175.1_PDT001525672.1	control
GCA_028939505.1_PDT001644665.1	control
GCA_027764885.1_PDT001569004.1	control
GCA_028803645.1_ASM2880364v1	control
GCA_026868575.1_PDT001523975.1	control
GCA_028002085.1_PDT001576220.1	control
GCA_023500965.1_PDT001311054.1	control
GCA_027526745.1_PDT001553793.1	control
GCA_027186885.1_PDT001530848.1	control
GCA_026454205.1_PDT001499450.3	control
GCA_027805155.1_PDT001569492.1	control
GCA_027060845.1_PDT001534709.1	control
GCA_019122835.1_ASM1912283v1	control
GCA_029809105.1_ASM2980910v1	control
GCA_004011165.1_ASM401116v1	control
GCA_027272645.1_ASM2727264v1	control
GCA_016837075.1_ASM1683707v1	control
GCA_024593215.1_ASM2459321v1	control
GCA_001722595.1_ASM172259v1	control
GCA_021481745.1_ASM2148174v1	control
GCA_900045975.1_7748_6_10	control
GCA_028942105.1_PDT001644536.1	control
GCA_019265785.1_ASM1926578v1	control
GCA_903989135.1_Ge407_29407	control
GCA_027644965.1_PDT001562856.1	control
GCA_026841595.1_PDT001520534.1	control
GCA_011023995.1_ASM1102399v1	control
GCA_027465685.1_PDT001546720.1	control
GCA_027706365.1_ASM2770636v1	control
GCA_002904395.1_ASM290439v1	control
GCA_026609675.1_PDT001507444.1	control
GCA_028918845.1_PDT001645433.1	control
GCA_027405925.1_ASM2740592v1	control
GCA_027723845.1_PDT001561078.1	control
GCA_015545935.1_PDT000822022.1	control
GCA_002273085.1_ISU-1010_v1.0	control
GCA_000572325.1_Stap_aure_HBHO6021_V1	control
GCA_027149345.1_PDT001538656.1	control
GCA_027913495.1_PDT001551219.1	control
GCA_026912845.1_PDT001526926.1	control
GCA_009459265.1_ASM945926v1	control
GCA_028948145.1_PDT001644214.1	control
GCA_000573865.1_Stap_aure_M1279_V1	control
GCA_027702845.1_PDT001563982.1	control
GCA_027197025.1_PDT001540371.1	control
GCA_027822535.1_PDT001559421.1	control
GCA_009459235.1_ASM945923v1	control
GCA_028306845.1_PDT001597673.1	control
GCA_024400085.1_PDT001368121.1	control
GCA_026744245.1_PDT001516192.1	control
GCA_026842715.1_PDT001520480.1	control
GCA_001900005.1_ASM190000v1	control
GCA_000645355.1_Stap_aure_VET0645S_V1	control
GCA_029385015.1_PDT001669776.1	control
GCA_019103045.1_ASM1910304v1	control
GCA_028425145.1_PDT001600648.1	control
GCA_029037735.1_PDT001652861.1	control
GCA_028666275.1_PDT001616667.1	control
GCA_010599265.1_ASM1059926v1	control
GCA_028514615.1_PDT001607323.1	control
GCA_900097855.1_12291_8_36	control
GCA_002097135.1_ASM209713v1	control
GCA_027650365.1_PDT001562334.1	control
GCA_027913275.1_PDT001551229.1	control
GCA_027144605.1_PDT001538245.1	control
GCA_900061985.1_7712_8_19	control
GCA_015582115.1_PDT000811389.1	control
GCA_015726285.1_ASM1572628v1	control
GCA_000550065.1_Stap_aure_M1500_V1	control
GCA_027774665.1_PDT001568896.1	control
GCA_027898375.1_PDT001552041.1	control
GCA_027464525.1_PDT001546822.1	control
GCA_026741635.1_PDT001516423.1	control
GCA_003424205.1_ASM342420v1	control
GCA_026740915.1_PDT001516274.1	control
GCA_001267715.2_ASM126771v2	control
GCA_015606265.1_PDT000444217.1	control
GCA_027875385.1_PDT001564696.1	control
GCA_008763455.1_ASM876345v1	control
[truncated: 38,154 more rows]

## Sheet: 79754
GCA_027129975.1_PDT001532574.1	control
GCA_028466945.1_PDT001606786.1	control
GCA_015566515.1_PDT000812951.1	control
GCA_027285325.1_PDT001546268.1	control
GCA_026911005.1_PDT001527146.1	control
GCA_029029965.1_PDT001652372.1	control
GCA_024915655.1_ASM2491565v1	control
GCA_023587005.1_PDT001317191.1	control
GCA_900457715.1_40740_E01	control
GCA_018167725.1_PDT001013004.1	control
GCA_028181005.1_PDT001591398.1	control
GCA_003239715.1_ASM323971v1	control
GCA_000532395.1_Stap_aure_M1098_V1	control
GCA_026817285.1_PDT001522314.1	control
GCA_027712925.1_PDT001562967.1	control
GCA_027110955.1_PDT001533470.1	control
GCA_027967425.1_PDT001578658.1	control
GCA_026460525.1_PDT001499031.1	control
GCA_030552225.1_ASM3055222v1	control
GCA_008935975.1_ASM893597v1	control
GCA_021573555.1_ASM2157355v1	control
GCA_027630045.1_PDT001561740.1	control
GCA_027283585.1_PDT001546357.1	control
GCA_026507645.1_PDT001502240.1	control
GCA_028466745.1_PDT001606797.1	control
GCA_026632195.1_PDT001511590.1	control
GCA_027766025.1_PDT001566205.1	control
GCA_027074825.1_PDT001534532.1	control
GCA_903803265.1_20621_1_120	control
GCA_026758595.1_PDT001517295.1	control
GCA_026829505.1_PDT001521477.1	control
GCA_027629885.1_PDT001561748.1	control
GCA_903801965.1_22276_7_35	control
GCA_028157315.1_PDT001590476.1	control
GCA_019412415.1_PDT001098229.1	control
GCA_028429765.1_PDT001601130.1	control
GCA_030207235.1_ASM3020723v1	control
GCA_028452655.1_PDT001601650.1	control
GCA_026467365.1_PDT001499673.4	control
GCA_902723105.1_12162_8_19	control
GCA_030352945.1_ASM3035294v1	control
GCA_028007785.1_PDT001575784.1	control
GCA_026821075.1_PDT001522093.1	control
GCA_021480355.1_ASM2148035v1	control
GCA_000544705.1_Stap_aure_M0869_V1	control
GCA_026748535.1_PDT001516898.1	control
GCA_028350145.1_PDT001597948.1	control
GCA_026526795.1_PDT001502051.1	control
GCA_027697555.1_PDT001564281.1	control
GCA_029029645.1_PDT001652401.1	control
GCA_026666755.1_PDT001511955.1	control
GCA_027772765.1_PDT001566529.1	control
GCA_903807275.1_21673_5_152	control
GCA_028394945.1_PDT001599826.1	control
GCA_027184585.1_PDT001530970.1	control
GCA_002887415.1_ASM288741v1	control
GCA_027199705.1_PDT001540627.1	control
GCA_026852595.1_PDT001519946.1	control
GCA_028386835.1_PDT001598735.1	control
GCA_028421235.1_PDT001600407.1	control
GCA_015580575.1_PDT000811458.1	control
GCA_027910775.1_PDT001551339.1	control
GCA_027752465.1_PDT001564894.1	control
GCA_027963645.1_PDT001578823.1	control
GCA_026595325.1_PDT001509040.1	control
GCA_029680745.1_PDT001606482.1	control
GCA_027811275.1_PDT001559721.1	control
GCA_028920565.1_PDT001645394.1	control
GCA_028467725.1_PDT001606735.1	control
GCA_026727315.1_PDT001515914.1	control
GCA_027540165.1_PDT001556264.1	control
GCA_027648325.1_PDT001562521.1	control
GCA_028459925.1_PDT001601834.1	control
GCA_027774365.1_PDT001568911.1	control
GCA_027243305.1_PDT001543484.1	control
GCA_027636785.1_PDT001561644.1	control
GCA_027785525.1_PDT001568187.1	control
GCA_000644155.1_Stap_aure_VET0384R_V1	control
GCA_026858695.1_PDT001523469.1	control
GCA_027201525.1_PDT001540501.1	control
GCA_020473825.1_PDT001014007.1	control
GCA_000607505.1_Stap_aure_DAR3567_V1	control
GCA_026927145.1_PDT001528488.1	control
GCA_002267105.1_ASM226710v1	control
GCA_029678865.1_PDT001667972.1	control
GCA_001197375.1_7748_4_79	control
GCA_002093005.2_ASM209300v2	control
GCA_027039825.1_PDT001534903.1	control
GCA_027479665.1_PDT001550004.1	control
GCA_014831995.1_ASM1483199v1	control
GCA_008763535.1_ASM876353v1	control
GCA_029390615.1_PDT001669473.1	control
GCA_017664055.1_PDT000995480.1	control
GCA_021574835.1_ASM2157483v1	control
GCA_028930155.1_PDT001645053.1	control
GCA_903801665.1_22276_7_14	control
GCA_027298845.1_PDT001545793.1	control
GCA_027484185.1_PDT001550215.1	control
GCA_027029785.1_PDT001535014.1	control
GCA_019099865.1_ASM1909986v1	control
GCA_027845895.1_PDT001572153.1	control
GCA_026771635.1_PDT001519191.1	control
GCA_029395295.1_PDT001669230.1	control
GCA_026437335.1_PDT001501158.1	control
GCA_011025285.1_ASM1102528v1	control
GCA_016837095.1_ASM1683709v1	control
GCA_001353495.1_7907_4_13	control
GCA_026744405.1_PDT001516445.1	control
GCA_027708365.1_PDT001563175.1	control
GCA_023656025.1_ASM2365602v1	control
GCA_027151505.1_PDT001532210.1	control
GCA_027513125.1_PDT001554664.1	control
GCA_027285765.1_PDT001546247.1	control
GCA_027286405.1_PDT001546231.1	control
GCA_900098035.1_9119_2_16	control
GCA_028588425.1_PDT001611884.1	control
GCA_026884305.1_PDT001524857.1	control
GCA_015611685.2_PDT000184776.2	control
GCA_900484115.1_8140_1_65	control
GCA_026943685.1_PDT001528905.1	control
GCA_009739695.1_ASM973969v1	control
GCA_027804935.1_PDT001569514.1	control
GCA_026518205.1_PDT001501906.1	control
GCA_903801125.1_22276_6_170	control
GCA_900040385.1_7521_6_60	control
GCA_026468025.1_PDT001499136.4	control
GCA_027645325.1_PDT001562810.1	control
GCA_026654745.1_PDT001512221.1	control
GCA_027141615.1_PDT001538222.1	control
GCA_000541075.1_Stap_aure_COAS6055_V1	control
GCA_026470045.1_PDT001500365.4	control
GCA_024632935.1_PDT001383539.1	control
GCA_020588155.1_ASM2058815v1	control
GCA_018860235.1_ASM1886023v1	control
GCA_027288225.1_PDT001546146.1	control
GCA_027287045.1_PDT001546204.1	control
GCA_026636095.1_PDT001511393.1	control
GCA_000638515.1_Stap_aure_C1655_V1	control
GCA_027018465.1_PDT001536696.1	control
GCA_028762865.1_PDT001637089.1	control
GCA_028003985.1_PDT001576094.1	control
GCA_002952015.1_ASM295201v1	control
GCA_027045085.1_PDT001534786.1	control
GCA_029643065.1_PDT001685318.1	control
GCA_903987725.1_IT543_29606	control
GCA_014061885.1_ASM1406188v1	control
GCA_018145615.1_PDT001014096.1	control
GCA_027773385.1_PDT001566106.1	control
GCA_015725255.1_ASM1572525v1	control
GCA_018603375.1_PDT001048898.1	control
GCA_024360265.1_ASM2436026v1	control
GCA_028964965.1_PDT001643523.1	control
GCA_027525645.1_PDT001554038.1	control
GCA_014730015.1_ASM1473001v1	control
GCA_011022925.1_ASM1102292v1	control
GCA_027964925.1_PDT001578777.1	control
GCA_028431025.1_PDT001601153.1	control
GCA_026730175.1_PDT001515799.1	control
GCA_026934745.1_PDT001526912.1	control
GCA_026500035.1_PDT001503225.1	control
GCA_026514565.1_PDT001502531.1	control
GCA_001996665.1_ASM199666v1	control
GCA_902717715.1_12054_7_48	control
GCA_026498105.1_PDT001503315.1	control
GCA_027598195.1_PDT001557262.1	control
GCA_027961265.1_PDT001578906.1	control
GCA_015546515.1_PDT000822003.1	control
GCA_004920245.1_ASM492024v1	control
GCA_027742005.1_PDT001565530.1	control
GCA_026455905.1_PDT001500416.3	control
GCA_018408225.1_ASM1840822v1	control
GCA_029044725.1_PDT001652479.1	control
GCA_027822135.1_PDT001559439.1	control
GCA_027809855.1_PDT001559766.1	control
GCA_014832085.1_ASM1483208v1	control
GCA_027999305.1_PDT001579865.1	control
GCA_002120755.1_ASM212075v1	control
GCA_027164405.1_PDT001539509.1	control
GCA_028977985.1_PDT001642939.1	control
GCA_026851555.1_PDT001520011.1	control
GCA_015596675.1_PDT000618931.1	control
GCA_023847145.1_ASM2384714v1	control
GCA_015574315.1_PDT000811752.1	control
GCA_019245825.1_PDT000151606.2	control
GCA_019017325.1_ASM1901732v1	control
GCA_027826315.1_PDT001559236.1	control
GCA_027705545.1_PDT001563354.1	control
GCA_900080555.1_11641_1_32	control
GCA_026608175.1_PDT001508664.1	control
GCA_029950125.1_ASM2995012v1	control
GCA_015612385.2_PDT000184744.2	control
GCA_011025695.1_ASM1102569v1	control
GCA_027634745.1_PDT001562593.1	control
GCA_026820825.1_PDT001522110.1	control
GCA_029402015.1_PDT001668083.1	control
GCA_027178835.1_PDT001531257.1	control
GCA_026952705.1_PDT001529470.1	control
GCA_900081155.1_12625_6_79	control
GCA_026917935.1_PDT001526893.1	control
GCA_015614855.2_PDT000108750.2	control
GCA_026590755.1_PDT001507665.1	control
GCA_029078555.1_ASM2907855v1	control
GCA_024019255.1_PDT001337684.1	control
GCA_026870535.1_PDT001524173.1	control
GCA_023582985.1_PDT001317268.1	control
GCA_028351195.1_PDT001597863.1	control
GCA_019714615.1_ASM1971461v1	control
GCA_011291915.1_ASM1129191v1	control
GCA_024915545.1_ASM2491554v1	control
GCA_030245585.1_ASM3024558v1	control
GCA_027045045.1_PDT001534785.1	control
GCA_026891615.1_PDT001525701.1	control
GCA_000542675.1_Stap_aure_OCMM6124_V1	control
GCA_026976375.1_PDT001536010.1	control
GCA_900037595.1_7469_7_3	control
GCA_027703585.1_PDT001563497.1	control
GCA_008936095.1_ASM893609v1	control
GCA_009764915.1_ASM976491v1	control
GCA_014336195.1_ASM1433619v1	control
GCA_026866355.1_PDT001524065.1	control
GCA_015577295.1_PDT000811606.1	control
GCA_025211035.1_ASM2521103v1	control
GCA_029643345.1_PDT001685358.1	control
GCA_011023415.1_ASM1102341v1	control
GCA_000551725.1_Stap_aure_M0071_V1	control
GCA_028967765.1_PDT001643397.1	control
GCA_900082815.1_12673_5_65	control
GCA_027732165.1_PDT001565415.1	control
GCA_027204245.1_PDT001530488.1	control
GCA_027652745.1_PDT001562208.1	control
GCA_026832715.1_PDT001521275.1	control
GCA_027112515.1_PDT001533395.1	control
GCA_029681005.1_PDT001597914.1	control
GCA_028056095.1_PDT001570030.1	control
GCA_027899335.1_PDT001551999.1	control
GCA_015580975.1_PDT000811413.1	control
GCA_028971185.1_PDT001643249.1	control
GCA_028510135.1_PDT001607066.1	control
GCA_027645265.1_PDT001562823.1	control
GCA_027813215.1_PDT001569341.1	control
GCA_029037185.1_PDT001652929.1	control
GCA_027015675.1_PDT001536749.1	control
GCA_027035115.1_PDT001534941.1	control
GCA_017973515.1_ASM1797351v1	control
GCA_029387115.1_PDT001669651.1	control
GCA_000559305.1_Stap_aure_F41906_V1	control
GCA_008040245.1_ASM804024v1	control
GCA_027196165.1_PDT001540746.1	control
GCA_024400085.1_PDT001368121.1	control
GCA_027831995.1_PDT001571150.1	control
GCA_018147155.1_PDT001014068.1	control
GCA_002273695.1_ISU-940_v1.0	control
GCA_023851695.1_ASM2385169v1	control
GCA_026630375.1_PDT001511689.1	control
GCA_019123815.1_ASM1912381v1	control
GCA_023848455.1_ASM2384845v1	control
GCA_002904735.1_ASM290473v1	control
GCA_000645895.1_Stap_aure_VET1468S_V1	control
GCA_026831365.1_PDT001521359.1	control
GCA_026842955.1_PDT001520448.1	control
GCA_019015165.1_ASM1901516v1	control
GCA_026596435.1_PDT001509060.1	control
GCA_001195105.1_7907_7_60	control
GCA_029389075.1_PDT001669550.1	control
GCA_026476105.1_PDT001500142.4	control
GCA_015608245.1_PDT000423822.1	control
GCA_027507905.1_PDT001554924.1	control
GCA_011063695.1_ASM1106369v1	control
GCA_900018765.1_7414_7_5	control
GCA_027767605.1_PDT001565943.1	control
GCA_001212145.1_7748_4_94	control
GCA_029034325.1_PDT001652854.1	control
GCA_015614245.2_PDT000108756.2	control
GCA_001208945.1_7738_4_61	control
GCA_002104815.1_ASM210481v1	control
GCA_026745555.1_PDT001517003.1	control
GCA_026749315.1_PDT001516890.1	control
GCA_026842415.1_PDT001520461.1	control
GCA_021480025.1_ASM2148002v1	control
GCA_027091155.1_PDT001534337.1	control
GCA_027782265.1_PDT001568401.1	control
GCA_028945105.1_PDT001644371.1	control
GCA_026422535.1_PDT001499466.1	control
GCA_947039255.1_SA-4	control
GCA_027816375.1_PDT001569205.1	control
GCA_029415515.1_PDT001669935.1	control
GCA_027254055.1_PDT001530019.1	control
GCA_027120295.1_PDT001532912.1	control
GCA_026742675.1_PDT001516389.1	control
GCA_028391385.1_PDT001598716.1	control
GCA_026665575.1_PDT001512089.1	control
GCA_019502125.1_PDT001106252.1	control
GCA_028969245.1_PDT001643372.1	control
GCA_903990725.1_84_20070	control
GCA_014832775.1_ASM1483277v1	control
GCA_026514605.1_PDT001502465.1	control
GCA_026928385.1_PDT001528397.1	control
GCA_016831635.1_ASM1683163v1	control
GCA_000578615.1_Stap_aure_W65904_V1	control
GCA_900457635.1_40657_B01	control
GCA_027758805.1_PDT001565919.1	control
GCA_028469165.1_PDT001606509.1	control
GCA_001290385.1_12641_2_11	control
GCA_015603285.1_PDT000538467.1	control
GCA_000561945.1_Stap_aure_F80375_V1	control
GCA_000549745.1_Stap_aure_M1361_V1	control
GCA_028930545.1_PDT001645036.1	control
GCA_027137215.1_PDT001532345.1	control
GCA_002000565.1_ASM200056v1	control
GCA_027243705.1_PDT001534449.1	control
GCA_026472625.1_PDT001498998.4	control
GCA_001066875.1_ASM106687v1	control
GCA_000684095.1_Stap_aure_VET0136R_V1	control
GCA_027150835.1_PDT001538248.1	control
GCA_027163725.1_PDT001539496.1	control
GCA_028088795.1_PDT001585654.1	control
GCA_015728145.1_ASM1572814v1	control
GCA_000533795.1_Stap_aure_M0397_V1	control
GCA_027540005.1_PDT001556271.1	control
GCA_028553505.1_PDT001609714.1	control
GCA_019017205.1_ASM1901720v1	control
GCA_027648485.1_PDT001562506.1	control
GCA_019098445.1_ASM1909844v1	control
GCA_029386135.1_PDT001669698.1	control
GCA_000579055.1_Stap_aure_M49455_V1	control
GCA_027518225.1_PDT001554409.1	control
GCA_026634195.1_PDT001511491.1	control
GCA_026347055.1_PDT001493801.1	control
GCA_026897095.1_PDT001525470.1	control
GCA_018134945.1_PDT001011168.1	control
GCA_000572345.1_Stap_aure_WMCA6126_V1	control
GCA_028805875.1_ASM2880587v1	control
GCA_015614005.2_PDT000108823.2	control
GCA_026513745.1_PDT001502263.1	control
GCA_029390535.1_PDT001669476.1	control
GCA_000552205.1_Stap_aure_M0110_V1	control
GCA_027208605.1_PDT001541369.1	control
GCA_018984495.1_ASM1898449v1	control
GCA_027639325.1_PDT001561518.1	control
GCA_027956765.1_PDT001579293.1	control
GCA_902723575.1_12162_8_60	control
GCA_019049955.1_ASM1904995v1	control
GCA_019716535.1_ASM1971653v1	control
GCA_016015385.1_ASM1601538v1	control
GCA_009463905.1_ASM946390v1	control
GCA_024594575.1_ASM2459457v1	control
GCA_903988315.1_Vd463_21630	control
GCA_026631455.1_PDT001511615.1	control
GCA_028932625.1_PDT001644941.1	control
GCA_014336965.1_ASM1433696v1	control
GCA_027285545.1_PDT001546259.1	control
GCA_026433175.1_PDT001501431.1	control
GCA_027783185.1_PDT001568331.1	control
GCA_023848195.1_ASM2384819v1	control
GCA_016425275.1_ASM1642527v1	control
GCA_028054435.1_PDT001570082.1	control
GCA_028945825.1_PDT001644332.1	control
GCA_029852565.1_ASM2985256v1	control
GCA_024363485.1_ASM2436348v1	control
GCA_903803155.1_20621_1_107	control
GCA_026442435.1_PDT001500872.1	control
GCA_025573055.1_ASM2557305v1	control
GCA_027507325.1_PDT001554956.1	control
GCA_900251165.1_M3108	control
GCA_028070495.1_PDT001568169.1	control
GCA_014637165.1_ASM1463716v1	control
GCA_028012025.1_PDT001575562.1	control
GCA_027757585.1_PDT001566031.1	control
GCA_025569545.1_ASM2556954v1	control
GCA_017083765.1_PDT000974940.1	control
GCA_026892715.1_PDT001525619.1	control
GCA_027800015.1_PDT001569186.1	control
GCA_027911015.1_PDT001551330.1	control
GCA_001227085.1_5139_7_4	control
GCA_000363045.1_Stap_aure_M1224_V1	control
GCA_026819065.1_PDT001522260.1	control
GCA_000572525.1_Stap_aure_FVRH6066_V1	control
GCA_026817065.1_PDT001522380.1	control
GCA_026608835.1_PDT001508635.1	control
GCA_902715785.1_12162_6_46	control
GCA_028193585.1_PDT001592966.1	control
GCA_002982455.1_ASM298245v1	control
GCA_026918455.1_PDT001526731.1	control
GCA_028365375.1_PDT001598176.1	control
GCA_018996825.1_ASM1899682v1	control
GCA_026426915.1_PDT001501657.1	control
GCA_026483005.1_PDT001499741.5	control
GCA_028537795.1_PDT001608292.1	control
GCA_028977025.1_PDT001642985.1	control
GCA_027804515.1_PDT001569537.1	control
GCA_902714945.1_5985_8_8	control
GCA_027129755.1_PDT001532586.1	control
GCA_016920645.1_ASM1692064v1	control
GCA_903798525.1_20596_6_11	control
GCA_026744975.1_PDT001516154.1	control
GCA_013339045.1_ASM1333904v1	control
GCA_022869625.1_ASM2286962v1	control
GCA_011031575.1_ASM1103157v1	control
GCA_029403915.1_PDT001667966.1	control
GCA_000363185.1_Stap_aure_M1257_V1	control
GCA_024594395.1_ASM2459439v1	control
GCA_001206695.1_8987_2_37	control
GCA_003419465.1_ASM341946v1	control
GCA_026628595.1_PDT001508951.1	control
GCA_002267405.1_ASM226740v1	control
GCA_027881585.1_PDT001563496.1	control
GCA_026849475.1_PDT001520142.1	control
GCA_028009445.1_PDT001575683.1	control
GCA_026840555.1_PDT001520594.1	control
GCA_902722555.1_12378_8_68	control
GCA_017329085.1_ASM1732908v1	control
GCA_028941065.1_PDT001644587.1	control
GCA_902718865.1_12054_8_87	control
GCA_027764745.1_PDT001569010.1	control
GCA_019716595.1_ASM1971659v1	control
GCA_028971405.1_PDT001643238.1	control
GCA_900251955.1_M3946	control
GCA_016828145.1_ASM1682814v1	control
GCA_013367275.1_ASM1336727v1	control
GCA_027542665.1_PDT001556796.1	control
GCA_902720875.1_12083_8_84	control
GCA_026518565.1_PDT001501883.1	control
GCA_026474185.1_PDT001499008.4	control
GCA_027527545.1_PDT001553744.1	control
GCA_000596045.1_Stap_aure_DAR5845_V1	control
GCA_026744025.1_PDT001516210.1	control
GCA_027098315.1_PDT001533897.1	control
GCA_028366595.1_PDT001598516.1	control
GCA_003354905.1_ASM335490v1	control
GCA_027980855.1_PDT001578386.1	control
GCA_021477965.1_ASM2147796v1	control
GCA_027839715.1_PDT001571840.1	control
GCA_002905195.1_ASM290519v1	control
GCA_030315795.1_ASM3031579v1	control
GCA_028007545.1_PDT001575797.1	control
GCA_028964725.1_PDT001643538.1	control
GCA_015728635.1_ASM1572863v1	control
GCA_027762645.1_PDT001566277.1	control
GCA_023500805.1_PDT001311039.1	control
GCA_027799915.1_PDT001569241.1	control
GCA_026353275.1_PDT001493301.1	control
GCA_028086775.1_PDT001585755.1	control
GCA_026746475.1_PDT001517029.1	control
GCA_003422125.1_ASM342212v1	control
GCA_903799585.1_20596_6_121	control
GCA_019295275.1_ASM1929527v1	control
GCA_027600245.1_PDT001557638.1	control
GCA_903808615.1_22114_8_100	control
GCA_028051265.1_PDT001570156.1	control
GCA_018998485.1_ASM1899848v1	control
GCA_026983245.1_PDT001535294.1	control
GCA_021484185.1_ASM2148418v1	control
GCA_027813475.1_PDT001569312.1	control
GCA_023986435.1_PDT001343034.1	control
GCA_026822195.1_PDT001519049.1	control
GCA_026516925.1_PDT001501974.1	control
GCA_000639315.1_Stap_aure_GD2010-168_V1	control
GCA_011290855.1_ASM1129085v1	control
GCA_028957985.1_PDT001643816.1	control
GCA_027655585.1_PDT001563154.1	control
GCA_029404215.1_PDT001667953.1	control
GCA_026740655.1_PDT001516348.1	control
GCA_900098235.1_9119_2_25	control
GCA_026473785.1_PDT001500607.4	control
GCA_027951525.1_PDT001579612.1	control
GCA_027094555.1_PDT001534188.1	control
GCA_028395085.1_PDT001599822.1	control
GCA_027151065.1_PDT001538203.1	control
GCA_027211565.1_PDT001541403.1	control
GCA_900017635.1_7480_8_84	control
GCA_028977165.1_PDT001642979.1	control
GCA_027846895.1_PDT001572166.1	control
GCA_000646595.1_Stap_aure_VET1861R_V1	control
GCA_015717635.1_ASM1571763v1	control
GCA_902713985.1_4925_8_3	control
GCA_028453495.1_PDT001601472.1	control
GCA_003425345.1_ASM342534v1	control
GCA_026836755.1_PDT001520791.1	control
GCA_027695945.1_PDT001564341.1	control
GCA_023111255.1_ASM2311125v1	control
GCA_026864495.1_PDT001524238.1	control
GCA_026868135.1_PDT001524370.1	control
GCA_026606795.1_PDT001508727.1	control
GCA_008935095.1_ASM893509v1	control
GCA_003239295.1_ASM323929v1	control
GCA_016829405.1_ASM1682940v1	control
GCA_903805315.1_21631_7_50	control
GCA_000643115.1_Stap_aure_VET0289R_V1	control
GCA_027628425.1_PDT001561814.1	control
GCA_024213865.1_ASM2421386v1	control
GCA_021475135.1_ASM2147513v1	control
GCA_028664955.1_PDT001616770.1	control
GCA_027650425.1_PDT001562329.1	control
GCA_023500565.1_PDT001311062.1	control
GCA_013405645.1_ASM1340564v1	control
GCA_018602955.1_PDT001048983.1	control
GCA_902716085.1_12162_6_74	control
GCA_026454305.1_PDT001499441.3	control
GCA_023500525.1_PDT001311069.1	control
GCA_027723065.1_PDT001561099.1	control
GCA_029031745.1_PDT001652265.1	control
GCA_027824855.1_PDT001559309.1	control
GCA_027032735.1_PDT001534983.1	control
GCA_001212765.1_7907_4_91	control
GCA_027523765.1_PDT001554132.1	control
GCA_026633735.1_PDT001511514.1	control
GCA_028987765.1_PDT001642474.1	control
GCA_029406145.1_PDT001667826.1	control
GCA_027104135.1_PDT001533778.1	control
GCA_029390155.1_PDT001669500.1	control
GCA_902718705.1_12054_8_55	control
GCA_003421625.1_ASM342162v1	control
GCA_026838375.1_PDT001520734.1	control
GCA_000731395.1_MRSA_S3_CLCBio_denovo	control
GCA_026493945.1_PDT001503505.1	control
GCA_027527845.1_PDT001553729.1	control
GCA_018144395.1_PDT001014159.1	control
GCA_026930725.1_PDT001528367.1	control
GCA_026877785.1_PDT001524626.1	control
GCA_015580235.1_PDT000811516.1	control
GCA_001018875.2_ASM101887v2	control
GCA_027878825.1_PDT001564553.1	control
GCA_027701245.1_PDT001564087.1	control
GCA_026645055.1_PDT001511017.1	control
GCA_026507695.1_PDT001502217.1	control
GCA_015565195.1_PDT000812974.1	control
GCA_000593945.1_Stap_aure_M16597_V1	control
GCA_023853395.1_ASM2385339v1	control
GCA_903800885.1_20621_1_55	control
GCA_024894795.1_ASM2489479v1	control
GCA_028979325.1_PDT001642869.1	control
GCA_026886575.1_PDT001524600.1	control
GCA_000644395.1_Stap_aure_VET0403R_V1	control
GCA_003668615.1_ASM366861v1	control
GCA_903808925.1_22114_8_131	control
GCA_029416555.1_PDT001669870.1	control
GCA_027518545.1_PDT001554392.1	control
GCA_026732675.1_PDT001515657.1	control
GCA_003311585.1_ASM331158v1	control
GCA_900070285.1_10900_2_90	control
GCA_027706245.1_PDT001563304.1	control
GCA_027853155.1_PDT001572507.1	control
GCA_028668135.1_PDT001617198.1	control
GCA_026865255.1_PDT001524168.1	control
GCA_015579155.1_PDT000811526.1	control
GCA_028048075.1_PDT001576197.1	control
GCA_026448865.1_PDT001500247.1	control
GCA_028077435.1_PDT001583545.1	control
GCA_027873805.1_PDT001563792.1	control
GCA_903811895.1_22276_6_51	control
GCA_020072455.1_ASM2007245v1	control
GCA_017084645.1_PDT000974898.1	control
GCA_024896375.1_ASM2489637v1	control
GCA_029646925.1_PDT001644032.1	control
GCA_024594145.1_ASM2459414v1	control
GCA_018144735.1_PDT001014141.1	control
GCA_900039685.1_7748_6_9	control
GCA_001290585.1_11641_1_76	control
GCA_027523505.1_PDT001554144.1	control
GCA_903804785.1_21673_5_89	control
GCA_018603115.1_PDT001048955.1	control
GCA_015572635.1_PDT000811857.1	control
GCA_015717265.1_ASM1571726v1	control
GCA_024593855.1_ASM2459385v1	control
GCA_019017025.1_ASM1901702v1	control
GCA_028070355.1_PDT001568587.1	control
GCA_902722485.1_12378_8_57	control
GCA_026598495.1_PDT001509313.1	control
GCA_026840055.1_PDT001520625.1	control
GCA_027527165.1_PDT001553768.1	control
GCA_030889145.1_PDT001696586.1	control
GCA_025560365.1_ASM2556036v1	control
GCA_026879445.1_PDT001524909.1	control
GCA_026507215.1_PDT001502446.1	control
GCA_000594785.1_Stap_aure_H72152_V1	control
GCA_027112695.1_PDT001533386.1	control
GCA_027788245.1_PDT001568034.1	control
GCA_903812835.1_22276_6_124	control
GCA_000608985.1_Stap_aure_DAR5877_V1	control
[truncated: 79,329 more rows]

## Sheet: Time Comparison
	100	1000	10000	20000	40000	79754
[truncated: 12 more rows]

[truncated: 1 more sheets: Memory Comparison]
