# Supplementary material for: Empowering global disease surveillance with CURED: a tool for rapid identification of unique genomic biomarkers
Source: mSystems. 2026 Mar 19;11(4):e01063-25. doi: 10.1128/msystems.01063-25 (PMC13098284; doi:10.1128/msystems.01063-25)
Supplement: Table S2 — K-mer results from running the USA300 data set. [file msystems.01063-25-s0003.xlsx]

## Sheet: SAE
Kmer	Sequence	Sensitivity	Genomes Breaking Sensitivity	Specificity	Gene	Diagnostic Allele	Has >= 1 unique RE site	Sensitivity of Dominant Allele from Bianco CM et al	Specificity of Dominant Allele from Bianco CM et al
Kmer4	GTAAAAGTACCTAAAGATGTAAAACGTATCGTTGTATTA	1		1	ABC-type Fe3+-citrate transport system%2C periplasmic component	NA		93.1%, Multiple Alleles in the Case Group	100%,
Kmer5	ACTACACTATTGTTGTAGCGGCATCAGCTTCTGAACCTT	1		1	F0F1 ATP synthase subunit alpha	NA	TRUE	94.5%, Multiple Alleles in the Case Group	3.0%, Synonymous Mutation Resulting in No Change in the AA sequence
Kmer11	ATATTTTTTTATAATGAAAGCGG	1		1	non-coding	NA		NA	NA
Kmer20	TCAAAAAGAAGCAATGTTTAGTTTAGAAGAAAAAATAAA	1		1	Integrase	NA		93.2%, Multiple Alleles in the Case Group	100%,
Kmer22	GCCCGTGATCTTCTTCTTTGAATTTAACACCCCTAGACT	1		1	putative flavoprotein YhiN	NA	TRUE	94.5%, Multiple Alleles in the Case Group	100%,
Kmer25	AATAATTCGCTTCCTGTTGTAATAACAGCGACACTCGGT	1		1	Molybdopterin molybdenumtransferase	NA		95.9%, Multiple Alleles in the Case Group	100%,
Kmer26	TCTATCGAATTACGTCTTAATT	1		1	Multidrug efflux pump subunit AcrB	NA		90.4%, Multiple Alleles in the Case Group	100%,
Kmer27	ACTAATAACTTTTGATAAACGCTATTCCCAATTTGTTCA	1		1	competence type IV pilus ATPase ComGA	NA		90.4%, Multiple Alleles in the Case Group	100%,
Kmer31	CTAGTGTGAAGAAAATCTTTTTACGAACCTCTTTTGTTC	1		1	preprotein translocase subunit SecY	NA		95.9%, Multiple Alleles in the Case Group	100%,
Kmer32	TTATTAAAGATATAAATGGTCACGATCGAATCGTCTCAT	1		1	peptide chain release factor N(5)-glutamine methyltransferase	NA	TRUE	94.5%, Multiple Alleles in the Case Group	2.5%, Synonymous Mutation Resulting in No Change in the AA sequence
Kmer33	CTTTTTAATGTTGCCATCTGTGGGATAGGCAATCGTTTC	1		1	non-coding	NA		NA	NA
Kmer35	ATTGATTTGCTTCATCTATTCATATTTGCTCAATAGTAC	1		1	hypothetical protein	group_9725		98.6%, Multiple Alleles in the Case Group	100%,
Kmer38	AATTTCACAGGTATATCTAGTTGTTTTGTCAATTGCGTT	1		1	3'%2C5'-cyclic AMP phosphodiesterase CpdA	NA	TRUE	94.5%, Multiple Alleles in the Case Group	2.5%, Synonymous Mutation Resulting in No Change in the AA sequence
Kmer42	GTACTTACATTTGAACGTGACTTATTTAATTCAATGAAA	1		1	ABC-type Na+ efflux pump%2C permease component NatB	NA		97.3%, Multiple Alleles in the Case Group	100%,
Kmer43	TTAATTTTAAGAGCTATGCATAAATAATAAAAAAATTCA	1		1	Uncharacterized membrane protein YeaQ/YmgE%2C transglycosylase-associated protein family	NA	TRUE	97.3%, Multiple Alleles in the Case Group	100%,
Kmer44	CTTACCCCTTCATGAAAAACAAT	1		1	Superfamily II DNA/RNA helicase required for DNA uptake (late competence protein)	NA		87.7%, Multiple Alleles in the Case Group	100%,
Kmer47	GTAATTGAGAACGTTTTCAGTAATTAATTCAATACCTTG	1		1	Transposase	NA		No match in the original paper	No match in the original paper
Kmer49	ACTTCCCCAAGGATATCTAGCCGTAATCGTAGATATAAT	1		1	putative N-acetyltransferase YhbS	NA	TRUE	97.3%, Multiple Alleles in the Case Group	100%,
Kmer51	AATGGATACGTCATAAATATAAGTAATAAAAAGATGAGA	1		1	DUF3267 domain-containing protein	NA		87.7%, Multiple Alleles in the Case Group	100%,
Kmer77	TAACACGCCCAGGTGTTCCTACTACGATTTGTGGGCCTT	1		1	DEAD-box ATP-dependent RNA helicase CshA	NA		95.9%, Multiple Alleles in the Case Group	3.0%, Synonymous Mutation Resulting in No Change in the AA sequence
Kmer16	CCATAATTAAATCTAACTTTCTATATAAACTTTCAACAT	0.986	ERR134761	1	secreted von Willebrand factor-binding protein precursor	group_1496		94.5%, Multiple Alleles in the Case Group	100%,

## Sheet: NAE
Kmer	Kmer Sequence	Sensitivity	Genomes Breaking Sensitivity	Specificity	Gene	Diagnostic Allele	Has >= 1 Unique RE site	Sensitivity of Dominant Allele from Bianco CM et al	Specificity of Dominant Allele from Bianco CM et al	Has >= 1 Unique RE site
Kmer4	TTGCATCTATAATAATTGATTTACCTGAACCCGTTTCAC	1		1	DNA repair protein RecN	NA		97%, Multiple Alleles in the Case Group	5%, Synonymous Mutation Resulting in No Change in the AA sequence
Kmer24	TTTCAATTTGATTGTGGTTATAATTCAACACATTTCCTC	1		1	leucine--tRNA ligase	NA	TRUE	98.5%, Multiple Alleles in the Case Group	9.6%, Synonymous Mutation Resulting in No Change in the AA sequence	TRUE
Kmer6	TAGTCTTTTTTACTTTTTTCCATTTTTAATTT	0.992	PE009	1	Lipoprotein	group_1523		97%, Multiple Alleles in the Case Group	100%,
Kmer7	GAACGTAAACGTCGTAAAGTAGAACAAGATAGAAAGCTT	0.992	65_669	1	UPF0741 protein SACOL0639	group_35132		98%, Multiple Alleles in the Case Group	100%,
Kmer27	TGAACCTGTTGCAATGATTCCATTTTTAAAGTTGTATGT	0.992	65_669	1	dihydrolipoyl dehydrogenase	PdhD	TRUE	98.4%, Multiple Alleles in the Case Group	100%,	TRUE
Kmer46	AAAGTAAATGATGATAGTGTTATGGTAACTGTAACATCT	0.992	65_669	1	Antitoxin component YafN of the YafNO toxin-antitoxin module%2C PHD/YefM family	YefM		98.4%, Multiple Alleles in the Case Group	100%,
Kmer66	TTAGTCATTGTGTGCCTCCCTTAATAATATTTCATGAAT	0.992	65_669	1	Uncharacterized HTH-type transcriptional regulator SAS2155	group_25850		98.4%, Multiple Alleles in the Case Group	100%,

## Sheet: USA300 accessions
Genome	Classification
ERR134842	Not SAE or NAE
ERR2072360	Not SAE or NAE
ERR134838	Not SAE or NAE
ERR302773	Not SAE or NAE
ERR137947	Not SAE or NAE
ERR134844	Not SAE or NAE
ERR137923	Not SAE or NAE
ERR137937	Not SAE or NAE
SRR4195754	Not SAE or NAE
MRSA131	Not SAE or NAE
SRR4195760	Not SAE or NAE
V2200	Not SAE or NAE
UV695	Not SAE or NAE
V1859	Not SAE or NAE
ERR742992	Not SAE or NAE
SRR5244880	Not SAE or NAE
SRR4195761	Not SAE or NAE
SRR4195759	Not SAE or NAE
ERR573168	Not SAE or NAE
Col52_A5	Not SAE or NAE
SRR4195756	Not SAE or NAE
ERR1753505	Not SAE or NAE
ERR1589247	Not SAE or NAE
ERR1589255	Not SAE or NAE
CM94	Not SAE or NAE
ERR1753504	Not SAE or NAE
ERR1589243	Not SAE or NAE
ERR1589252	Not SAE or NAE
ERR1535380	Not SAE or NAE
ERR1589244	Not SAE or NAE
STV600L	Not SAE or NAE
ERR1589254	Not SAE or NAE
UV699	Not SAE or NAE
UV170	Not SAE or NAE
ERR1589245	Not SAE or NAE
UV1151	Not SAE or NAE
HUV05	Not SAE or NAE
SRR5110367	Not SAE or NAE
SRR5244817	Not SAE or NAE
CM167	Not SAE or NAE
E1470	Not SAE or NAE
USFL264	Not SAE or NAE
SRR5244689	Not SAE or NAE
ERR573128	Not SAE or NAE
SRR5244782	Not SAE or NAE
SRR5244693	Not SAE or NAE
SRR5244686	Not SAE or NAE
99_48	Not SAE or NAE
99_06	Not SAE or NAE
SRR5244921	Not SAE or NAE
C8879	Not SAE or NAE
USFL101	Not SAE or NAE
USFL079	Not SAE or NAE
USFL078	Not SAE or NAE
ERR743109	Not SAE or NAE
CA15	Not SAE or NAE
C1555	Not SAE or NAE
01_19	Not SAE or NAE
C1410	Not SAE or NAE
BK2561B	Not SAE or NAE
SRR497495	Not SAE or NAE
SRR5244691	Not SAE or NAE
CA17	SAE
MRSA_S13	SAE
SRR5244734	SAE
ERR702179	SAE
HUV01	SAE
ERR731099	SAE
C1058	SAE
C123	SAE
C679	SAE
MRSA_S9	SAE
C1782	Not SAE or NAE
C1768	Not SAE or NAE
CA12	SAE
CA14	SAE
SA_210	Not SAE or NAE
UC334	SAE
ERR737279	SAE
RH238	SAE
ERR1040793	SAE
ERR714858	SAE
C1675	SAE
ERR554428	SAE
ERR1197492	SAE
MRSA_S14	SAE
ERR134678	SAE
C186	SAE
ERR715146	SAE
MRSA_S11	SAE
ERR1595729	SAE
ERR134669	SAE
ERR593830	SAE
ERR2072503	SAE
ERR1195835	SAE
ERR743210	SAE
SRR4195757	SAE
HUV03	SAE
ERR829988	SAE
HUV07	SAE
ERR134781	SAE
ERR134820	SAE
E404	SAE
E396	SAE
ERR1040960	SAE
M109	SAE
ERR134796	SAE
UE201	SAE
MRSA_S7	SAE
M120	SAE
SRR3194889	SAE
MRSA_S24	SAE
ERR134840	SAE
ERR743203	SAE
MRSA_S17	SAE
ERR134761	SAE
ERR1041111	SAE
SRR3194890	SAE
ERR1723877	SAE
ERR1597906	SAE
C329	SAE
ERR1535344	SAE
ERR1040909	SAE
SRR5244733	SAE
SRR4195752	SAE
ERR1535343	SAE
STV073L	SAE
ERR1535377	SAE
MRSA_S1	SAE
SRR4195758	SAE
MRSA_S2	SAE
C1667	SAE
M121	SAE
MRSA_S19	SAE
ERR1595731	SAE
MRSA_S26	SAE
ERR2072490	SAE
MRSA_S15	SAE
SRR5244854	NAE
65_669	NAE
H2	NAE
ERR422946	NAE
ERR376894	NAE
SRR5244716	NAE
SRR5244947	NAE
ERR554290	NAE
ERR554530	NAE
SRR5244818	NAE
SRR5244798	NAE
SRR5244792	NAE
C2403	NAE
ERR439277	NAE
ERR1715363	NAE
SRR5244711	NAE
ERR554244	NAE
P210213_110	NAE
ERR1715362	NAE
SRR5244848	NAE
SRR5244867	NAE
SRR5244717	NAE
ERR554614	NAE
ERR554599	NAE
ERR554526	NAE
ERR554583	NAE
ERR554558	NAE
SRR5244862	NAE
ERR554574	NAE
SRR5244801	NAE
01_41	NAE
ERR1715412	NAE
SRR5244715	NAE
SRR5244795	NAE
C1979	NAE
SRR1178244	NAE
SRR5244869	NAE
ERR554615	NAE
ERR230292	NAE
ERR554786	NAE
SRR5244902	NAE
ERR137331	NAE
ERR554559	NAE
ERR554356	NAE
SRR5244676	NAE
ERR554598	NAE
ERR554567	NAE
SRR5244783	NAE
ERR237657	NAE
SRR5244859	NAE
ERR237716	NAE
ERR554728	NAE
ERR332190	NAE
SRR5244951	NAE
SRR5244704	NAE
C1396	NAE
ERR1715399	NAE
SRR5244811	NAE
SRR5244786	NAE
ERR249328	NAE
SRR5244819	NAE
ERR249311	NAE
C1504	NAE
SRR5244701	NAE
ERR256877	NAE
ERR230349	NAE
SRR5244945	NAE
ERR256875	NAE
SRR5244712	NAE
ERR554544	NAE
ERR137917	NAE
ERR134773	NAE
SRR5244722	NAE
C2304	NAE
SRR5244794	NAE
ERR554552	NAE
ERR237719	NAE
ERR234916	NAE
ERR422886	NAE
SRR5244784	NAE
C1762	NAE
SRR5244799	NAE
ERR163470	NAE
C1440	NAE
05_25	NAE
SRR5244841	NAE
SRR5244900	NAE
ERR422959	NAE
ERR554744	NAE
ERR716971	NAE
ERR237718	NAE
SRR5244912	NAE
ERR1712341	NAE
C1378	NAE
ERR163516	NAE
SRR5110365	NAE
ERR554747	NAE
SRR5244837	NAE
C1427	NAE
SRR5244695	NAE
SRR5244702	NAE
SRR5244827	NAE
ERR234953	NAE
ERR1535358	NAE
SRR5244832	NAE
ERR554746	NAE
SRR5244721	NAE
SRR5244917	NAE
ERR302841	NAE
ERR237668	NAE
ERR554729	NAE
C2485	NAE
SRR1014714	NAE
07_15	NAE
ERR554582	NAE
SRR5244946	NAE
SRR5244954	NAE
SRR5244839	NAE
C1407	NAE
SRR5244899	NAE
SRR5244828	NAE
C2701	NAE
ERR230313	NAE
SRR5244871	NAE
ERR554730	NAE
C1543	NAE
C2191	NAE
PE009	NAE
SRR5244836	NAE
2m-n	Not SAE or NAE
18-432	Not SAE or NAE
49-715	Not SAE or NAE
87-950	Not SAE or NAE
BK2448	Not SAE or NAE
PE001	Not SAE or NAE
PP1259	Not SAE or NAE
USA500	Not SAE or NAE
