# Supplementary material for: Empowering global disease surveillance with CURED: a tool for rapid identification of unique genomic biomarkers
Source: mSystems. 2026 Mar 19;11(4):e01063-25. doi: 10.1128/msystems.01063-25 (PMC13098284; doi:10.1128/msystems.01063-25)
Supplement: Table S3 — Genome accession numbers for 3 data sets. [file msystems.01063-25-s0004.xlsx]

## Sheet: Acinetobacter accessions
Accession	Classification	GC1 Status
CP027246	case	GC1
CP050403	case	GC1
CP058625	case	GC1
GCA_000353995.1_ABNIH10_1_genomic	case	GC1
GCA_016522555.1_PDT000114595.1_genomic	case	GC1
GCA_016522795.1_PDT000114584.1_genomic	case	GC1
GCA_016523025.1_PDT000114345.1_genomic	case	GC1
GCA_016523175.1_PDT000114341.1_genomic	case	GC1
GCA_016523315.1_PDT000114331.1_genomic	case	GC1
GCA_016523335.1_PDT000114329.1_genomic	case	GC1
GCA_016523475.1_PDT000114317.1_genomic	case	GC1
GCA_016523595.1_PDT000114322.1_genomic	case	GC1
GCA_016523965.1_PDT000114294.1_genomic	case	GC1
GCA_016524255.1_PDT000114286.1_genomic	case	GC1
GCA_016524275.1_PDT000114280.1_genomic	case	GC1
GCA_016524775.1_PDT000114270.1_genomic	case	GC1
GCA_016524845.1_PDT000114267.1_genomic	case	GC1
GCA_016524975.1_PDT000114260.1_genomic	case	GC1
GCA_016525135.1_PDT000114252.1_genomic	case	GC1
GCA_016527935.1_PDT000113791.1_genomic	case	GC1
GCA_016528005.1_PDT000113789.1_genomic	case	GC1
GCA_016528105.1_PDT000113693.1_genomic	case	GC1
GCA_016528125.1_PDT000113691.1_genomic	case	GC1
GCA_016528215.1_PDT000113690.1_genomic	case	GC1
GCA_016528665.1_PDT000113601.1_genomic	case	GC1
GCA_016530025.1_PDT000113224.1_genomic	case	GC1
GCA_016530115.1_PDT000113219.1_genomic	case	GC1
GCA_016532705.1_PDT000113143.1_genomic	case	GC1
GCA_016532955.1_PDT000113141.1_genomic	case	GC1
GCA_016533055.1_PDT000111419.1_genomic	case	GC1
GCA_016534745.1_PDT000111402.1_genomic	case	GC1
GCA_016535275.1_PDT000107149.1_genomic	case	GC1
GCA_016535365.1_PDT000107142.1_genomic	case	GC1
GCA_016535445.1_PDT000107141.1_genomic	case	GC1
GCA_016535545.1_PDT000107137.1_genomic	case	GC1
GCA_016535595.1_PDT000107136.1_genomic	case	GC1
GCA_016535605.1_PDT000107139.1_genomic	case	GC1
GCA_016535665.1_PDT000107133.1_genomic	case	GC1
GCA_016535685.1_PDT000107134.1_genomic	case	GC1
GCA_016535705.1_PDT000107135.1_genomic	case	GC1
GCA_016535765.1_PDT000107127.1_genomic	case	GC1
GCA_016535775.1_PDT000107129.1_genomic	case	GC1
GCA_016535805.1_PDT000107130.1_genomic	case	GC1
GCA_016535925.1_PDT000107125.3_genomic	case	GC1
GCA_016536395.1_PDT000107099.1_genomic	case	GC1
GCA_016536465.1_PDT000107077.1_genomic	case	GC1
GCA_016537005.1_PDT000107047.1_genomic	case	GC1
GCA_016537145.1_PDT000107120.1_genomic	case	GC1
GCA_016537205.1_PDT000107124.1_genomic	case	GC1
GCA_016537555.1_PDT000106920.1_genomic	case	GC1
GCA_016537745.1_PDT000106921.1_genomic	case	GC1
GCA_016538265.1_PDT000106911.1_genomic	case	GC1
GCA_016538365.1_PDT000106904.1_genomic	case	GC1
GCA_016538465.1_PDT000106901.1_genomic	case	GC1
GCA_016538485.1_PDT000106902.1_genomic	case	GC1
GCA_016538535.1_PDT000106900.1_genomic	case	GC1
GCA_016538985.1_PDT000106874.1_genomic	case	GC1
GCA_016539055.1_PDT000106873.1_genomic	case	GC1
GCA_016539065.1_PDT000106872.1_genomic	case	GC1
GCA_016539385.1_PDT000106859.1_genomic	case	GC1
GCA_016540055.1_PDT000106833.1_genomic	case	GC1
GCA_016540065.1_PDT000106830.1_genomic	case	GC1
GCA_016540125.1_PDT000106832.1_genomic	case	GC1
GCA_016540145.1_PDT000106827.1_genomic	case	GC1
GCA_016540155.1_PDT000106825.1_genomic	case	GC1
GCA_016540205.1_PDT000106828.1_genomic	case	GC1
GCA_016540215.1_PDT000106824.1_genomic	case	GC1
GCA_016540245.1_PDT000106820.1_genomic	case	GC1
GCA_016540255.1_PDT000106823.1_genomic	case	GC1
GCA_016540295.1_PDT000106819.1_genomic	case	GC1
GCA_016540365.1_PDT000106812.1_genomic	case	GC1
GCA_016540395.1_PDT000106814.1_genomic	case	GC1
GCA_016540505.1_PDT000106809.1_genomic	case	GC1
GCA_016540525.1_PDT000106810.1_genomic	case	GC1
GCA_016540685.1_PDT000106798.1_genomic	case	GC1
GCA_016540705.1_PDT000106797.1_genomic	case	GC1
GCA_016540825.1_PDT000106792.1_genomic	case	GC1
GCA_016540865.1_PDT000106790.1_genomic	case	GC1
GCA_016540905.1_PDT000106787.1_genomic	case	GC1
GCA_016540985.1_PDT000106788.1_genomic	case	GC1
GCA_016541005.1_PDT000106784.1_genomic	case	GC1
GCA_016541185.1_PDT000106782.1_genomic	case	GC1
GCA_016541205.1_PDT000106783.1_genomic	case	GC1
GCA_016609685.1_PDT000751330.1_genomic	case	GC1
GCA_016609805.1_PDT000751256.1_genomic	case	GC1
GCA_016610505.1_PDT000106821.1_genomic	case	GC1
GCA_016973895.1_PDT000968742.1_genomic	case	GC1
GCA_017953535.1_ASM1795353v1_genomic	case	GC1
GCA_019188985.1_ASM1918898v1_genomic	case	GC1
GCA_900490095.1_9262_1_30_genomic	case	GC1
GCA_900607735.1_abaum002_genomic	case	GC1
GCA_901484965.1_aba_42acb_assembly_genomic	case	GC1
GCF_000021245.1_ASM2124v1_genomic	case	GC1
GCF_000069245.1_ASM6924v1_genomic	case	GC1
GCF_000163375.2_ASM16337v2_genomic	case	GC1
GCF_000163395.2_ASM16339v2_genomic	control	non-GC1
GCF_000177695.1_ASM17769v1_genomic	case	GC1
GCF_000177715.1_ASM17771v1_genomic	case	GC1
GCF_000177735.1_ASM17773v1_genomic	case	GC1
GCF_000297915.1_Acin_baum_Ab11111_V1_genomic	control	non-GC1
GCF_000297935.1_Acin_baum_Ab33333_V1_genomic	control	non-GC1
GCF_000302275.1_ASM30227v1_genomic	case	GC1
GCF_000305215.1_gacin13v1.0_genomic	case	GC1
GCF_000309195.1_gacin35v1.0_genomic	case	GC1
GCF_000353775.1_ABNIH19_1_genomic	case	GC1
GCF_000353955.1_ABNIH6_1_genomic	case	GC1
GCF_000354015.1_ABNIH11_1_genomic	case	GC1
GCF_000368125.1_Acin_baum_NIPH_1362_V1_genomic	control	non-GC1
GCF_000368185.1_Acin_baum_NIPH_146_V1_genomic	control	non-GC1
GCF_000368205.1_Acin_baum_NIPH_615_V1_genomic	control	non-GC1
GCF_000368225.1_Acin_baum_NIPH_2061_V1_genomic	control	non-GC1
GCF_000368245.1_Acin_baum_NIPH_1734_V1_genomic	control	non-GC1
GCF_000368525.1_Acin_baum_NIPH_190_V1_genomic	control	non-GC1
GCF_000369185.1_Acin_baum_NIPH_527_V1_genomic	case	GC1
GCF_000369205.1_Acin_baum_NIPH_335_V1_genomic	control	non-GC1
GCF_000369225.1_Acin_baum_NIPH_329_V1_genomic	control	non-GC1
GCF_000369245.1_Acin_baum_NIPH_601_V1_genomic	control	non-GC1
GCF_000369265.1_Acin_baum_NIPH_67_V1_genomic	control	non-GC1
GCF_000369285.1_Acin_baum_NIPH_528_V1_genomic	control	non-GC1
GCF_000369305.1_Acin_baum_NIPH_70_V1_genomic	control	non-GC1
GCF_000369325.1_Acin_baum_NIPH_290_V1_genomic	case	GC1
GCF_000369345.1_Acin_baum_NIPH_80_V1_genomic	control	non-GC1
GCF_000454005.1_ASM45400v1_genomic	case	GC1
GCF_000516155.1_gabuh5207_v01_genomic	control	non-GC1
GCF_000516175.1_gabuh5307_v01_genomic	control	non-GC1
GCF_000516195.1_gabuh5707_v01_genomic	control	non-GC1
GCF_000516215.1_gabuh6107_v01_genomic	control	non-GC1
GCF_000516235.1_gabuh6207_v01_genomic	control	non-GC1
GCF_000516255.1_gabuh6507_v01_genomic	control	non-GC1
GCF_000516275.1_gabuh6907_v01_genomic	control	non-GC1
GCF_000516295.1_gabuh7007_v01_genomic	control	non-GC1
GCF_000516315.1_gabuh7607_v01_genomic	control	non-GC1
GCF_000516335.1_gabuh7707_v01_genomic	control	non-GC1
GCF_000516355.1_gabuh7807_v01_genomic	control	non-GC1
GCF_000516375.1_gabuh7907_v01_genomic	control	non-GC1
GCF_000516575.1_ASM51657v1_genomic	control	non-GC1
GCF_000516595.1_ASM51659v1_genomic	control	non-GC1
GCF_000516635.1_ASM51663v1_genomic	control	non-GC1
GCF_000517485.1_gabuh2107_v01_genomic	control	non-GC1
GCF_000517505.1_gabuh3807_v01_genomic	control	non-GC1
GCF_000580155.1_ASM58015v1_genomic	control	non-GC1
GCF_000580175.1_ASM58017v1_genomic	control	non-GC1
GCF_000580195.1_ASM58019v1_genomic	control	non-GC1
GCF_000580235.1_ASM58023v1_genomic	control	non-GC1
GCF_000580255.1_ASM58025v1_genomic	control	non-GC1
GCF_000580275.1_ASM58027v1_genomic	control	non-GC1
GCF_000580295.1_ASM58029v1_genomic	control	non-GC1
GCF_000580315.1_ASM58031v1_genomic	control	non-GC1
GCF_000580335.1_ASM58033v1_genomic	control	non-GC1
GCF_000580355.1_ASM58035v2_genomic	control	non-GC1
GCF_000580375.1_ASM58037v1_genomic	control	non-GC1
GCF_000580395.1_ASM58039v1_genomic	control	non-GC1
GCF_000580415.1_ASM58041v1_genomic	control	non-GC1
GCF_000580435.1_ASM58043v2_genomic	control	non-GC1
GCF_000580455.1_ASM58045v1_genomic	control	non-GC1
GCF_000580475.1_ASM58047v1_genomic	control	non-GC1
GCF_000580495.1_ASM58049v2_genomic	control	non-GC1
GCF_000580515.1_ASM58051v1_genomic	control	non-GC1
GCF_000580535.1_ASM58053v1_genomic	control	non-GC1
GCF_000580555.1_ASM58055v1_genomic	control	non-GC1
GCF_000580575.1_ASM58057v1_genomic	control	non-GC1
GCF_000580595.1_ASM58059v1_genomic	control	non-GC1
GCF_000580615.1_ASM58061v1_genomic	control	non-GC1
GCF_000580695.1_ASM58069v1_genomic	control	non-GC1
GCF_000580715.1_ASM58071v1_genomic	control	non-GC1
GCF_000580735.1_ASM58073v1_genomic	control	non-GC1
GCF_000580755.1_ASM58075v1_genomic	control	non-GC1
GCF_000580775.1_ASM58077v1_genomic	control	non-GC1
GCF_000580815.1_ASM58081v1_genomic	control	non-GC1
GCF_000580835.1_ASM58083v1_genomic	control	non-GC1
GCF_000580875.1_ASM58087v1_genomic	control	non-GC1
GCF_000580975.1_ASM58097v1_genomic	control	non-GC1
GCF_000580995.1_ASM58099v1_genomic	control	non-GC1
GCF_000581015.1_ASM58101v1_genomic	control	non-GC1
GCF_000581055.1_ASM58105v1_genomic	control	non-GC1
GCF_000581075.1_ASM58107v1_genomic	control	non-GC1
GCF_000581135.1_ASM58113v1_genomic	control	non-GC1
GCF_000581155.1_ASM58115v1_genomic	control	non-GC1
GCF_000581175.1_ASM58117v1_genomic	control	non-GC1
GCF_000581235.1_ASM58123v1_genomic	control	non-GC1
GCF_000581255.1_ASM58125v1_genomic	control	non-GC1
GCF_000581295.1_ASM58129v1_genomic	control	non-GC1
GCF_000581315.1_ASM58131v1_genomic	control	non-GC1
GCF_000581335.1_ASM58133v1_genomic	control	non-GC1
GCF_000581355.1_ASM58135v1_genomic	control	non-GC1
GCF_000581375.1_ASM58137v1_genomic	control	non-GC1
GCF_000581395.1_ASM58139v1_genomic	control	non-GC1
GCF_000581415.1_ASM58141v1_genomic	control	non-GC1
GCF_000581455.1_ASM58145v1_genomic	control	non-GC1
GCF_000581475.1_ASM58147v1_genomic	control	non-GC1
GCF_000581495.1_ASM58149v1_genomic	control	non-GC1
GCF_000581515.1_ASM58151v1_genomic	control	non-GC1
GCF_000581535.1_ASM58153v1_genomic	control	non-GC1
GCF_000581555.1_ASM58155v1_genomic	control	non-GC1
GCF_000581575.1_ASM58157v1_genomic	control	non-GC1
GCF_000581595.1_ASM58159v1_genomic	control	non-GC1
GCF_000581615.1_ASM58161v1_genomic	control	non-GC1
GCF_000581635.1_ASM58163v1_genomic	control	non-GC1
GCF_000581655.1_ASM58165v1_genomic	control	non-GC1
GCF_000581675.1_ASM58167v1_genomic	control	non-GC1
GCF_000581695.1_ASM58169v1_genomic	control	non-GC1
GCF_000581735.1_ASM58173v1_genomic	control	non-GC1
GCF_000581755.1_ASM58175v1_genomic	control	non-GC1
GCF_000581775.1_ASM58177v1_genomic	control	non-GC1
GCF_000581815.1_ASM58181v1_genomic	control	non-GC1
GCF_000581855.1_ASM58185v1_genomic	control	non-GC1
GCF_000581875.1_ASM58187v1_genomic	control	non-GC1
GCF_000581915.1_ASM58191v1_genomic	control	non-GC1
GCF_000581935.1_ASM58193v1_genomic	control	non-GC1
GCF_000581955.1_ASM58195v1_genomic	control	non-GC1
GCF_000581975.1_ASM58197v1_genomic	control	non-GC1
GCF_000582015.1_ASM58201v1_genomic	control	non-GC1
GCF_000582035.1_ASM58203v1_genomic	control	non-GC1
GCF_000582115.1_ASM58211v1_genomic	control	non-GC1
GCF_000582155.1_ASM58215v1_genomic	control	non-GC1
GCF_000582175.1_ASM58217v1_genomic	control	non-GC1
GCF_000582215.1_ASM58221v1_genomic	control	non-GC1
GCF_000582275.1_ASM58227v1_genomic	control	non-GC1
GCF_000582295.1_ASM58229v1_genomic	control	non-GC1
GCF_000582335.1_ASM58233v1_genomic	control	non-GC1
GCF_000582355.1_ASM58235v1_genomic	control	non-GC1
GCF_000582945.1_ASM58294v1_genomic	control	non-GC1
GCF_000582965.1_ASM58296v2_genomic	control	non-GC1
GCF_000583235.1_ASM58323v1_genomic	control	non-GC1
GCF_000583255.1_ASM58325v1_genomic	control	non-GC1
GCF_000583275.1_ASM58327v1_genomic	control	non-GC1
GCF_000583295.1_ASM58329v1_genomic	control	non-GC1
GCF_000583315.1_ASM58331v1_genomic	control	non-GC1
GCF_000583335.1_ASM58333v1_genomic	control	non-GC1
GCF_000583355.1_ASM58335v1_genomic	control	non-GC1
GCF_000583415.1_ASM58341v1_genomic	control	non-GC1
GCF_000583435.1_ASM58343v1_genomic	control	non-GC1
GCF_000583455.1_ASM58345v1_genomic	control	non-GC1
GCF_000583475.1_ASM58347v1_genomic	control	non-GC1
GCF_000583495.1_ASM58349v1_genomic	control	non-GC1
GCF_000583515.1_ASM58351v1_genomic	control	non-GC1
GCF_000583575.1_ASM58357v1_genomic	control	non-GC1
GCF_000583595.1_ASM58359v1_genomic	control	non-GC1
GCF_000584035.1_ASM58403v1_genomic	control	non-GC1
GCF_000584075.1_ASM58407v1_genomic	control	non-GC1
GCF_000584095.1_ASM58409v1_genomic	control	non-GC1
GCF_000584115.1_ASM58411v1_genomic	control	non-GC1
GCF_000584135.1_ASM58413v1_genomic	control	non-GC1
GCF_000584155.1_ASM58415v1_genomic	control	non-GC1
GCF_000584175.1_ASM58417v1_genomic	control	non-GC1
GCF_000584195.1_ASM58419v1_genomic	control	non-GC1
GCF_000584235.1_ASM58423v1_genomic	control	non-GC1
GCF_000584275.1_ASM58427v1_genomic	control	non-GC1
GCF_000584295.1_ASM58429v1_genomic	control	non-GC1
GCF_000584315.1_ASM58431v1_genomic	control	non-GC1
GCF_000584335.1_ASM58433v1_genomic	control	non-GC1
GCF_000584355.1_ASM58435v1_genomic	control	non-GC1
GCF_000584595.1_ASM58459v1_genomic	control	non-GC1
GCF_000584635.1_ASM58463v1_genomic	control	non-GC1
GCF_000584655.1_ASM58465v1_genomic	control	non-GC1
GCF_000584675.1_ASM58467v1_genomic	control	non-GC1
GCF_000584695.1_ASM58469v1_genomic	control	non-GC1
GCF_000584715.1_ASM58471v1_genomic	control	non-GC1
GCF_000584735.1_ASM58473v1_genomic	control	non-GC1
GCF_000584755.1_ASM58475v1_genomic	control	non-GC1
GCF_000584775.1_ASM58477v1_genomic	control	non-GC1
GCF_000584835.1_ASM58483v1_genomic	control	non-GC1
GCF_000584855.1_ASM58485v1_genomic	control	non-GC1
GCF_000584875.1_ASM58487v1_genomic	control	non-GC1
GCF_000584895.1_ASM58489v1_genomic	control	non-GC1
GCF_000587875.1_ASM58787v1_genomic	control	non-GC1
GCF_000587895.1_ASM58789v1_genomic	control	non-GC1
GCF_000587915.1_ASM58791v1_genomic	control	non-GC1
GCF_000587935.1_ASM58793v1_genomic	control	non-GC1
GCF_000587955.1_ASM58795v1_genomic	control	non-GC1
GCF_000587975.1_ASM58797v1_genomic	control	non-GC1
GCF_000588035.1_ASM58803v1_genomic	control	non-GC1
GCF_000588055.1_ASM58805v1_genomic	control	non-GC1
GCF_000588075.1_ASM58807v1_genomic	control	non-GC1
GCF_000588115.1_ASM58811v1_genomic	control	non-GC1
GCF_000588135.1_ASM58813v1_genomic	control	non-GC1
GCF_000588155.1_ASM58815v1_genomic	control	non-GC1
GCF_000588175.1_ASM58817v1_genomic	control	non-GC1
GCF_000588195.1_ASM58819v1_genomic	control	non-GC1
GCF_000588215.1_ASM58821v1_genomic	control	non-GC1
GCF_000588235.1_ASM58823v1_genomic	control	non-GC1
GCF_000588275.1_ASM58827v1_genomic	control	non-GC1
GCF_000588295.1_ASM58829v1_genomic	control	non-GC1
GCF_000588315.1_ASM58831v1_genomic	control	non-GC1
GCF_000588355.1_ASM58835v1_genomic	control	non-GC1
GCF_000588375.1_ASM58837v1_genomic	control	non-GC1
GCF_000588435.1_ASM58843v1_genomic	control	non-GC1
GCF_000588455.1_ASM58845v1_genomic	control	non-GC1
GCF_000588475.1_ASM58847v1_genomic	control	non-GC1
GCF_000588495.1_ASM58849v1_genomic	control	non-GC1
GCF_000588555.1_ASM58855v1_genomic	control	non-GC1
GCF_000588615.1_ASM58861v1_genomic	control	non-GC1
GCF_000588635.1_ASM58863v1_genomic	control	non-GC1
GCF_000588655.1_ASM58865v1_genomic	control	non-GC1
GCF_000588675.1_ASM58867v1_genomic	control	non-GC1
GCF_000588695.1_ASM58869v1_genomic	control	non-GC1
GCF_000588735.1_ASM58873v1_genomic	control	non-GC1
GCF_000588755.1_ASM58875v1_genomic	control	non-GC1
GCF_000588775.1_ASM58877v1_genomic	control	non-GC1
GCF_000588795.1_ASM58879v1_genomic	control	non-GC1
GCF_000588815.1_ASM58881v1_genomic	control	non-GC1
GCF_000588895.1_ASM58889v1_genomic	control	non-GC1
GCF_000588915.1_ASM58891v1_genomic	control	non-GC1
GCF_000588935.1_ASM58893v1_genomic	control	non-GC1
GCF_000588955.1_ASM58895v1_genomic	control	non-GC1
GCF_000588975.1_ASM58897v1_genomic	control	non-GC1
GCF_000588995.1_ASM58899v1_genomic	control	non-GC1
GCF_000589015.1_ASM58901v1_genomic	control	non-GC1
GCF_000589035.1_ASM58903v1_genomic	control	non-GC1
GCF_000589055.1_ASM58905v1_genomic	control	non-GC1
GCF_000589075.1_ASM58907v1_genomic	control	non-GC1
GCF_000589095.1_ASM58909v1_genomic	control	non-GC1
GCF_000589195.1_ASM58919v1_genomic	control	non-GC1
GCF_000589275.1_ASM58927v1_genomic	control	non-GC1
GCF_000589295.1_ASM58929v1_genomic	control	non-GC1
GCF_000589315.1_ASM58931v1_genomic	control	non-GC1
GCF_000589355.1_ASM58935v1_genomic	control	non-GC1
GCF_000589375.1_ASM58937v1_genomic	control	non-GC1
GCF_000589395.1_ASM58939v1_genomic	control	non-GC1
GCF_000589415.1_ASM58941v1_genomic	control	non-GC1
GCF_000589435.1_ASM58943v1_genomic	control	non-GC1
GCF_000589455.1_ASM58945v1_genomic	control	non-GC1
GCF_000589475.1_ASM58947v1_genomic	control	non-GC1
GCF_000589495.1_ASM58949v1_genomic	control	non-GC1
GCF_000589515.1_ASM58951v1_genomic	control	non-GC1
GCF_000589535.1_ASM58953v1_genomic	control	non-GC1
GCF_000589555.1_ASM58955v1_genomic	control	non-GC1
GCF_000589575.1_ASM58957v1_genomic	control	non-GC1
GCF_000589595.1_ASM58959v1_genomic	control	non-GC1
GCF_000589615.1_ASM58961v1_genomic	control	non-GC1
GCF_000589635.1_ASM58963v1_genomic	control	non-GC1
GCF_000589655.1_ASM58965v1_genomic	control	non-GC1
GCF_000589675.1_ASM58967v1_genomic	control	non-GC1
GCF_000589695.1_ASM58969v1_genomic	control	non-GC1
GCF_000589715.1_ASM58971v1_genomic	control	non-GC1
GCF_000589735.1_ASM58973v1_genomic	control	non-GC1
GCF_000589755.1_ASM58975v1_genomic	control	non-GC1
GCF_000589775.1_ASM58977v1_genomic	control	non-GC1
GCF_000589795.1_ASM58979v1_genomic	control	non-GC1
GCF_000589815.1_ASM58981v1_genomic	control	non-GC1
GCF_000589835.1_ASM58983v1_genomic	control	non-GC1
GCF_000591575.1_ASM59157v1_genomic	control	non-GC1
GCF_000591595.1_ASM59159v1_genomic	control	non-GC1
GCF_000591615.1_ASM59161v1_genomic	control	non-GC1
GCF_000591635.1_ASM59163v1_genomic	control	non-GC1
GCF_000591655.1_ASM59165v1_genomic	control	non-GC1
GCF_000591675.1_ASM59167v1_genomic	control	non-GC1
GCF_000591695.1_ASM59169v1_genomic	control	non-GC1
GCF_000591715.1_ASM59171v1_genomic	control	non-GC1
GCF_000591735.1_ASM59173v1_genomic	control	non-GC1
GCF_000591755.1_ASM59175v1_genomic	control	non-GC1
GCF_000591775.1_ASM59177v1_genomic	control	non-GC1
GCF_000591795.1_ASM59179v1_genomic	control	non-GC1
GCF_000591815.1_ASM59181v1_genomic	control	non-GC1
GCF_000591835.1_ASM59183v1_genomic	control	non-GC1
GCF_000591855.1_ASM59185v1_genomic	control	non-GC1
GCF_000591875.1_ASM59187v1_genomic	control	non-GC1
GCF_000591895.1_ASM59189v1_genomic	control	non-GC1
GCF_000591915.1_ASM59191v1_genomic	control	non-GC1
GCF_000591935.1_ASM59193v1_genomic	control	non-GC1
GCF_000591955.1_ASM59195v1_genomic	control	non-GC1
GCF_000591975.1_ASM59197v1_genomic	control	non-GC1
GCF_000591995.1_ASM59199v1_genomic	control	non-GC1
GCF_000592015.1_ASM59201v1_genomic	control	non-GC1
GCF_000592035.1_ASM59203v1_genomic	control	non-GC1
GCF_000592055.1_ASM59205v1_genomic	control	non-GC1
GCF_000592075.1_ASM59207v1_genomic	control	non-GC1
GCF_000592095.1_ASM59209v1_genomic	control	non-GC1
GCF_000592115.1_ASM59211v1_genomic	control	non-GC1
GCF_000592135.1_ASM59213v1_genomic	control	non-GC1
GCF_000592155.1_ASM59215v1_genomic	control	non-GC1
GCF_000592175.1_ASM59217v1_genomic	control	non-GC1
GCF_000592195.1_ASM59219v1_genomic	control	non-GC1
GCF_000592215.1_ASM59221v1_genomic	control	non-GC1
GCF_000592235.1_ASM59223v1_genomic	control	non-GC1
GCF_000592255.1_ASM59225v1_genomic	control	non-GC1
GCF_000592275.1_ASM59227v1_genomic	control	non-GC1
GCF_000592295.1_ASM59229v1_genomic	control	non-GC1
GCF_000592315.1_ASM59231v1_genomic	control	non-GC1
GCF_000592335.1_ASM59233v1_genomic	control	non-GC1
GCF_000592355.1_ASM59235v1_genomic	control	non-GC1
GCF_000592375.1_ASM59237v1_genomic	control	non-GC1
GCF_000592395.1_ASM59239v1_genomic	control	non-GC1
GCF_000592415.1_ASM59241v1_genomic	control	non-GC1
GCF_000592435.1_ASM59243v1_genomic	control	non-GC1
GCF_000592455.1_ASM59245v1_genomic	control	non-GC1
GCF_000592475.1_ASM59247v1_genomic	control	non-GC1
GCF_000592495.1_ASM59249v1_genomic	control	non-GC1
GCF_000592515.1_ASM59251v1_genomic	control	non-GC1
GCF_000592535.1_ASM59253v1_genomic	control	non-GC1
GCF_000592555.1_ASM59255v1_genomic	control	non-GC1
GCF_000592575.1_ASM59257v1_genomic	control	non-GC1
GCF_000592595.1_ASM59259v1_genomic	control	non-GC1
GCF_000592615.1_ASM59261v1_genomic	control	non-GC1
GCF_000592635.1_ASM59263v1_genomic	control	non-GC1
GCF_000592655.1_ASM59265v1_genomic	control	non-GC1
GCF_000592675.1_ASM59267v1_genomic	control	non-GC1
GCF_000592695.1_ASM59269v1_genomic	control	non-GC1
GCF_000592715.1_ASM59271v1_genomic	control	non-GC1
GCF_000592735.1_ASM59273v1_genomic	control	non-GC1
GCF_000592755.1_ASM59275v1_genomic	control	non-GC1
GCF_000600375.1_ASM60037v1_genomic	control	non-GC1
GCF_000600395.1_ASM60039v1_genomic	control	non-GC1
GCF_000600415.1_ASM60041v1_genomic	control	non-GC1
GCF_000600435.1_ASM60043v1_genomic	control	non-GC1
GCF_000600455.1_ASM60045v1_genomic	control	non-GC1
GCF_000600475.1_ASM60047v1_genomic	control	non-GC1
GCF_000600495.1_ASM60049v1_genomic	control	non-GC1
GCF_000600515.1_ASM60051v1_genomic	control	non-GC1
GCF_000600535.1_ASM60053v1_genomic	control	non-GC1
GCF_000600555.1_ASM60055v1_genomic	control	non-GC1
GCF_000600575.1_ASM60057v1_genomic	control	non-GC1
GCF_000600595.1_ASM60059v1_genomic	control	non-GC1
GCF_000600615.1_ASM60061v1_genomic	control	non-GC1
GCF_000600635.1_ASM60063v1_genomic	control	non-GC1
GCF_000600655.1_ASM60065v1_genomic	control	non-GC1
GCF_000600675.1_ASM60067v1_genomic	control	non-GC1
GCF_000600695.1_ASM60069v1_genomic	control	non-GC1
GCF_000600715.1_ASM60071v1_genomic	control	non-GC1
GCF_000600735.1_ASM60073v1_genomic	control	non-GC1
GCF_000600755.1_ASM60075v1_genomic	control	non-GC1
GCF_000600775.1_ASM60077v1_genomic	control	non-GC1
GCF_000600795.1_ASM60079v1_genomic	control	non-GC1
GCF_000600815.1_ASM60081v1_genomic	control	non-GC1
GCF_000600835.1_ASM60083v1_genomic	control	non-GC1
GCF_000600855.1_ASM60085v1_genomic	control	non-GC1
GCF_000600875.1_ASM60087v1_genomic	control	non-GC1
GCF_000600895.1_ASM60089v1_genomic	control	non-GC1
GCF_000600915.1_ASM60091v1_genomic	control	non-GC1
GCF_000600935.1_ASM60093v1_genomic	control	non-GC1
GCF_000611045.1_ASM61104v1_genomic	control	non-GC1
GCF_000611065.1_ASM61106v1_genomic	control	non-GC1
GCF_000611085.1_ASM61108v1_genomic	control	non-GC1
GCF_000611105.1_ASM61110v1_genomic	control	non-GC1
GCF_000611165.1_ASM61116v1_genomic	control	non-GC1
GCF_000611185.1_ASM61118v1_genomic	control	non-GC1
GCF_000611205.1_ASM61120v1_genomic	control	non-GC1
GCF_000611225.1_ASM61122v1_genomic	control	non-GC1
GCF_000611245.1_ASM61124v1_genomic	control	non-GC1
GCF_000611265.1_ASM61126v1_genomic	control	non-GC1
GCF_000611285.1_ASM61128v1_genomic	control	non-GC1
GCF_000611305.1_ASM61130v1_genomic	control	non-GC1
GCF_000611325.1_ASM61132v1_genomic	control	non-GC1
GCF_000611345.1_ASM61134v1_genomic	control	non-GC1
GCF_000611365.1_ASM61136v1_genomic	control	non-GC1
GCF_000611385.1_ASM61138v1_genomic	control	non-GC1
GCF_000611405.1_ASM61140v1_genomic	control	non-GC1
GCF_000611425.1_ASM61142v1_genomic	control	non-GC1
GCF_000611445.1_ASM61144v1_genomic	control	non-GC1
GCF_000611465.1_ASM61146v1_genomic	control	non-GC1
GCF_000611485.1_ASM61148v1_genomic	control	non-GC1
GCF_000611505.1_ASM61150v1_genomic	control	non-GC1
GCF_000611525.1_ASM61152v1_genomic	control	non-GC1
GCF_000611545.1_ASM61154v1_genomic	control	non-GC1
GCF_000611565.1_ASM61156v1_genomic	control	non-GC1
GCF_000627335.1_ASM62733v1_genomic	control	non-GC1
GCF_000627355.1_ASM62735v1_genomic	control	non-GC1
GCF_000627395.1_ASM62739v1_genomic	control	non-GC1
GCF_000627415.1_ASM62741v1_genomic	control	non-GC1
GCF_000627495.1_ASM62749v1_genomic	control	non-GC1
GCF_000627515.1_ASM62751v1_genomic	control	non-GC1
GCF_000627535.1_ASM62753v1_genomic	control	non-GC1
GCF_000627555.1_ASM62755v1_genomic	control	non-GC1
GCF_000627575.1_ASM62757v1_genomic	control	non-GC1
GCF_000627595.1_ASM62759v1_genomic	control	non-GC1
GCF_000627615.1_ASM62761v1_genomic	control	non-GC1
GCF_000627635.1_ASM62763v1_genomic	control	non-GC1
GCF_000627655.1_ASM62765v1_genomic	control	non-GC1
GCF_000627695.1_ASM62769v1_genomic	control	non-GC1
GCF_000627715.1_ASM62771v1_genomic	control	non-GC1
GCF_000627735.1_ASM62773v1_genomic	control	non-GC1
GCF_000627755.1_ASM62775v1_genomic	control	non-GC1
GCF_000627775.1_ASM62777v1_genomic	control	non-GC1
GCF_000671415.1_ASM67141v1_genomic	control	non-GC1
GCF_000671475.1_ASM67147v1_genomic	control	non-GC1
GCF_000671495.1_ASM67149v1_genomic	control	non-GC1
GCF_000671515.1_ASM67151v1_genomic	control	non-GC1
GCF_000671535.1_ASM67153v1_genomic	control	non-GC1
GCF_000671555.1_ASM67155v1_genomic	control	non-GC1
GCF_000671575.1_ASM67157v1_genomic	control	non-GC1
GCF_000671595.1_ASM67159v1_genomic	control	non-GC1
GCF_000671615.1_ASM67161v1_genomic	control	non-GC1
GCF_000671635.1_ASM67163v1_genomic	control	non-GC1
GCF_000671655.1_ASM67165v1_genomic	control	non-GC1
GCF_000671675.1_ASM67167v1_genomic	control	non-GC1
GCF_000681575.1_ASM68157v1_genomic	control	non-GC1
GCF_000681595.1_ASM68159v1_genomic	control	non-GC1
GCF_000681615.1_ASM68161v1_genomic	control	non-GC1
GCF_000681635.1_ASM68163v1_genomic	control	non-GC1
GCF_000681655.1_ASM68165v1_genomic	control	non-GC1
GCF_000681675.1_ASM68167v1_genomic	control	non-GC1
GCF_000681695.1_ASM68169v1_genomic	control	non-GC1
GCF_000681735.1_ASM68173v1_genomic	control	non-GC1
GCF_000681755.1_ASM68175v1_genomic	control	non-GC1
GCF_000681775.1_ASM68177v1_genomic	control	non-GC1
GCF_000681795.1_ASM68179v1_genomic	control	non-GC1
GCF_000681835.1_ASM68183v1_genomic	control	non-GC1
GCF_000681855.1_ASM68185v1_genomic	control	non-GC1
GCF_000681875.1_ASM68187v1_genomic	control	non-GC1
GCF_000681895.1_ASM68189v1_genomic	control	non-GC1
GCF_000681935.1_ASM68193v1_genomic	control	non-GC1
GCF_000681955.1_ASM68195v1_genomic	control	non-GC1
GCF_000681975.1_ASM68197v1_genomic	control	non-GC1
GCF_000681995.1_ASM68199v1_genomic	control	non-GC1
GCF_000682015.1_ASM68201v1_genomic	control	non-GC1
GCF_000682035.1_ASM68203v1_genomic	control	non-GC1
GCF_000682055.1_ASM68205v1_genomic	control	non-GC1
GCF_000682075.1_ASM68207v1_genomic	control	non-GC1
GCF_000682095.1_ASM68209v1_genomic	control	non-GC1
GCF_000682115.1_ASM68211v1_genomic	control	non-GC1
GCF_000682135.1_ASM68213v1_genomic	control	non-GC1
GCF_000682175.1_ASM68217v1_genomic	control	non-GC1
GCF_000682215.1_ASM68221v1_genomic	control	non-GC1
GCF_000682235.1_ASM68223v1_genomic	control	non-GC1
GCF_000682255.1_ASM68225v1_genomic	control	non-GC1
GCF_000682275.1_ASM68227v1_genomic	control	non-GC1
GCF_000682335.1_ASM68233v1_genomic	control	non-GC1
GCF_000682375.1_ASM68237v1_genomic	control	non-GC1
GCF_000682415.1_ASM68241v1_genomic	control	non-GC1
GCF_000682435.1_ASM68243v1_genomic	control	non-GC1
GCF_000682475.1_ASM68247v1_genomic	control	non-GC1
GCF_000682495.1_ASM68249v1_genomic	control	non-GC1
GCF_000682535.1_ASM68253v1_genomic	control	non-GC1
GCF_000682555.1_ASM68255v1_genomic	control	non-GC1
GCF_000682575.1_ASM68257v1_genomic	control	non-GC1
GCF_000682595.1_ASM68259v1_genomic	control	non-GC1
GCF_000682655.1_ASM68265v1_genomic	control	non-GC1
GCF_000695855.3_ASM69585v3_genomic	control	non-GC1
GCF_000708775.1_ASM70877v1_genomic	control	non-GC1
GCF_000708795.1_ABU310_genomic	control	non-GC1
GCF_000722965.1_Acinetobacter_baumannii_Genome_sequencing_genomic	control	non-GC1
GCF_000722975.1_Acinetobacter_baumannii_Genome_sequencing_genomic	control	non-GC1
GCF_000722985.1_Acinetobacter_baumannii_Genome_sequencing_genomic	control	non-GC1
GCF_000723045.1_Acinetobacter_baumannii_Genome_sequencing_genomic	control	non-GC1
GCF_000723065.1_Acinetobacter_baumannii_Genome_sequencing_genomic	control	non-GC1
GCF_000723075.1_Acinetobacter_baumannii_Genome_sequencing_genomic	control	non-GC1
GCF_000723125.1_Acinetobacter_baumannii_Genome_sequencing_genomic	control	non-GC1
GCF_000723145.1_Acinetobacter_baumannii_Genome_sequencing_genomic	control	non-GC1
GCF_000731965.1_ASM73196v1_genomic	control	non-GC1
GCF_000731975.1_ASM73197v1_genomic	case	GC1
GCF_000734775.1_ASM73477v1_genomic	control	non-GC1
GCF_000738845.1_ASM73884v1_genomic	control	non-GC1
GCF_000746605.1_ASM74660v1_genomic	control	non-GC1
GCF_000746645.1_ASM74664v1_genomic	control	non-GC1
GCF_000750855.1_600_CLC_genomic	case	GC1
GCF_000757665.1_ASM75766v1_genomic	control	non-GC1
GCF_000759395.1_ASM75939v1_genomic	control	non-GC1
GCF_000760395.1_ASM76039v1_genomic	control	non-GC1
GCF_000760415.1_ASM76041v1_genomic	control	non-GC1
GCF_000760435.1_ASM76043v1_genomic	control	non-GC1
GCF_000760455.1_ASM76045v1_genomic	control	non-GC1
GCF_000760475.1_ASM76047v1_genomic	control	non-GC1
GCF_000761175.1_ASM76117v1_genomic	control	non-GC1
GCF_000766105.1_ASM76610v1_genomic	control	non-GC1
GCF_000770805.1_ASM77080v1_genomic	control	non-GC1
GCF_000770815.1_ASM77081v1_genomic	control	non-GC1
GCF_000770885.1_ASM77088v1_genomic	control	non-GC1
GCF_000770905.1_ASM77090v1_genomic	control	non-GC1
GCF_000775835.1_ASM77583v1_genomic	control	non-GC1
GCF_000775855.1_ASM77585v1_genomic	control	non-GC1
GCF_000775875.1_ASM77587v1_genomic	control	non-GC1
GCF_000786735.1_ASM78673v1_genomic	control	non-GC1
GCF_000787015.1_ASM78701v1_genomic	control	non-GC1
GCF_000787215.1_ASM78721v1_genomic	control	non-GC1
GCF_000787225.1_ASM78722v1_genomic	control	non-GC1
GCF_000787235.1_ASM78723v1_genomic	control	non-GC1
GCF_000787275.1_ASM78727v1_genomic	control	non-GC1
GCF_000787295.1_ASM78729v1_genomic	control	non-GC1
GCF_000787315.1_ASM78731v1_genomic	control	non-GC1
GCF_000787355.1_ASM78735v1_genomic	control	non-GC1
GCF_000802895.1_ASM80289v1_genomic	control	non-GC1
GCF_000802915.1_ASM80291v1_genomic	control	non-GC1
GCF_000804635.1_ASM80463v1_genomic	control	non-GC1
GCF_000804645.1_ASM80464v1_genomic	control	non-GC1
GCF_000804655.1_ASM80465v1_genomic	control	non-GC1
GCF_000804665.1_ASM80466v1_genomic	control	non-GC1
GCF_000804715.1_ASM80471v1_genomic	control	non-GC1
GCF_000804725.1_ASM80472v1_genomic	control	non-GC1
GCF_000804735.1_ASM80473v1_genomic	control	non-GC1
GCF_000804745.1_ASM80474v1_genomic	control	non-GC1
GCF_000804795.1_ASM80479v1_genomic	control	non-GC1
GCF_000804805.1_ASM80480v1_genomic	control	non-GC1
GCF_000804815.1_ASM80481v1_genomic	control	non-GC1
GCF_000804825.1_ASM80482v1_genomic	control	non-GC1
GCF_000804875.1_ASM80487v1_genomic	control	non-GC1
GCF_000804885.1_ASM80488v1_genomic	control	non-GC1
GCF_000804895.1_ASM80489v1_genomic	control	non-GC1
GCF_000804905.1_ASM80490v1_genomic	control	non-GC1
GCF_000804955.1_ASM80495v1_genomic	control	non-GC1
GCF_000804965.1_ASM80496v1_genomic	control	non-GC1
GCF_000804975.1_ASM80497v1_genomic	control	non-GC1
GCF_000805035.1_ASM80503v1_genomic	control	non-GC1
GCF_000805045.1_ASM80504v1_genomic	control	non-GC1
GCF_000805055.1_ASM80505v1_genomic	control	non-GC1
GCF_000805065.1_ASM80506v1_genomic	control	non-GC1
GCF_000805115.1_ASM80511v1_genomic	control	non-GC1
GCF_000805125.1_ASM80512v1_genomic	control	non-GC1
GCF_000805135.1_ASM80513v1_genomic	control	non-GC1
GCF_000805145.1_ASM80514v1_genomic	control	non-GC1
GCF_000805195.1_ASM80519v1_genomic	control	non-GC1
GCF_000805205.1_ASM80520v1_genomic	control	non-GC1
GCF_000805215.1_ASM80521v1_genomic	control	non-GC1
GCF_000805225.1_ASM80522v1_genomic	control	non-GC1
GCF_000805275.1_ASM80527v1_genomic	control	non-GC1
GCF_000805295.1_ASM80529v1_genomic	control	non-GC1
GCF_000805365.1_ASM80536v1_genomic	control	non-GC1
GCF_000805515.1_ASM80551v1_genomic	control	non-GC1
GCF_000805525.1_ASM80552v1_genomic	control	non-GC1
GCF_000805535.1_ASM80553v1_genomic	control	non-GC1
GCF_000805545.1_ASM80554v1_genomic	control	non-GC1
GCF_000805595.1_ASM80559v1_genomic	control	non-GC1
GCF_000805615.1_ASM80561v1_genomic	control	non-GC1
GCF_000805635.1_ASM80563v1_genomic	control	non-GC1
GCF_000808765.2_Velvet_assembly_of_Acinetobacter_baumannii_ABUH42783_genomic	control	non-GC1
GCF_000808775.3_Velvet_assembly_of_Acinetobacter_baumannii_ABUH504227_genomic	control	non-GC1
GCF_000808785.3_Velvet_assembly_of_Acinetobacter_baumannii_ABUH4837_genomic	control	non-GC1
GCF_000808815.3_Velvet_assembly_of_Acinetobacter_baumannii_ABUH60486_genomic	control	non-GC1
GCF_000808845.3_Velvet_assembly_of_Acinetobacter_baumannii_ABUH319118_genomic	control	non-GC1
GCF_000808885.3_Velvet_assembly_of_Acinetobacter_baumannii_ABUH497144_genomic	control	non-GC1
GCF_000808905.3_Velvet_assembly_of_Acinetobacter_baumannii_ABUH504238_genomic	control	non-GC1
GCF_000808925.3_Velvet_assembly_of_Acinetobacter_baumannii_ABUH80286_genomic	control	non-GC1
GCF_000808945.3_Velvet_assembly_of_Acinetobacter_baumannii_ABUH518307_genomic	control	non-GC1
GCF_000808985.3_Velvet_assembly_of_Acinetobacter_baumannii_ABUH463346_genomic	control	non-GC1
GCF_000809005.3_Velvet_assembly_of_Acinetobacter_baumannii_ABUH304350_genomic	control	non-GC1
GCF_000809045.3_Velvet_assembly_of_Acinetobacter_baumannii_ABUH304352_genomic	control	non-GC1
GCF_000809065.3_Velvet_assembly_of_Acinetobacter_baumannii_ABUH524354_genomic	control	non-GC1
GCF_000809085.3_Velvet_assembly_of_Acinetobacter_baumannii_ABUH404571_genomic	control	non-GC1
GCF_000809205.3_ASM80920v3_genomic	control	non-GC1
GCF_000809215.3_ASM80921v3_genomic	control	non-GC1
GCF_000809225.3_ASM80922v3_genomic	control	non-GC1
GCF_000809235.3_ASM80923v3_genomic	control	non-GC1
GCF_000809285.3_ASM80928v3_genomic	control	non-GC1
GCF_000809305.3_ASM80930v3_genomic	control	non-GC1
GCF_000809325.3_ASM80932v3_genomic	control	non-GC1
GCF_000809345.3_ASM80934v3_genomic	control	non-GC1
GCF_000809365.3_ASM80936v3_genomic	control	non-GC1
GCF_000809385.3_ASM80938v3_genomic	control	non-GC1
GCF_000809405.3_ASM80940v3_genomic	control	non-GC1
GCF_000809425.3_ASM80942v3_genomic	control	non-GC1
GCF_000809445.3_ASM80944v3_genomic	control	non-GC1
GCF_000809465.3_ASM80946v3_genomic	control	non-GC1
GCF_000809485.3_ASM80948v3_genomic	control	non-GC1
GCF_000809505.3_ASM80950v3_genomic	control	non-GC1
GCF_000809525.3_ASM80952v3_genomic	control	non-GC1
GCF_000809545.3_ASM80954v3_genomic	control	non-GC1
GCF_000809565.3_ASM80956v3_genomic	control	non-GC1
GCF_000809585.3_ASM80958v3_genomic	control	non-GC1
GCF_000809605.3_ASM80960v3_genomic	control	non-GC1
GCF_000809625.3_ASM80962v3_genomic	control	non-GC1
GCF_000809645.3_ASM80964v3_genomic	control	non-GC1
GCF_000809665.3_ASM80966v3_genomic	control	non-GC1
GCF_000809685.3_ASM80968v3_genomic	control	non-GC1
GCF_000809705.3_ASM80970v3_genomic	control	non-GC1
GCF_000809725.3_ASM80972v3_genomic	control	non-GC1
GCF_000809745.3_ASM80974v3_genomic	control	non-GC1
GCF_000809765.3_ASM80976v3_genomic	control	non-GC1
GCF_000809785.3_ASM80978v3_genomic	control	non-GC1
GCF_000809805.3_ASM80980v3_genomic	control	non-GC1
GCF_000809825.3_ASM80982v3_genomic	control	non-GC1
GCF_000809845.3_ASM80984v3_genomic	control	non-GC1
GCF_000809865.3_ASM80986v3_genomic	control	non-GC1
GCF_000809885.2_ASM80988v3_genomic	control	non-GC1
GCF_000809905.3_ASM80990v3_genomic	control	non-GC1
GCF_000809925.3_ASM80992v3_genomic	control	non-GC1
GCF_000809945.1_ASM80994v3_genomic	control	non-GC1
GCF_000809965.3_ASM80996v3_genomic	control	non-GC1
GCF_000809985.3_ASM80998v3_genomic	control	non-GC1
GCF_000810005.3_ASM81000v3_genomic	control	non-GC1
GCF_000810025.3_ASM81002v3_genomic	control	non-GC1
GCF_000810045.3_ASM81004v3_genomic	control	non-GC1
GCF_000810065.3_ASM81006v3_genomic	control	non-GC1
GCF_000810085.3_ASM81008v3_genomic	control	non-GC1
GCF_000810145.3_ASM81014v3_genomic	control	non-GC1
GCF_000810165.3_ASM81016v3_genomic	control	non-GC1
GCF_000810185.3_ASM81018v3_genomic	control	non-GC1
GCF_000810205.3_Velvet_assembly_of_Acinetobacter_baumannii_UH514_287_genomic	control	non-GC1
GCF_000810245.3_ASM81024v3_genomic	control	non-GC1
GCF_000810265.3_ASM81026v3_genomic	control	non-GC1
GCF_000810285.3_ASM81028v3_genomic	control	non-GC1
GCF_000810305.3_ASM81030v3_genomic	control	non-GC1
GCF_000810325.3_ASM81032v3_genomic	control	non-GC1
GCF_000810345.3_ASM81034v3_genomic	control	non-GC1
GCF_000810365.3_ASM81036v3_genomic	control	non-GC1
GCF_000810385.3_ASM81038v3_genomic	control	non-GC1
GCF_000810405.3_ASM81040v3_genomic	control	non-GC1
GCF_000810425.3_ASM81042v3_genomic	control	non-GC1
GCF_000810445.3_ASM81044v3_genomic	control	non-GC1
GCF_000810465.3_ASM81046v3_genomic	control	non-GC1
GCF_000810485.3_ASM81048v3_genomic	control	non-GC1
GCF_000810505.3_ASM81050v3_genomic	control	non-GC1
GCF_000810525.3_ASM81052v3_genomic	control	non-GC1
GCF_000810545.3_ASM81054v3_genomic	control	non-GC1
GCF_000810565.3_ASM81056v3_genomic	control	non-GC1
GCF_000810585.3_ASM81058v3_genomic	control	non-GC1
GCF_000810605.3_ASM81060v3_genomic	control	non-GC1
GCF_000810625.2_ASM81062v3_genomic	control	non-GC1
GCF_000810645.3_ASM81064v3_genomic	control	non-GC1
GCF_000810665.3_ASM81066v3_genomic	control	non-GC1
GCF_000810685.3_ASM81068v3_genomic	control	non-GC1
GCF_000810725.3_ASM81072v3_genomic	control	non-GC1
GCF_000810745.3_ASM81074v3_genomic	control	non-GC1
GCF_000810765.3_ASM81076v3_genomic	control	non-GC1
GCF_000810825.3_ASM81082v3_genomic	control	non-GC1
GCF_000810835.3_ASM81083v3_genomic	control	non-GC1
GCF_000810865.3_ASM81086v3_genomic	control	non-GC1
GCF_000810875.3_ASM81087v3_genomic	control	non-GC1
GCF_000810905.3_ASM81090v3_genomic	control	non-GC1
GCF_000810915.3_ASM81091v3_genomic	control	non-GC1
GCF_000810935.3_ASM81093v3_genomic	control	non-GC1
GCF_000810945.3_ASM81094v3_genomic	control	non-GC1
GCF_000810985.3_ASM81098v3_genomic	control	non-GC1
GCF_000810995.3_ASM81099v3_genomic	control	non-GC1
GCF_000811005.3_ASM81100v3_genomic	control	non-GC1
GCF_000811015.3_ASM81101v3_genomic	control	non-GC1
GCF_000811065.3_ASM81106v3_genomic	control	non-GC1
GCF_000811085.3_ASM81108v3_genomic	control	non-GC1
GCF_000811105.3_ASM81110v3_genomic	control	non-GC1
GCF_000811145.3_ASM81114v3_genomic	control	non-GC1
GCF_000811165.3_ASM81116v3_genomic	control	non-GC1
GCF_000811185.3_ASM81118v3_genomic	control	non-GC1
GCF_000811205.3_ASM81120v3_genomic	control	non-GC1
GCF_000811225.3_ASM81122v3_genomic	control	non-GC1
GCF_000811245.3_ASM81124v3_genomic	control	non-GC1
GCF_000811265.3_ASM81126v3_genomic	control	non-GC1
GCF_000811285.3_ASM81128v3_genomic	control	non-GC1
GCF_000811305.3_ASM81130v3_genomic	control	non-GC1
GCF_000811325.3_ASM81132v3_genomic	control	non-GC1
GCF_000811345.3_ASM81134v3_genomic	control	non-GC1
GCF_000811365.3_ASM81136v3_genomic	control	non-GC1
GCF_000811405.3_ASM81140v3_genomic	control	non-GC1
GCF_000811485.3_ASM81148v3_genomic	control	non-GC1
GCF_000811505.3_ASM81150v3_genomic	control	non-GC1
GCF_000811525.3_ASM81152v3_genomic	control	non-GC1
GCF_000811545.3_ASM81154v3_genomic	control	non-GC1
GCF_000811565.3_ASM81156v3_genomic	control	non-GC1
GCF_000811585.3_ASM81158v3_genomic	control	non-GC1
GCF_000811605.3_ASM81160v3_genomic	control	non-GC1
GCF_000811625.3_ASM81162v3_genomic	control	non-GC1
GCF_000811645.3_ASM81164v3_genomic	control	non-GC1
GCF_000811665.3_ASM81166v3_genomic	control	non-GC1
GCF_000811685.3_ASM81168v3_genomic	control	non-GC1
GCF_000811705.3_ASM81170v3_genomic	control	non-GC1
GCF_000811725.3_ASM81172v3_genomic	control	non-GC1
GCF_000811745.3_ASM81174v3_genomic	control	non-GC1
GCF_000811765.3_ASM81176v3_genomic	control	non-GC1
GCF_000811785.3_ASM81178v3_genomic	control	non-GC1
GCF_000811805.3_ASM81180v3_genomic	control	non-GC1
GCF_000811825.3_ASM81182v3_genomic	control	non-GC1
GCF_000811865.3_ASM81186v3_genomic	control	non-GC1
GCF_000811885.3_ASM81188v3_genomic	control	non-GC1
GCF_000811905.3_ASM81190v3_genomic	control	non-GC1
GCF_000811925.3_ASM81192v3_genomic	control	non-GC1
GCF_000811945.3_ASM81194v3_genomic	control	non-GC1
GCF_000814345.1_ASM81434v1_genomic	control	non-GC1
GCF_000828795.1_ASM82879v1_genomic	control	non-GC1
GCF_000828935.1_ASM82893v1_genomic	control	non-GC1
GCF_000830055.1_ASM83005v1_genomic	case	GC1
GCF_000836075.1_ASM83607v1_genomic	control	non-GC1
GCF_000836625.1_ASM83662v1_genomic	case	GC1
GCF_000876055.1_ASM87605v1_genomic	control	non-GC1
GCF_000876075.1_ASM87607v1_genomic	control	non-GC1
GCF_000876095.1_ASM87609v1_genomic	control	non-GC1
GCF_000931755.1_ASM93175v1_genomic	control	non-GC1
GCF_000939395.2_ASM93939v2_genomic	control	non-GC1
GCF_000939405.2_ASM93940v2_genomic	control	non-GC1
GCF_000939415.2_HGAP_assembly_of_Acinetobacter_baumannii_ORAB01_genomic	control	non-GC1
GCF_000939425.2_ASM93942v2_genomic	control	non-GC1
GCF_000939475.2_ASM93947v2_genomic	control	non-GC1
GCF_000939485.2_ASM93948v2_genomic	control	non-GC1
GCF_000939495.2_ASM93949v2_genomic	control	non-GC1
GCF_000939535.2_ASM93953v2_genomic	control	non-GC1
GCF_000939555.2_ASM93955v2_genomic	control	non-GC1
GCF_000939565.2_ASM93956v2_genomic	control	non-GC1
GCF_000939575.2_ASM93957v2_genomic	control	non-GC1
GCF_000939615.2_ASM93961v2_genomic	control	non-GC1
GCF_000939635.2_ASM93963v2_genomic	control	non-GC1
GCF_000949035.2_ASM94903v2_genomic	control	non-GC1
GCF_000949045.2_ASM94904v2_genomic	control	non-GC1
GCF_000949055.2_ASM94905v2_genomic	control	non-GC1
GCF_000949065.2_ASM94906v2_genomic	control	non-GC1
GCF_000949115.2_ASM94911v2_genomic	control	non-GC1
GCF_000949165.2_ASM94916v2_genomic	control	non-GC1
GCF_000949175.2_ASM94917v2_genomic	control	non-GC1
GCF_000949185.2_ASM94918v2_genomic	control	non-GC1
GCF_000949195.2_ASM94919v2_genomic	control	non-GC1
GCF_000963815.1_ASM96381v1_genomic	case	GC1
GCF_000966495.1_ASM96649v1_genomic	control	non-GC1
GCF_000966505.1_ASM96650v1_genomic	control	non-GC1
GCF_000966515.1_ASM96651v1_genomic	control	non-GC1
GCF_000969285.1_ASM96928v1_genomic	control	non-GC1
GCF_000969365.1_ASM96936v1_genomic	control	non-GC1
GCF_000969485.1_ASM96948v1_genomic	control	non-GC1
GCF_000972525.1_ASM97252v1_genomic	control	non-GC1
GCF_000972625.1_ASM97262v1_genomic	control	non-GC1
GCF_000988155.1_ASM98815v1_genomic	control	non-GC1
GCF_001007685.1_ASM100768v1_genomic	control	non-GC1
GCF_001007705.1_ASM100770v1_genomic	control	non-GC1
GCF_001007725.1_ASM100772v1_genomic	control	non-GC1
GCF_001007745.1_ASM100774v1_genomic	control	non-GC1
GCF_001007765.1_ASM100776v1_genomic	control	non-GC1
GCF_001007775.1_ASM100777v1_genomic	control	non-GC1
GCF_001007815.1_ASM100781v1_genomic	control	non-GC1
GCF_001008125.1_ASM100812v1_genomic	control	non-GC1
GCF_001026965.1_ASM102696v1_genomic	control	non-GC1
GCF_001027885.1_gdodcwi07_v01_genomic	control	non-GC1
GCF_001028305.1_gdodcwi04_v01_genomic	case	GC1
GCF_001028315.1_gdodcwi05_v01_genomic	case	GC1
GCF_001028325.1_gdodcwi02_v01_genomic	case	GC1
GCF_001028335.1_gdodcwi03_v01_genomic	case	GC1
GCF_001028385.1_gdodcwi01_v01_genomic	case	GC1
GCF_001052015.1_ASM105201v1_genomic	control	non-GC1
GCF_001052325.1_ASM105232v1_genomic	control	non-GC1
GCF_001052675.1_ASM105267v1_genomic	control	non-GC1
GCF_001053695.1_ASM105369v1_genomic	control	non-GC1
GCF_001053755.1_ASM105375v1_genomic	control	non-GC1
GCF_001059495.1_ASM105949v1_genomic	control	non-GC1
GCF_001077555.2_ASM107755v2_genomic	control	non-GC1
GCF_001077655.1_ASM107765v1_genomic	control	non-GC1
GCF_001077675.1_ASM107767v1_genomic	control	non-GC1
GCF_001077965.2_ASM107796v2_genomic	control	non-GC1
GCF_001261895.2_R2090_genomic	control	non-GC1
GCF_001276055.1_ASM127605v1_genomic	control	non-GC1
GCF_001276085.1_ASM127608v1_genomic	control	non-GC1
GCF_001292715.1_ASM129271v1_genomic	control	non-GC1
GCF_001399655.1_ASM139965v1_genomic	case	GC1
GCF_001400975.1_ASM140097v1_genomic	control	non-GC1
GCF_001414565.1_ASM141456v1_genomic	control	non-GC1
GCF_001414655.1_ASM141465v1_genomic	control	non-GC1
GCF_001414735.1_ASM141473v1_genomic	control	non-GC1
GCF_001414785.1_ASM141478v1_genomic	control	non-GC1
GCF_001414805.1_ASM141480v1_genomic	control	non-GC1
GCF_001414865.1_ASM141486v1_genomic	control	non-GC1
GCF_001414905.1_ASM141490v1_genomic	control	non-GC1
GCF_001414915.1_ASM141491v1_genomic	control	non-GC1
GCF_001414935.1_ASM141493v1_genomic	control	non-GC1
GCF_001415015.1_ASM141501v1_genomic	control	non-GC1
GCF_001415065.1_ASM141506v1_genomic	control	non-GC1
GCF_001415095.1_ASM141509v1_genomic	control	non-GC1
GCF_001415165.1_ASM141516v1_genomic	control	non-GC1
GCF_001415295.1_ASM141529v1_genomic	control	non-GC1
GCF_001415325.1_ASM141532v1_genomic	control	non-GC1
GCF_001415345.1_ASM141534v1_genomic	control	non-GC1
GCF_001415355.1_ASM141535v1_genomic	control	non-GC1
GCF_001415385.1_ASM141538v1_genomic	control	non-GC1
GCF_001415435.1_ASM141543v1_genomic	control	non-GC1
GCF_001415505.1_ASM141550v1_genomic	control	non-GC1
GCF_001415515.1_ASM141551v1_genomic	control	non-GC1
GCF_001415595.1_ASM141559v1_genomic	control	non-GC1
GCF_001415615.1_ASM141561v1_genomic	control	non-GC1
GCF_001415645.1_ASM141564v1_genomic	control	non-GC1
GCF_001415695.1_ASM141569v1_genomic	control	non-GC1
GCF_001415805.1_ASM141580v1_genomic	control	non-GC1
GCF_001415875.1_ASM141587v1_genomic	control	non-GC1
GCF_001415985.1_ASM141598v1_genomic	control	non-GC1
GCF_001416075.1_ASM141607v1_genomic	control	non-GC1
GCF_001416095.1_ASM141609v1_genomic	control	non-GC1
GCF_001416115.1_ASM141611v1_genomic	control	non-GC1
GCF_001416145.1_ASM141614v1_genomic	control	non-GC1
GCF_001416155.1_ASM141615v1_genomic	control	non-GC1
GCF_001416225.1_ASM141622v1_genomic	control	non-GC1
GCF_001416235.1_ASM141623v1_genomic	control	non-GC1
GCF_001416275.1_ASM141627v1_genomic	control	non-GC1
GCF_001416305.1_ASM141630v1_genomic	control	non-GC1
GCF_001416545.1_ASM141654v1_genomic	control	non-GC1
GCF_001416585.1_ASM141658v1_genomic	control	non-GC1
GCF_001416625.1_ASM141662v1_genomic	control	non-GC1
GCF_001416715.1_ASM141671v1_genomic	control	non-GC1
GCF_001420505.1_ASM142050v1_genomic	control	non-GC1
GCF_001432265.1_ASM143226v1_genomic	control	non-GC1
GCF_001432375.1_ASM143237v1_genomic	control	non-GC1
GCF_001432385.1_ASM143238v1_genomic	control	non-GC1
GCF_001432425.1_ASM143242v1_genomic	control	non-GC1
GCF_001432455.1_ASM143245v1_genomic	control	non-GC1
GCF_001432545.1_ASM143254v1_genomic	control	non-GC1
GCF_001432625.1_ASM143262v1_genomic	control	non-GC1
GCF_001432665.1_ASM143266v1_genomic	control	non-GC1
GCF_001432685.1_ASM143268v1_genomic	control	non-GC1
GCF_001432705.1_ASM143270v1_genomic	control	non-GC1
GCF_001432745.1_ASM143274v1_genomic	control	non-GC1
GCF_001432755.1_ASM143275v1_genomic	control	non-GC1
GCF_001432785.1_ASM143278v1_genomic	control	non-GC1
GCF_001432825.1_ASM143282v1_genomic	control	non-GC1
GCF_001432845.1_ASM143284v1_genomic	control	non-GC1
GCF_001432965.1_ASM143296v1_genomic	control	non-GC1
GCF_001432975.1_ASM143297v1_genomic	control	non-GC1
GCF_001433045.1_ASM143304v1_genomic	control	non-GC1
GCF_001433075.1_ASM143307v1_genomic	control	non-GC1
GCF_001433205.1_ASM143320v1_genomic	control	non-GC1
GCF_001433245.1_ASM143324v1_genomic	control	non-GC1
GCF_001433275.1_ASM143327v1_genomic	control	non-GC1
GCF_001433335.1_ASM143333v1_genomic	control	non-GC1
GCF_001433655.1_ASM143365v1_genomic	control	non-GC1
GCF_001433675.1_ASM143367v1_genomic	control	non-GC1
GCF_001433695.1_ASM143369v1_genomic	control	non-GC1
GCF_001441355.1_ASM144135v1_genomic	control	non-GC1
GCF_001441405.1_ASM144140v1_genomic	control	non-GC1
GCF_001441415.1_ASM144141v1_genomic	control	non-GC1
GCF_001441455.1_ASM144145v1_genomic	control	non-GC1
GCF_001441465.1_ASM144146v1_genomic	control	non-GC1
GCF_001441475.1_ASM144147v1_genomic	control	non-GC1
GCF_001441485.1_ASM144148v1_genomic	control	non-GC1
GCF_001441545.1_ASM144154v1_genomic	control	non-GC1
GCF_001441555.1_ASM144155v1_genomic	control	non-GC1
GCF_001441565.1_ASM144156v1_genomic	control	non-GC1
GCF_001441625.1_ASM144162v1_genomic	control	non-GC1
GCF_001441645.1_ASM144164v1_genomic	control	non-GC1
GCF_001442575.1_ASM144257v1_genomic	control	non-GC1
GCF_001443265.1_ASM144326v1_genomic	case	GC1
GCF_001444215.1_ASM144421v1_genomic	case	GC1
GCF_001444225.1_ASM144422v1_genomic	case	GC1
GCF_001444255.1_ASM144425v1_genomic	case	GC1
GCF_001444265.1_ASM144426v1_genomic	case	GC1
GCF_001446715.1_ASM144671v1_genomic	control	non-GC1
GCF_001457535.1_CIP70.10_genomic	control	non-GC1
GCF_001471855.2_ASM147185v2_genomic	control	non-GC1
GCF_001500225.1_ASM150022v1_genomic	control	non-GC1
GCF_001511855.1_9179_4_85_genomic	case	GC1
GCF_001512015.1_7521_8_25_genomic	case	GC1
GCF_001512035.1_7521_8_32_genomic	case	GC1
GCF_001512055.1_7468_2_74_genomic	case	GC1
GCF_001512115.1_9179_4_82_genomic	case	GC1
GCF_001512135.1_7468_2_79_genomic	case	GC1
GCF_001514375.1_ASM151437v1_genomic	control	non-GC1
GCF_001517645.1_R2091_genomic	control	non-GC1
GCF_001518715.1_ASM151871v1_genomic	control	non-GC1
GCF_001531135.1_ASM153113v1_genomic	control	non-GC1
GCF_001531205.2_ASM153120v2_genomic	control	non-GC1
GCF_001531265.2_ASM153126v2_genomic	control	non-GC1
GCF_001531455.2_ASM153145v2_genomic	control	non-GC1
GCF_001541025.2_ASM154102v2_genomic	control	non-GC1
GCF_001541035.2_ASM154103v2_genomic	control	non-GC1
GCF_001541045.2_ASM154104v2_genomic	control	non-GC1
GCF_001541425.1_ASM154142v1_genomic	control	non-GC1
GCF_001541455.1_ASM154145v1_genomic	control	non-GC1
GCF_001541525.1_ASM154152v1_genomic	control	non-GC1
GCF_001541685.1_ASM154168v1_genomic	control	non-GC1
GCF_001541695.1_ASM154169v1_genomic	control	non-GC1
GCF_001541705.1_ASM154170v1_genomic	control	non-GC1
GCF_001541725.1_ASM154172v1_genomic	control	non-GC1
GCF_001541765.1_ASM154176v1_genomic	control	non-GC1
GCF_001541775.1_ASM154177v1_genomic	control	non-GC1
GCF_001541795.1_ASM154179v1_genomic	control	non-GC1
GCF_001543995.1_ASM154399v1_genomic	control	non-GC1
GCF_001544395.1_P630_genomic	control	non-GC1
GCF_001573065.1_ASM157306v1_genomic	control	non-GC1
GCF_001573085.1_ASM157308v1_genomic	control	non-GC1
GCF_001573105.1_ASM157310v1_genomic	control	non-GC1
GCF_001573125.1_ASM157312v1_genomic	control	non-GC1
GCF_001576615.1_ASM157661v1_genomic	control	non-GC1
GCF_001578145.1_ASM157814v1_genomic	control	non-GC1
GCF_001593425.2_ASM159342v2_genomic	control	non-GC1
GCF_001612005.1_ASM161200v1_genomic	case	GC1
GCF_001612015.1_ASM161201v1_genomic	control	non-GC1
GCF_001612025.1_ASM161202v1_genomic	control	non-GC1
GCF_001612075.1_ASM161207v1_genomic	control	non-GC1
GCF_001612095.1_ASM161209v1_genomic	control	non-GC1
GCF_001612105.1_ASM161210v1_genomic	control	non-GC1
GCF_001612115.1_ASM161211v1_genomic	case	GC1
GCF_001612155.1_ASM161215v1_genomic	control	non-GC1
GCF_001612175.1_ASM161217v1_genomic	control	non-GC1
GCF_001612185.1_ASM161218v1_genomic	control	non-GC1
GCF_001612215.1_ASM161221v1_genomic	control	non-GC1
GCF_001612235.1_ASM161223v1_genomic	control	non-GC1
GCF_001612255.1_ASM161225v1_genomic	case	GC1
GCF_001612275.1_ASM161227v1_genomic	case	GC1
GCF_001612285.1_ASM161228v1_genomic	control	non-GC1
GCF_001612315.1_ASM161231v1_genomic	control	non-GC1
GCF_001612335.1_ASM161233v1_genomic	control	non-GC1
GCF_001612355.1_ASM161235v1_genomic	control	non-GC1
GCF_001612365.1_ASM161236v1_genomic	control	non-GC1
GCF_001617825.1_ASM161782v1_genomic	control	non-GC1
GCF_001617835.1_ASM161783v1_genomic	control	non-GC1
GCF_001617885.1_ASM161788v1_genomic	control	non-GC1
GCF_001617895.1_ASM161789v1_genomic	control	non-GC1
GCF_001617915.1_ASM161791v1_genomic	control	non-GC1
GCF_001618125.1_ASM161812v1_genomic	control	non-GC1
GCF_001624975.1_ASM162497v1_genomic	control	non-GC1
GCF_001636235.1_ASM163623v1_genomic	control	non-GC1
GCF_001640065.1_ASM164006v1_genomic	control	non-GC1
GCF_001640075.1_ASM164007v1_genomic	control	non-GC1
GCF_001649595.1_ASM164959v1_genomic	control	non-GC1
GCF_001649615.1_ASM164961v1_genomic	control	non-GC1
GCF_001649625.1_ASM164962v1_genomic	control	non-GC1
GCF_001649675.1_ASM164967v1_genomic	control	non-GC1
GCF_001649705.1_ASM164970v1_genomic	control	non-GC1
GCF_001649765.1_ASM164976v1_genomic	control	non-GC1
GCF_001649795.1_ASM164979v1_genomic	control	non-GC1
GCF_001649805.1_ASM164980v1_genomic	control	non-GC1
GCF_001649815.1_ASM164981v1_genomic	control	non-GC1
GCF_001649835.1_ASM164983v1_genomic	control	non-GC1
GCF_001649875.1_ASM164987v1_genomic	control	non-GC1
GCF_001649895.1_ASM164989v1_genomic	control	non-GC1
GCF_001649955.1_ASM164995v1_genomic	control	non-GC1
GCF_001649975.1_ASM164997v1_genomic	control	non-GC1
GCF_001664565.1_ASM166456v1_genomic	control	non-GC1
GCF_001664575.1_ASM166457v1_genomic	control	non-GC1
GCF_001664585.1_ASM166458v1_genomic	control	non-GC1
GCF_001664595.1_ASM166459v1_genomic	control	non-GC1
GCF_001664645.1_ASM166464v1_genomic	control	non-GC1
GCF_001664655.1_ASM166465v1_genomic	control	non-GC1
GCF_001664665.1_ASM166466v1_genomic	control	non-GC1
GCF_001664685.1_ASM166468v1_genomic	control	non-GC1
GCF_001664725.1_ASM166472v1_genomic	control	non-GC1
GCF_001664735.1_ASM166473v1_genomic	control	non-GC1
GCF_001664755.1_ASM166475v1_genomic	control	non-GC1
GCF_001664765.1_ASM166476v1_genomic	control	non-GC1
GCF_001664805.1_ASM166480v1_genomic	control	non-GC1
GCF_001664815.1_ASM166481v1_genomic	control	non-GC1
GCF_001664835.1_ASM166483v1_genomic	control	non-GC1
GCF_001664855.1_ASM166485v1_genomic	control	non-GC1
GCF_001664885.1_ASM166488v1_genomic	control	non-GC1
GCF_001664895.1_ASM166489v1_genomic	control	non-GC1
GCF_001664905.1_ASM166490v1_genomic	control	non-GC1
GCF_001664915.1_ASM166491v1_genomic	control	non-GC1
GCF_001664965.1_ASM166496v1_genomic	control	non-GC1
GCF_001664975.1_ASM166497v1_genomic	control	non-GC1
GCF_001664985.1_ASM166498v1_genomic	control	non-GC1
GCF_001665005.1_ASM166500v1_genomic	control	non-GC1
GCF_001665045.1_ASM166504v1_genomic	control	non-GC1
GCF_001665055.1_ASM166505v1_genomic	control	non-GC1
GCF_001665065.1_ASM166506v1_genomic	control	non-GC1
GCF_001665095.1_ASM166509v1_genomic	control	non-GC1
GCF_001665125.1_ASM166512v1_genomic	control	non-GC1
GCF_001665145.1_ASM166514v1_genomic	control	non-GC1
GCF_001665155.1_ASM166515v1_genomic	control	non-GC1
GCF_001665175.1_ASM166517v1_genomic	control	non-GC1
GCF_001665205.1_ASM166520v1_genomic	control	non-GC1
GCF_001665215.1_ASM166521v1_genomic	control	non-GC1
GCF_001665285.1_ASM166528v1_genomic	control	non-GC1
GCF_001665985.1_ASM166598v1_genomic	control	non-GC1
GCF_001666065.1_ASM166606v1_genomic	control	non-GC1
GCF_001666075.1_ASM166607v1_genomic	control	non-GC1
GCF_001666085.1_ASM166608v1_genomic	control	non-GC1
GCF_001666105.1_ASM166610v1_genomic	control	non-GC1
GCF_001666145.1_ASM166614v1_genomic	control	non-GC1
GCF_001666155.1_ASM166615v1_genomic	control	non-GC1
GCF_001666175.1_ASM166617v1_genomic	control	non-GC1
GCF_001666195.1_ASM166619v1_genomic	control	non-GC1
GCF_001666225.1_ASM166622v1_genomic	control	non-GC1
GCF_001666235.1_ASM166623v1_genomic	control	non-GC1
GCF_001666255.1_ASM166625v1_genomic	control	non-GC1
GCF_001666275.1_ASM166627v1_genomic	control	non-GC1
GCF_001666305.1_ASM166630v1_genomic	control	non-GC1
GCF_001666315.1_ASM166631v1_genomic	control	non-GC1
GCF_001666325.1_ASM166632v1_genomic	control	non-GC1
GCF_001666365.1_ASM166636v1_genomic	control	non-GC1
GCF_001666385.1_ASM166638v1_genomic	control	non-GC1
GCF_001666395.1_ASM166639v1_genomic	control	non-GC1
GCF_001666405.1_ASM166640v1_genomic	control	non-GC1
GCF_001666425.1_ASM166642v1_genomic	control	non-GC1
GCF_001666465.1_ASM166646v1_genomic	control	non-GC1
GCF_001666475.1_ASM166647v1_genomic	control	non-GC1
GCF_001666485.1_ASM166648v1_genomic	control	non-GC1
GCF_001666515.1_ASM166651v1_genomic	control	non-GC1
GCF_001666545.1_ASM166654v1_genomic	control	non-GC1
GCF_001666555.1_ASM166655v1_genomic	control	non-GC1
GCF_001666565.1_ASM166656v1_genomic	control	non-GC1
GCF_001666575.1_ASM166657v1_genomic	control	non-GC1
GCF_001666625.1_ASM166662v1_genomic	control	non-GC1
GCF_001666635.1_ASM166663v1_genomic	control	non-GC1
GCF_001666645.1_ASM166664v1_genomic	control	non-GC1
GCF_001666665.1_ASM166666v1_genomic	control	non-GC1
GCF_001666705.1_ASM166670v1_genomic	control	non-GC1
GCF_001666715.1_ASM166671v1_genomic	control	non-GC1
GCF_001668445.1_ASM166844v1_genomic	control	non-GC1
GCF_001668465.2_ASM166846v2_genomic	control	non-GC1
GCF_001668475.1_ASM166847v1_genomic	control	non-GC1
GCF_001668515.1_ASM166851v1_genomic	control	non-GC1
GCF_001668535.1_ASM166853v1_genomic	control	non-GC1
GCF_001668555.1_ASM166855v1_genomic	control	non-GC1
GCF_001668585.1_ASM166858v1_genomic	control	non-GC1
GCF_001668645.1_ASM166864v1_genomic	control	non-GC1
GCF_001668755.1_ASM166875v1_genomic	control	non-GC1
GCF_001668765.1_ASM166876v1_genomic	control	non-GC1
GCF_001668775.1_ASM166877v1_genomic	control	non-GC1
GCF_001668815.1_ASM166881v1_genomic	control	non-GC1
GCF_001668835.1_ASM166883v1_genomic	control	non-GC1
GCF_001668855.1_ASM166885v1_genomic	control	non-GC1
GCF_001668865.1_ASM166886v1_genomic	control	non-GC1
GCF_001668875.1_ASM166887v1_genomic	control	non-GC1
GCF_001668915.1_ASM166891v1_genomic	control	non-GC1
GCF_001668935.1_ASM166893v1_genomic	control	non-GC1
GCF_001668945.1_ASM166894v1_genomic	control	non-GC1
GCF_001668955.1_ASM166895v1_genomic	control	non-GC1
GCF_001668995.1_ASM166899v1_genomic	control	non-GC1
GCF_001669005.1_ASM166900v1_genomic	control	non-GC1
GCF_001669025.1_ASM166902v1_genomic	control	non-GC1
GCF_001669035.1_ASM166903v1_genomic	control	non-GC1
GCF_001669075.1_ASM166907v1_genomic	control	non-GC1
GCF_001669095.1_ASM166909v1_genomic	control	non-GC1
GCF_001669105.1_ASM166910v1_genomic	control	non-GC1
GCF_001669115.1_ASM166911v1_genomic	control	non-GC1
GCF_001669145.2_ASM166914v2_genomic	control	non-GC1
GCF_001669175.1_ASM166917v1_genomic	control	non-GC1
GCF_001669185.1_ASM166918v1_genomic	control	non-GC1
GCF_001669195.1_ASM166919v1_genomic	control	non-GC1
GCF_001669225.1_ASM166922v1_genomic	control	non-GC1
GCF_001669255.1_ASM166925v1_genomic	control	non-GC1
GCF_001669265.1_ASM166926v1_genomic	control	non-GC1
GCF_001669295.1_ASM166929v1_genomic	control	non-GC1
GCF_001669305.1_ASM166930v1_genomic	control	non-GC1
GCF_001669355.1_ASM166935v1_genomic	control	non-GC1
GCF_001669365.1_ASM166936v1_genomic	control	non-GC1
GCF_001669415.1_ASM166941v1_genomic	control	non-GC1
GCF_001669425.1_ASM166942v1_genomic	control	non-GC1
GCF_001669435.1_ASM166943v1_genomic	control	non-GC1
GCF_001669455.1_ASM166945v1_genomic	control	non-GC1
GCF_001669495.1_ASM166949v1_genomic	control	non-GC1
GCF_001669505.1_ASM166950v1_genomic	control	non-GC1
GCF_001669525.1_ASM166952v1_genomic	control	non-GC1
GCF_001669535.1_ASM166953v1_genomic	control	non-GC1
GCF_001669575.1_ASM166957v1_genomic	control	non-GC1
GCF_001669595.1_ASM166959v1_genomic	control	non-GC1
GCF_001669605.1_ASM166960v1_genomic	control	non-GC1
GCF_001669635.1_ASM166963v1_genomic	control	non-GC1
GCF_001669645.1_ASM166964v1_genomic	control	non-GC1
GCF_001669675.1_ASM166967v1_genomic	control	non-GC1
GCF_001669695.1_ASM166969v1_genomic	control	non-GC1
GCF_001669705.1_ASM166970v1_genomic	control	non-GC1
GCF_001669735.1_ASM166973v1_genomic	control	non-GC1
GCF_001673795.1_ASM167379v1_genomic	control	non-GC1
GCF_001673805.1_ASM167380v1_genomic	control	non-GC1
GCF_001673815.1_ASM167381v1_genomic	control	non-GC1
GCF_001673825.1_ASM167382v1_genomic	control	non-GC1
GCF_001673875.1_ASM167387v1_genomic	control	non-GC1
GCF_001673895.1_ASM167389v1_genomic	control	non-GC1
GCF_001673905.1_ASM167390v1_genomic	control	non-GC1
GCF_001673915.1_ASM167391v1_genomic	control	non-GC1
GCF_001673955.1_ASM167395v1_genomic	control	non-GC1
GCF_001673975.1_ASM167397v1_genomic	control	non-GC1
GCF_001673985.1_ASM167398v1_genomic	control	non-GC1
GCF_001674015.1_ASM167401v1_genomic	control	non-GC1
GCF_001674045.1_ASM167404v1_genomic	control	non-GC1
GCF_001674075.1_ASM167407v1_genomic	control	non-GC1
GCF_001674085.1_ASM167408v1_genomic	control	non-GC1
GCF_001674115.1_ASM167411v1_genomic	control	non-GC1
GCF_001674135.1_ASM167413v1_genomic	control	non-GC1
GCF_001674155.1_ASM167415v1_genomic	control	non-GC1
GCF_001674165.1_ASM167416v1_genomic	control	non-GC1
GCF_001674185.1_ASM167418v1_genomic	control	non-GC1
GCF_001674215.1_ASM167421v1_genomic	control	non-GC1
GCF_001674235.1_ASM167423v1_genomic	control	non-GC1
GCF_001674245.1_ASM167424v1_genomic	control	non-GC1
GCF_001674255.1_ASM167425v1_genomic	control	non-GC1
GCF_001674295.1_ASM167429v1_genomic	control	non-GC1
GCF_001674315.1_ASM167431v1_genomic	control	non-GC1
GCF_001674325.1_ASM167432v1_genomic	control	non-GC1
GCF_001674345.1_ASM167434v1_genomic	control	non-GC1
GCF_001674365.1_ASM167436v1_genomic	control	non-GC1
GCF_001674395.1_ASM167439v1_genomic	control	non-GC1
GCF_001674415.1_ASM167441v1_genomic	control	non-GC1
GCF_001674425.1_ASM167442v1_genomic	control	non-GC1
GCF_001674435.1_ASM167443v1_genomic	control	non-GC1
GCF_001674475.2_ASM167447v2_genomic	control	non-GC1
GCF_001674485.1_ASM167448v1_genomic	control	non-GC1
GCF_001674505.2_ASM167450v2_genomic	control	non-GC1
GCF_001674515.1_ASM167451v1_genomic	control	non-GC1
GCF_001674555.1_ASM167455v1_genomic	control	non-GC1
GCF_001674575.1_ASM167457v1_genomic	control	non-GC1
GCF_001674585.1_ASM167458v1_genomic	control	non-GC1
GCF_001674605.1_ASM167460v1_genomic	control	non-GC1
GCF_001674635.1_ASM167463v1_genomic	control	non-GC1
GCF_001674655.1_ASM167465v1_genomic	control	non-GC1
GCF_001674665.1_ASM167466v1_genomic	control	non-GC1
GCF_001674695.1_ASM167469v1_genomic	control	non-GC1
GCF_001674705.1_ASM167470v1_genomic	control	non-GC1
GCF_001674735.1_ASM167473v1_genomic	control	non-GC1
GCF_001674755.1_ASM167475v1_genomic	control	non-GC1
GCF_001674765.1_ASM167476v1_genomic	control	non-GC1
GCF_001674785.1_ASM167478v1_genomic	control	non-GC1
GCF_001674805.1_ASM167480v1_genomic	control	non-GC1
GCF_001674835.1_ASM167483v1_genomic	control	non-GC1
GCF_001674845.1_ASM167484v1_genomic	control	non-GC1
GCF_001674865.1_ASM167486v1_genomic	control	non-GC1
GCF_001674885.1_ASM167488v1_genomic	control	non-GC1
GCF_001674915.1_ASM167491v1_genomic	control	non-GC1
GCF_001675265.1_ASM167526v1_genomic	control	non-GC1
GCF_001680105.1_ASM168010v1_genomic	control	non-GC1
GCF_001680115.1_ASM168011v1_genomic	control	non-GC1
GCF_001680185.1_ASM168018v1_genomic	control	non-GC1
GCF_001680195.1_ASM168019v1_genomic	control	non-GC1
GCF_001680215.1_ASM168021v1_genomic	control	non-GC1
GCF_001680225.1_ASM168022v1_genomic	control	non-GC1
GCF_001680265.1_ASM168026v1_genomic	control	non-GC1
GCF_001680285.1_ASM168028v1_genomic	control	non-GC1
GCF_001680295.1_ASM168029v1_genomic	control	non-GC1
GCF_001680305.1_ASM168030v1_genomic	control	non-GC1
GCF_001680345.1_ASM168034v1_genomic	control	non-GC1
GCF_001680365.1_ASM168036v1_genomic	control	non-GC1
GCF_001680375.1_ASM168037v1_genomic	control	non-GC1
GCF_001680395.1_ASM168039v1_genomic	control	non-GC1
GCF_001680425.1_ASM168042v1_genomic	control	non-GC1
GCF_001680445.1_ASM168044v1_genomic	control	non-GC1
GCF_001693105.1_ASM169310v1_genomic	control	non-GC1
GCF_001693115.1_ASM169311v1_genomic	control	non-GC1
GCF_001693125.1_ASM169312v1_genomic	control	non-GC1
GCF_001693185.1_ASM169318v1_genomic	control	non-GC1
GCF_001693195.1_ASM169319v1_genomic	control	non-GC1
GCF_001693205.1_ASM169320v1_genomic	control	non-GC1
GCF_001700395.1_ASM170039v1_genomic	control	non-GC1
GCF_001700445.1_ASM170044v1_genomic	control	non-GC1
GCF_001704675.1_ASM170467v1_genomic	control	non-GC1
GCF_001704685.1_ASM170468v1_genomic	control	non-GC1
GCF_001704695.1_ASM170469v1_genomic	case	GC1
GCF_001704705.1_ASM170470v1_genomic	control	non-GC1
GCF_001708025.1_ASM170802v1_genomic	control	non-GC1
GCF_001721365.1_ASM172136v1_genomic	control	non-GC1
GCF_001721375.1_ASM172137v1_genomic	control	non-GC1
GCF_001721385.1_ASM172138v1_genomic	control	non-GC1
GCF_001721425.1_ASM172142v1_genomic	control	non-GC1
GCF_001721445.1_ASM172144v1_genomic	control	non-GC1
GCF_001721455.1_ASM172145v1_genomic	control	non-GC1
GCF_001721465.1_ASM172146v1_genomic	control	non-GC1
GCF_001721705.1_ASM172170v1_genomic	control	non-GC1
GCF_001756815.1_ASM175681v1_genomic	control	non-GC1
GCF_001758065.1_ASM175806v1_genomic	control	non-GC1
GCF_001758085.1_ASM175808v1_genomic	control	non-GC1
GCF_001758125.1_ASM175812v1_genomic	control	non-GC1
GCF_001758135.1_ASM175813v1_genomic	control	non-GC1
GCF_001758165.1_ASM175816v1_genomic	control	non-GC1
GCF_001806345.1_ASM180634v1_genomic	control	non-GC1
GCF_001806365.1_ASM180636v1_genomic	control	non-GC1
GCF_001806385.1_ASM180638v1_genomic	control	non-GC1
GCF_001806405.1_ASM180640v1_genomic	control	non-GC1
GCF_001806425.1_ASM180642v1_genomic	control	non-GC1
GCF_001806445.1_ASM180644v1_genomic	control	non-GC1
GCF_001806465.1_ASM180646v1_genomic	control	non-GC1
GCF_001806485.1_ASM180648v1_genomic	control	non-GC1
GCF_001855175.1_ASM185517v1_genomic	control	non-GC1
GCF_001861395.1_ASM186139v1_genomic	control	non-GC1
GCF_001861435.1_ASM186143v1_genomic	control	non-GC1
GCF_001861465.1_ASM186146v1_genomic	control	non-GC1
GCF_001861515.1_ASM186151v1_genomic	control	non-GC1
GCF_001861535.1_ASM186153v1_genomic	control	non-GC1
GCF_001861545.1_ASM186154v1_genomic	control	non-GC1
GCF_001861585.1_ASM186158v1_genomic	control	non-GC1
GCF_001861615.1_ASM186161v1_genomic	control	non-GC1
GCF_001861655.1_ASM186165v1_genomic	control	non-GC1
GCF_001861665.1_ASM186166v1_genomic	control	non-GC1
GCF_001861695.1_ASM186169v1_genomic	control	non-GC1
GCF_001861735.1_ASM186173v1_genomic	control	non-GC1
GCF_001861745.1_ASM186174v1_genomic	control	non-GC1
GCF_001861775.1_ASM186177v1_genomic	control	non-GC1
GCF_001861785.1_ASM186178v1_genomic	control	non-GC1
GCF_001861855.1_ASM186185v1_genomic	control	non-GC1
GCF_001861865.1_ASM186186v1_genomic	control	non-GC1
GCF_001861895.1_ASM186189v1_genomic	control	non-GC1
GCF_001861905.1_ASM186190v1_genomic	control	non-GC1
GCF_001861935.1_ASM186193v1_genomic	control	non-GC1
GCF_001861955.1_ASM186195v1_genomic	control	non-GC1
GCF_001861975.1_ASM186197v1_genomic	control	non-GC1
GCF_001862035.1_ASM186203v1_genomic	control	non-GC1
GCF_001862055.1_ASM186205v1_genomic	control	non-GC1
GCF_001862065.1_ASM186206v1_genomic	control	non-GC1
GCF_001862075.1_ASM186207v1_genomic	control	non-GC1
GCF_001862105.1_ASM186210v1_genomic	control	non-GC1
GCF_001862175.1_ASM186217v1_genomic	control	non-GC1
GCF_001862215.1_ASM186221v1_genomic	control	non-GC1
GCF_001862225.1_ASM186222v1_genomic	control	non-GC1
GCF_001862235.1_ASM186223v1_genomic	control	non-GC1
GCF_001862265.1_ASM186226v1_genomic	control	non-GC1
GCF_001862295.1_ASM186229v1_genomic	control	non-GC1
GCF_001862305.1_ASM186230v1_genomic	control	non-GC1
GCF_001862335.1_ASM186233v1_genomic	control	non-GC1
GCF_001862345.1_ASM186234v1_genomic	control	non-GC1
GCF_001862375.1_ASM186237v1_genomic	control	non-GC1
GCF_001862385.1_ASM186238v1_genomic	control	non-GC1
GCF_001862395.1_ASM186239v1_genomic	control	non-GC1
GCF_001862425.1_ASM186242v1_genomic	control	non-GC1
GCF_001862455.1_ASM186245v1_genomic	control	non-GC1
GCF_001862485.1_ASM186248v1_genomic	control	non-GC1
GCF_001862505.1_ASM186250v1_genomic	control	non-GC1
GCF_001862535.1_ASM186253v1_genomic	control	non-GC1
GCF_001862555.1_ASM186255v1_genomic	control	non-GC1
GCF_001862565.1_ASM186256v1_genomic	control	non-GC1
GCF_001862615.1_ASM186261v1_genomic	control	non-GC1
GCF_001862645.1_ASM186264v1_genomic	control	non-GC1
GCF_001862665.1_ASM186266v1_genomic	control	non-GC1
GCF_001862715.1_ASM186271v1_genomic	control	non-GC1
GCF_001862725.1_ASM186272v1_genomic	control	non-GC1
GCF_001862735.1_ASM186273v1_genomic	control	non-GC1
GCF_001862775.1_ASM186277v1_genomic	control	non-GC1
GCF_001862795.1_ASM186279v1_genomic	control	non-GC1
GCF_001862825.1_ASM186282v1_genomic	control	non-GC1
GCF_001862855.1_ASM186285v1_genomic	control	non-GC1
GCF_001862875.1_ASM186287v1_genomic	control	non-GC1
GCF_001862885.1_ASM186288v1_genomic	control	non-GC1
GCF_001862895.1_ASM186289v1_genomic	control	non-GC1
GCF_001862955.1_ASM186295v1_genomic	control	non-GC1
GCF_001862975.1_ASM186297v1_genomic	control	non-GC1
GCF_001863015.1_ASM186301v1_genomic	control	non-GC1
GCF_001863035.1_ASM186303v1_genomic	control	non-GC1
GCF_001863055.1_ASM186305v1_genomic	control	non-GC1
GCF_001863065.1_ASM186306v1_genomic	control	non-GC1
GCF_001863085.1_ASM186308v1_genomic	control	non-GC1
GCF_001863115.1_ASM186311v1_genomic	control	non-GC1
GCF_001863135.1_ASM186313v1_genomic	control	non-GC1
GCF_001863145.1_ASM186314v1_genomic	control	non-GC1
GCF_001863165.1_ASM186316v1_genomic	control	non-GC1
GCF_001863205.1_ASM186320v1_genomic	control	non-GC1
GCF_001863225.1_ASM186322v1_genomic	control	non-GC1
GCF_001863295.1_ASM186329v1_genomic	control	non-GC1
GCF_001863315.1_ASM186331v1_genomic	control	non-GC1
GCF_001863335.1_ASM186333v1_genomic	control	non-GC1
GCF_001863345.1_ASM186334v1_genomic	control	non-GC1
GCF_001863395.1_ASM186339v1_genomic	control	non-GC1
GCF_001863405.1_ASM186340v1_genomic	control	non-GC1
GCF_001863415.1_ASM186341v1_genomic	control	non-GC1
GCF_001863455.1_ASM186345v1_genomic	control	non-GC1
GCF_001863475.1_ASM186347v1_genomic	control	non-GC1
GCF_001863485.1_ASM186348v1_genomic	control	non-GC1
GCF_001863535.1_ASM186353v1_genomic	control	non-GC1
GCF_001863545.1_ASM186354v1_genomic	control	non-GC1
GCF_001863555.1_ASM186355v1_genomic	control	non-GC1
GCF_001863575.1_ASM186357v1_genomic	control	non-GC1
GCF_001863615.1_ASM186361v1_genomic	control	non-GC1
GCF_001863625.1_ASM186362v1_genomic	control	non-GC1
GCF_001863665.1_ASM186366v1_genomic	control	non-GC1
GCF_001863695.1_ASM186369v1_genomic	control	non-GC1
GCF_001863705.1_ASM186370v1_genomic	control	non-GC1
GCF_001863725.1_ASM186372v1_genomic	control	non-GC1
GCF_001863745.1_ASM186374v1_genomic	control	non-GC1
GCF_001863775.1_ASM186377v1_genomic	control	non-GC1
GCF_001863785.1_ASM186378v1_genomic	control	non-GC1
GCF_001863815.1_ASM186381v1_genomic	control	non-GC1
GCF_001863835.1_ASM186383v1_genomic	control	non-GC1
GCF_001863855.1_ASM186385v1_genomic	control	non-GC1
GCF_001863865.1_ASM186386v1_genomic	control	non-GC1
GCF_001863875.1_ASM186387v1_genomic	control	non-GC1
GCF_001863905.1_ASM186390v1_genomic	control	non-GC1
GCF_001863935.1_ASM186393v1_genomic	control	non-GC1
GCF_001863955.1_ASM186395v1_genomic	control	non-GC1
GCF_001863965.1_ASM186396v1_genomic	control	non-GC1
GCF_001864015.1_ASM186401v1_genomic	control	non-GC1
GCF_001864035.1_ASM186403v1_genomic	control	non-GC1
GCF_001864045.1_ASM186404v1_genomic	control	non-GC1
GCF_001864065.1_ASM186406v1_genomic	control	non-GC1
GCF_001864095.1_ASM186409v1_genomic	control	non-GC1
GCF_001864115.1_ASM186411v1_genomic	control	non-GC1
GCF_001864125.1_ASM186412v1_genomic	control	non-GC1
GCF_001864155.1_ASM186415v1_genomic	control	non-GC1
GCF_001864165.1_ASM186416v1_genomic	control	non-GC1
GCF_001864195.1_ASM186419v1_genomic	control	non-GC1
GCF_001864235.1_ASM186423v1_genomic	control	non-GC1
GCF_001864285.1_ASM186428v1_genomic	control	non-GC1
GCF_001864305.1_ASM186430v1_genomic	control	non-GC1
GCF_001864315.1_ASM186431v1_genomic	control	non-GC1
GCF_001864355.1_ASM186435v1_genomic	control	non-GC1
GCF_001864375.1_ASM186437v1_genomic	control	non-GC1
GCF_001864385.1_ASM186438v1_genomic	control	non-GC1
GCF_001864395.1_ASM186439v1_genomic	control	non-GC1
GCF_001864435.1_ASM186443v1_genomic	control	non-GC1
GCF_001864455.1_ASM186445v1_genomic	control	non-GC1
GCF_001864465.1_ASM186446v1_genomic	control	non-GC1
GCF_001864475.1_ASM186447v1_genomic	control	non-GC1
GCF_001864505.1_ASM186450v1_genomic	control	non-GC1
GCF_001864555.1_ASM186455v1_genomic	control	non-GC1
GCF_001864565.1_ASM186456v1_genomic	control	non-GC1
GCF_001864575.1_ASM186457v1_genomic	control	non-GC1
GCF_001864615.1_ASM186461v1_genomic	control	non-GC1
GCF_001864635.1_ASM186463v1_genomic	control	non-GC1
GCF_001864655.1_ASM186465v1_genomic	control	non-GC1
GCF_001864675.1_ASM186467v1_genomic	control	non-GC1
GCF_001864715.1_ASM186471v1_genomic	control	non-GC1
GCF_001864755.1_ASM186475v1_genomic	control	non-GC1
GCF_001864795.1_ASM186479v1_genomic	control	non-GC1
GCF_001874685.1_ASM187468v1_genomic	control	non-GC1
GCF_001874765.1_ASM187476v1_genomic	control	non-GC1
GCF_001874885.1_ASM187488v1_genomic	control	non-GC1
GCF_001874915.1_ASM187491v1_genomic	control	non-GC1
GCF_001887305.1_ASM188730v1_genomic	control	non-GC1
GCF_001891205.1_ASM189120v1_genomic	control	non-GC1
GCF_001895125.2_ASM189512v2_genomic	control	non-GC1
GCF_001895985.1_ASM189598v1_genomic	control	non-GC1
GCF_001896005.1_ASM189600v1_genomic	control	non-GC1
GCF_001902375.1_ASM190237v1_genomic	control	non-GC1
GCF_001907125.1_ASM190712v1_genomic	control	non-GC1
GCF_001907155.1_ASM190715v1_genomic	case	GC1
GCF_001908295.1_ASM190829v1_genomic	control	non-GC1
GCF_001910585.1_ASM191058v1_genomic	control	non-GC1
GCF_001910595.1_ASM191059v1_genomic	control	non-GC1
GCF_001910605.1_ASM191060v1_genomic	control	non-GC1
GCF_001910615.1_ASM191061v1_genomic	control	non-GC1
GCF_001910665.1_ASM191066v1_genomic	control	non-GC1
GCF_001910675.1_ASM191067v1_genomic	control	non-GC1
GCF_001910685.1_ASM191068v1_genomic	control	non-GC1
GCF_001922205.1_ASM192220v1_genomic	control	non-GC1
GCF_001922225.1_ASM192222v1_genomic	control	non-GC1
GCF_001922245.1_ASM192224v1_genomic	control	non-GC1
GCF_001922635.1_ASM192263v1_genomic	control	non-GC1
GCF_001922685.1_ASM192268v1_genomic	control	non-GC1
GCF_001922695.1_ASM192269v1_genomic	control	non-GC1
GCF_001922705.1_ASM192270v1_genomic	control	non-GC1
GCF_001922745.1_ASM192274v1_genomic	control	non-GC1
GCF_001922755.1_ASM192275v1_genomic	control	non-GC1
GCF_001923005.1_ASM192300v1_genomic	control	non-GC1
GCF_001939605.1_ASM193960v1_genomic	control	non-GC1
GCF_001939665.1_ASM193966v1_genomic	control	non-GC1
GCF_001941765.1_ASM194176v1_genomic	control	non-GC1
GCF_001949935.1_ASM194993v1_genomic	control	non-GC1
GCF_001949955.1_ASM194995v1_genomic	control	non-GC1
GCF_001949965.1_ASM194996v1_genomic	control	non-GC1
GCF_001950035.1_ASM195003v1_genomic	control	non-GC1
GCF_001950065.1_ASM195006v1_genomic	control	non-GC1
GCF_001950085.1_ASM195008v1_genomic	control	non-GC1
GCF_001950095.1_ASM195009v1_genomic	control	non-GC1
GCF_001950155.1_ASM195015v1_genomic	control	non-GC1
GCF_001950165.1_ASM195016v1_genomic	control	non-GC1
GCF_001950195.1_ASM195019v1_genomic	control	non-GC1
GCF_001950215.1_ASM195021v1_genomic	control	non-GC1
GCF_001950265.1_ASM195026v1_genomic	control	non-GC1
GCF_001950285.1_ASM195028v1_genomic	control	non-GC1
GCF_001950295.1_ASM195029v1_genomic	control	non-GC1
GCF_001950315.1_ASM195031v1_genomic	control	non-GC1
GCF_002006635.1_ASM200663v1_genomic	control	non-GC1
GCF_002006655.1_ASM200665v1_genomic	control	non-GC1
GCF_002006665.1_ASM200666v1_genomic	control	non-GC1
GCF_002014105.1_ASM201410v1_genomic	control	non-GC1
GCF_002014175.1_ASM201417v1_genomic	control	non-GC1
GCF_002014195.1_ASM201419v1_genomic	control	non-GC1
GCF_002014235.1_ASM201423v1_genomic	control	non-GC1
GCF_002014245.1_ASM201424v1_genomic	control	non-GC1
GCF_002014265.1_ASM201426v1_genomic	control	non-GC1
GCF_002014275.1_ASM201427v1_genomic	control	non-GC1
GCF_002014315.1_ASM201431v1_genomic	control	non-GC1
GCF_002014325.1_ASM201432v1_genomic	control	non-GC1
GCF_002014345.1_ASM201434v1_genomic	control	non-GC1
GCF_002014355.1_ASM201435v1_genomic	control	non-GC1
GCF_002014395.1_ASM201439v1_genomic	control	non-GC1
GCF_002014405.1_ASM201440v1_genomic	control	non-GC1
GCF_002014435.1_ASM201443v1_genomic	control	non-GC1
GCF_002014445.1_ASM201444v1_genomic	control	non-GC1
GCF_002014475.1_ASM201447v1_genomic	control	non-GC1
GCF_002016655.1_ASM201665v1_genomic	control	non-GC1
GCF_002016735.1_ASM201673v1_genomic	control	non-GC1
GCF_002016745.1_ASM201674v1_genomic	control	non-GC1
GCF_002016775.1_ASM201677v1_genomic	control	non-GC1
GCF_002016785.1_ASM201678v1_genomic	control	non-GC1
GCF_002016815.1_ASM201681v1_genomic	control	non-GC1
GCF_002016825.1_ASM201682v1_genomic	control	non-GC1
GCF_002016855.1_ASM201685v1_genomic	control	non-GC1
GCF_002016865.1_ASM201686v1_genomic	control	non-GC1
GCF_002016915.1_ASM201691v1_genomic	control	non-GC1
GCF_002016935.1_ASM201693v1_genomic	control	non-GC1
GCF_002016955.1_ASM201695v1_genomic	control	non-GC1
GCF_002016975.1_ASM201697v1_genomic	control	non-GC1
GCF_002016985.1_ASM201698v1_genomic	control	non-GC1
GCF_002016995.1_ASM201699v1_genomic	control	non-GC1
GCF_002017035.1_ASM201703v1_genomic	control	non-GC1
GCF_002017055.1_ASM201705v1_genomic	control	non-GC1
GCF_002017065.1_ASM201706v1_genomic	control	non-GC1
GCF_002017095.1_ASM201709v1_genomic	control	non-GC1
GCF_002017105.1_ASM201710v1_genomic	control	non-GC1
GCF_002017115.1_ASM201711v1_genomic	control	non-GC1
GCF_002017125.1_ASM201712v1_genomic	control	non-GC1
GCF_002017175.1_ASM201717v1_genomic	control	non-GC1
GCF_002017185.1_ASM201718v1_genomic	control	non-GC1
GCF_002017195.1_ASM201719v1_genomic	control	non-GC1
GCF_002017205.1_ASM201720v1_genomic	control	non-GC1
GCF_002017255.1_ASM201725v1_genomic	control	non-GC1
GCF_002017265.1_ASM201726v1_genomic	control	non-GC1
GCF_002017285.1_ASM201728v1_genomic	control	non-GC1
GCF_002017315.1_ASM201731v1_genomic	control	non-GC1
GCF_002017335.1_ASM201733v1_genomic	control	non-GC1
GCF_002017345.1_ASM201734v1_genomic	control	non-GC1
GCF_002017355.1_ASM201735v1_genomic	control	non-GC1
GCF_002017395.1_ASM201739v1_genomic	control	non-GC1
GCF_002017405.1_ASM201740v1_genomic	control	non-GC1
GCF_002017415.1_ASM201741v1_genomic	control	non-GC1
GCF_002017425.1_ASM201742v1_genomic	control	non-GC1
GCF_002017475.1_ASM201747v1_genomic	control	non-GC1
GCF_002017485.1_ASM201748v1_genomic	control	non-GC1
GCF_002017515.1_ASM201751v1_genomic	control	non-GC1
GCF_002017525.1_ASM201752v1_genomic	control	non-GC1
GCF_002017555.1_ASM201755v1_genomic	control	non-GC1
GCF_002017565.1_ASM201756v1_genomic	control	non-GC1
GCF_002017595.1_ASM201759v1_genomic	control	non-GC1
GCF_002017605.1_ASM201760v1_genomic	control	non-GC1
GCF_002017615.1_ASM201761v1_genomic	control	non-GC1
GCF_002017625.1_ASM201762v1_genomic	control	non-GC1
GCF_002017675.1_ASM201767v1_genomic	control	non-GC1
GCF_002017685.1_ASM201768v1_genomic	control	non-GC1
GCF_002017705.1_ASM201770v1_genomic	control	non-GC1
GCF_002017735.1_ASM201773v1_genomic	control	non-GC1
GCF_002017745.1_ASM201774v1_genomic	control	non-GC1
GCF_002017765.1_ASM201776v1_genomic	control	non-GC1
GCF_002017795.1_ASM201779v1_genomic	control	non-GC1
GCF_002017805.1_ASM201780v1_genomic	control	non-GC1
GCF_002018935.1_ASM201893v1_genomic	control	non-GC1
GCF_002018965.1_ASM201896v1_genomic	control	non-GC1
GCF_002018995.1_ASM201899v1_genomic	control	non-GC1
GCF_002019005.1_ASM201900v1_genomic	control	non-GC1
GCF_002019025.1_ASM201902v1_genomic	control	non-GC1
GCF_002019035.1_ASM201903v1_genomic	control	non-GC1
GCF_002028445.1_ASM202844v1_genomic	control	non-GC1
GCF_002028475.1_ASM202847v1_genomic	control	non-GC1
GCF_002028485.1_ASM202848v1_genomic	control	non-GC1
GCF_002028535.1_ASM202853v1_genomic	control	non-GC1
GCF_002082625.2_ASM208262v2_genomic	control	non-GC1
GCF_002082645.1_ASM208264v1_genomic	control	non-GC1
GCF_002082685.1_ASM208268v1_genomic	control	non-GC1
GCF_002082705.1_ASM208270v1_genomic	control	non-GC1
GCF_002082725.1_ASM208272v1_genomic	control	non-GC1
GCF_002082745.1_ASM208274v1_genomic	control	non-GC1
GCF_002082785.1_ASM208278v1_genomic	control	non-GC1
GCF_002082805.1_ASM208280v1_genomic	control	non-GC1
GCF_002082825.1_ASM208282v1_genomic	case	GC1
GCF_002082845.1_ASM208284v1_genomic	control	non-GC1
GCF_002082865.1_ASM208286v1_genomic	control	non-GC1
GCF_002082885.1_ASM208288v1_genomic	control	non-GC1
GCF_002085505.1_ASM208550v1_genomic	control	non-GC1
GCF_002116575.1_ASM211657v1_genomic	control	non-GC1
GCF_002116925.1_ASM211692v1_genomic	control	non-GC1
GCF_002119275.1_ASM211927v1_genomic	control	non-GC1
GCF_002119285.1_ASM211928v1_genomic	control	non-GC1
GCF_002119295.1_ASM211929v1_genomic	control	non-GC1
GCF_002119355.1_ASM211935v1_genomic	case	GC1
GCF_002136595.1_ASM213659v1_genomic	control	non-GC1
GCF_002136605.1_ASM213660v1_genomic	control	non-GC1
GCF_002136615.1_ASM213661v1_genomic	control	non-GC1
GCF_002136655.1_ASM213665v1_genomic	control	non-GC1
GCF_002136675.1_ASM213667v1_genomic	control	non-GC1
GCF_002136685.1_ASM213668v1_genomic	control	non-GC1
GCF_002136705.1_ASM213670v1_genomic	control	non-GC1
GCF_002136735.1_ASM213673v1_genomic	control	non-GC1
GCF_002136745.1_ASM213674v1_genomic	control	non-GC1
GCF_002136775.1_ASM213677v1_genomic	control	non-GC1
GCF_002136815.1_ASM213681v1_genomic	control	non-GC1
GCF_002136825.1_ASM213682v1_genomic	control	non-GC1
GCF_002136855.1_ASM213685v1_genomic	control	non-GC1
GCF_002136885.1_ASM213688v1_genomic	control	non-GC1
GCF_002136895.1_ASM213689v1_genomic	control	non-GC1
GCF_002136935.1_ASM213693v1_genomic	control	non-GC1
GCF_002136955.1_ASM213695v1_genomic	control	non-GC1
GCF_002136965.1_ASM213696v1_genomic	control	non-GC1
GCF_002136995.1_ASM213699v1_genomic	control	non-GC1
GCF_002137035.1_ASM213703v1_genomic	control	non-GC1
GCF_002137045.1_ASM213704v1_genomic	control	non-GC1
GCF_002137185.1_ASM213718v1_genomic	control	non-GC1
GCF_002137215.1_ASM213721v1_genomic	control	non-GC1
GCF_002137225.1_ASM213722v1_genomic	control	non-GC1
GCF_002137255.1_ASM213725v1_genomic	control	non-GC1
GCF_002137265.1_ASM213726v1_genomic	control	non-GC1
GCF_002137285.1_ASM213728v1_genomic	control	non-GC1
GCF_002137295.1_ASM213729v1_genomic	control	non-GC1
GCF_002137335.1_ASM213733v1_genomic	control	non-GC1
GCF_002137345.1_ASM213734v1_genomic	control	non-GC1
GCF_002137395.1_ASM213739v1_genomic	control	non-GC1
GCF_002137425.1_ASM213742v1_genomic	control	non-GC1
GCF_002137445.1_ASM213744v1_genomic	control	non-GC1
GCF_002137475.1_ASM213747v1_genomic	control	non-GC1
GCF_002137495.1_ASM213749v1_genomic	control	non-GC1
GCF_002137525.1_ASM213752v1_genomic	control	non-GC1
GCF_002137555.1_ASM213755v1_genomic	control	non-GC1
GCF_002137565.1_ASM213756v1_genomic	control	non-GC1
GCF_002137575.1_ASM213757v1_genomic	control	non-GC1
GCF_002137645.1_ASM213764v1_genomic	control	non-GC1
GCF_002137655.1_ASM213765v1_genomic	case	GC1
GCF_002137695.1_ASM213769v1_genomic	control	non-GC1
GCF_002137715.1_ASM213771v1_genomic	control	non-GC1
GCF_002137725.1_ASM213772v1_genomic	control	non-GC1
GCF_002137755.1_ASM213775v1_genomic	control	non-GC1
GCF_002137775.1_ASM213777v1_genomic	control	non-GC1
GCF_002137795.1_ASM213779v1_genomic	control	non-GC1
GCF_002137815.1_ASM213781v1_genomic	control	non-GC1
GCF_002137875.1_ASM213787v1_genomic	control	non-GC1
GCF_002137895.1_ASM213789v1_genomic	control	non-GC1
GCF_002137945.1_ASM213794v1_genomic	control	non-GC1
GCF_002137955.1_ASM213795v1_genomic	control	non-GC1
GCF_002137995.1_ASM213799v1_genomic	control	non-GC1
GCF_002138005.1_ASM213800v1_genomic	control	non-GC1
GCF_002138035.1_ASM213803v1_genomic	control	non-GC1
GCF_002138055.1_ASM213805v1_genomic	control	non-GC1
GCF_002138065.1_ASM213806v1_genomic	control	non-GC1
GCF_002138105.1_ASM213810v1_genomic	control	non-GC1
GCF_002138115.1_ASM213811v1_genomic	control	non-GC1
GCF_002138155.1_ASM213815v1_genomic	control	non-GC1
GCF_002138165.1_ASM213816v1_genomic	control	non-GC1
GCF_002138175.1_ASM213817v1_genomic	control	non-GC1
GCF_002138215.1_ASM213821v1_genomic	control	non-GC1
GCF_002138245.1_ASM213824v1_genomic	control	non-GC1
GCF_002138295.1_ASM213829v1_genomic	control	non-GC1
GCF_002138305.1_ASM213830v1_genomic	control	non-GC1
GCF_002138315.1_ASM213831v1_genomic	control	non-GC1
GCF_002138345.1_ASM213834v1_genomic	control	non-GC1
GCF_002138375.1_ASM213837v1_genomic	control	non-GC1
GCF_002142735.1_ASM214273v1_genomic	control	non-GC1
GCF_002142935.1_ASM214293v1_genomic	control	non-GC1
GCF_002142945.1_ASM214294v1_genomic	control	non-GC1
GCF_002142955.1_ASM214295v1_genomic	control	non-GC1
GCF_002142995.1_ASM214299v1_genomic	control	non-GC1
GCF_002143015.1_ASM214301v1_genomic	control	non-GC1
GCF_002143035.1_ASM214303v1_genomic	control	non-GC1
GCF_002143045.1_ASM214304v1_genomic	control	non-GC1
GCF_002143095.1_ASM214309v1_genomic	control	non-GC1
GCF_002143105.1_ASM214310v1_genomic	control	non-GC1
GCF_002143145.1_ASM214314v1_genomic	control	non-GC1
GCF_002143185.1_ASM214318v1_genomic	control	non-GC1
GCF_002143195.1_ASM214319v1_genomic	control	non-GC1
GCF_002143235.1_ASM214323v1_genomic	control	non-GC1
GCF_002143265.1_ASM214326v1_genomic	control	non-GC1
GCF_002143275.1_ASM214327v1_genomic	control	non-GC1
GCF_002143315.1_ASM214331v1_genomic	control	non-GC1
GCF_002143335.1_ASM214333v1_genomic	control	non-GC1
GCF_002143345.1_ASM214334v1_genomic	control	non-GC1
GCF_002143375.1_ASM214337v1_genomic	control	non-GC1
GCF_002143395.1_ASM214339v1_genomic	control	non-GC1
GCF_002143405.1_ASM214340v1_genomic	control	non-GC1
GCF_002143425.1_ASM214342v1_genomic	control	non-GC1
GCF_002143475.1_ASM214347v1_genomic	control	non-GC1
GCF_002143495.1_ASM214349v1_genomic	control	non-GC1
GCF_002143555.1_ASM214355v1_genomic	control	non-GC1
GCF_002143575.1_ASM214357v1_genomic	control	non-GC1
GCF_002143605.1_ASM214360v1_genomic	control	non-GC1
GCF_002143625.1_ASM214362v1_genomic	control	non-GC1
GCF_002143655.1_ASM214365v1_genomic	control	non-GC1
GCF_002143675.1_ASM214367v1_genomic	control	non-GC1
GCF_002143685.1_ASM214368v1_genomic	control	non-GC1
GCF_002143715.1_ASM214371v1_genomic	control	non-GC1
GCF_002143725.1_ASM214372v1_genomic	control	non-GC1
GCF_002143755.1_ASM214375v1_genomic	control	non-GC1
GCF_002143775.1_ASM214377v1_genomic	control	non-GC1
GCF_002143785.1_ASM214378v1_genomic	control	non-GC1
GCF_002143795.1_ASM214379v1_genomic	control	non-GC1
GCF_002143835.1_ASM214383v1_genomic	control	non-GC1
GCF_002143855.1_ASM214385v1_genomic	control	non-GC1
GCF_002143875.1_ASM214387v1_genomic	control	non-GC1
GCF_002143885.1_ASM214388v1_genomic	control	non-GC1
GCF_002143935.1_ASM214393v1_genomic	control	non-GC1
GCF_002143955.1_ASM214395v1_genomic	control	non-GC1
GCF_002143975.1_ASM214397v1_genomic	control	non-GC1
GCF_002144685.1_ASM214468v1_genomic	control	non-GC1
GCF_002144695.1_ASM214469v1_genomic	control	non-GC1
GCF_002144725.1_ASM214472v1_genomic	control	non-GC1
GCF_002144755.1_ASM214475v1_genomic	control	non-GC1
GCF_002144765.1_ASM214476v1_genomic	control	non-GC1
GCF_002144795.1_ASM214479v1_genomic	control	non-GC1
GCF_002144805.1_ASM214480v1_genomic	control	non-GC1
GCF_002144835.1_ASM214483v1_genomic	control	non-GC1
GCF_002144925.1_ASM214492v1_genomic	control	non-GC1
GCF_002144955.1_ASM214495v1_genomic	control	non-GC1
GCF_002144965.1_ASM214496v1_genomic	control	non-GC1
GCF_002144975.1_ASM214497v1_genomic	control	non-GC1
GCF_002144995.1_ASM214499v1_genomic	control	non-GC1
GCF_002145035.1_ASM214503v1_genomic	control	non-GC1
GCF_002145055.1_ASM214505v1_genomic	control	non-GC1
GCF_002145065.1_ASM214506v1_genomic	control	non-GC1
GCF_002145095.1_ASM214509v1_genomic	control	non-GC1
GCF_002145115.1_ASM214511v1_genomic	control	non-GC1
GCF_002145125.1_ASM214512v1_genomic	control	non-GC1
GCF_002145175.1_ASM214517v1_genomic	control	non-GC1
GCF_002145195.1_ASM214519v1_genomic	control	non-GC1
GCF_002145255.1_ASM214525v1_genomic	control	non-GC1
GCF_002145375.1_ASM214537v1_genomic	control	non-GC1
GCF_002145395.1_ASM214539v1_genomic	control	non-GC1
GCF_002145435.1_ASM214543v1_genomic	control	non-GC1
GCF_002148725.1_ASM214872v1_genomic	control	non-GC1
GCF_002148735.1_ASM214873v1_genomic	control	non-GC1
GCF_002148745.1_ASM214874v1_genomic	control	non-GC1
GCF_002150405.1_ASM215040v1_genomic	control	non-GC1
GCF_002150485.1_ASM215048v1_genomic	case	GC1
GCF_002154155.1_ASM215415v1_genomic	control	non-GC1
GCF_002154215.1_ASM215421v1_genomic	control	non-GC1
GCF_002182345.1_ASM218234v1_genomic	control	non-GC1
GCF_002182365.1_ASM218236v1_genomic	control	non-GC1
GCF_002182385.1_ASM218238v1_genomic	control	non-GC1
GCF_002182405.1_ASM218240v1_genomic	control	non-GC1
GCF_002182425.1_ASM218242v1_genomic	control	non-GC1
GCF_002182445.1_ASM218244v1_genomic	control	non-GC1
GCF_002182465.1_ASM218246v1_genomic	control	non-GC1
GCF_002182485.1_ASM218248v1_genomic	control	non-GC1
GCF_002182505.1_ASM218250v1_genomic	control	non-GC1
GCF_002182545.1_ASM218254v1_genomic	control	non-GC1
GCF_002182605.1_ASM218260v1_genomic	control	non-GC1
GCF_002182615.1_ASM218261v1_genomic	control	non-GC1
GCF_002182625.1_ASM218262v1_genomic	control	non-GC1
GCF_002182645.1_ASM218264v1_genomic	control	non-GC1
GCF_002182685.1_ASM218268v1_genomic	control	non-GC1
GCF_002182695.1_ASM218269v1_genomic	control	non-GC1
GCF_002182705.1_ASM218270v1_genomic	control	non-GC1
GCF_002182725.1_ASM218272v1_genomic	control	non-GC1
GCF_002182765.1_ASM218276v1_genomic	control	non-GC1
GCF_002182785.1_ASM218278v1_genomic	control	non-GC1
GCF_002182795.1_ASM218279v1_genomic	control	non-GC1
GCF_002182805.1_ASM218280v1_genomic	control	non-GC1
GCF_002182845.1_ASM218284v1_genomic	control	non-GC1
GCF_002182875.1_ASM218287v1_genomic	control	non-GC1
GCF_002182895.1_ASM218289v1_genomic	control	non-GC1
GCF_002182925.1_ASM218292v1_genomic	control	non-GC1
GCF_002182945.1_ASM218294v1_genomic	control	non-GC1
GCF_002182955.1_ASM218295v1_genomic	control	non-GC1
GCF_002182965.1_ASM218296v1_genomic	control	non-GC1
GCF_002183005.1_ASM218300v1_genomic	control	non-GC1
GCF_002183025.1_ASM218302v1_genomic	control	non-GC1
GCF_002183035.1_ASM218303v1_genomic	control	non-GC1
GCF_002183045.1_ASM218304v1_genomic	control	non-GC1
GCF_002183085.1_ASM218308v1_genomic	control	non-GC1
GCF_002183105.1_ASM218310v1_genomic	control	non-GC1
GCF_002183115.1_ASM218311v1_genomic	control	non-GC1
GCF_002183125.1_ASM218312v1_genomic	control	non-GC1
GCF_002183165.1_ASM218316v1_genomic	control	non-GC1
GCF_002183185.1_ASM218318v1_genomic	control	non-GC1
GCF_002183195.1_ASM218319v1_genomic	control	non-GC1
GCF_002183215.1_ASM218321v1_genomic	control	non-GC1
GCF_002183245.1_ASM218324v1_genomic	control	non-GC1
GCF_002183265.1_ASM218326v1_genomic	control	non-GC1
GCF_002183275.1_ASM218327v1_genomic	control	non-GC1
GCF_002183285.1_ASM218328v1_genomic	control	non-GC1
GCF_002183325.1_ASM218332v1_genomic	control	non-GC1
GCF_002183345.1_ASM218334v1_genomic	control	non-GC1
GCF_002183355.1_ASM218335v1_genomic	control	non-GC1
GCF_002183365.1_ASM218336v1_genomic	control	non-GC1
GCF_002183405.1_ASM218340v1_genomic	control	non-GC1
GCF_002183425.1_ASM218342v1_genomic	control	non-GC1
GCF_002183435.1_ASM218343v1_genomic	control	non-GC1
GCF_002183445.1_ASM218344v1_genomic	control	non-GC1
GCF_002183485.1_ASM218348v1_genomic	control	non-GC1
GCF_002183505.1_ASM218350v1_genomic	control	non-GC1
GCF_002183515.1_ASM218351v1_genomic	control	non-GC1
GCF_002183545.1_ASM218354v1_genomic	control	non-GC1
GCF_002183555.1_ASM218355v1_genomic	control	non-GC1
GCF_002183585.1_ASM218358v1_genomic	control	non-GC1
GCF_002183595.1_ASM218359v1_genomic	control	non-GC1
GCF_002183625.1_ASM218362v1_genomic	control	non-GC1
GCF_002183635.1_ASM218363v1_genomic	control	non-GC1
GCF_002183665.1_ASM218366v1_genomic	control	non-GC1
GCF_002183675.1_ASM218367v1_genomic	control	non-GC1
GCF_002183705.1_ASM218370v1_genomic	control	non-GC1
GCF_002183725.1_ASM218372v1_genomic	control	non-GC1
GCF_002183735.1_ASM218373v1_genomic	control	non-GC1
GCF_002183765.1_ASM218376v1_genomic	control	non-GC1
GCF_002183785.1_ASM218378v1_genomic	control	non-GC1
GCF_002183805.1_ASM218380v1_genomic	control	non-GC1
GCF_002183815.1_ASM218381v1_genomic	control	non-GC1
GCF_002183845.1_ASM218384v1_genomic	control	non-GC1
GCF_002183855.1_ASM218385v1_genomic	control	non-GC1
GCF_002183875.1_ASM218387v1_genomic	control	non-GC1
GCF_002183905.1_ASM218390v1_genomic	control	non-GC1
GCF_002183925.1_ASM218392v1_genomic	control	non-GC1
GCF_002183945.1_ASM218394v1_genomic	control	non-GC1
GCF_002183955.1_ASM218395v1_genomic	control	non-GC1
GCF_002183975.1_ASM218397v1_genomic	control	non-GC1
GCF_002184005.1_ASM218400v1_genomic	control	non-GC1
GCF_002184025.1_ASM218402v1_genomic	control	non-GC1
GCF_002184035.1_ASM218403v1_genomic	control	non-GC1
GCF_002184055.1_ASM218405v1_genomic	control	non-GC1
GCF_002184085.1_ASM218408v1_genomic	control	non-GC1
GCF_002184105.1_ASM218410v1_genomic	control	non-GC1
GCF_002184265.1_ASM218426v1_genomic	control	non-GC1
GCF_002184275.1_ASM218427v1_genomic	control	non-GC1
GCF_002184285.1_ASM218428v1_genomic	control	non-GC1
GCF_002184325.1_ASM218432v1_genomic	control	non-GC1
GCF_002184335.1_ASM218433v1_genomic	control	non-GC1
GCF_002184365.1_ASM218436v1_genomic	control	non-GC1
GCF_002184385.1_ASM218438v1_genomic	control	non-GC1
GCF_002184565.1_ASM218456v1_genomic	control	non-GC1
GCF_002184605.1_ASM218460v1_genomic	control	non-GC1
GCF_002197745.1_ASM219774v1_genomic	control	non-GC1
GCF_002210065.1_ASM221006v1_genomic	case	GC1
GCF_002212115.1_ASM221211v1_genomic	control	non-GC1
GCF_002212155.1_ASM221215v1_genomic	control	non-GC1
GCF_002212165.1_ASM221216v1_genomic	control	non-GC1
GCF_002212225.1_ASM221222v1_genomic	control	non-GC1
GCF_002212235.1_ASM221223v1_genomic	control	non-GC1
GCF_002212245.1_ASM221224v1_genomic	control	non-GC1
GCF_002212285.1_ASM221228v1_genomic	control	non-GC1
GCF_002212305.1_ASM221230v1_genomic	control	non-GC1
GCF_002212315.1_ASM221231v1_genomic	control	non-GC1
GCF_002212365.1_ASM221236v1_genomic	control	non-GC1
GCF_002212385.1_ASM221238v1_genomic	control	non-GC1
GCF_002212405.1_ASM221240v1_genomic	control	non-GC1
GCF_002212445.1_ASM221244v1_genomic	control	non-GC1
GCF_002212465.1_ASM221246v1_genomic	control	non-GC1
GCF_002212485.1_ASM221248v1_genomic	control	non-GC1
GCF_002212525.1_ASM221252v1_genomic	control	non-GC1
GCF_002212535.1_ASM221253v1_genomic	control	non-GC1
GCF_002212565.1_ASM221256v1_genomic	control	non-GC1
GCF_002212605.1_ASM221260v1_genomic	control	non-GC1
GCF_002212625.1_ASM221262v1_genomic	control	non-GC1
GCF_002212635.1_ASM221263v1_genomic	control	non-GC1
GCF_002212685.1_ASM221268v1_genomic	control	non-GC1
GCF_002212705.1_ASM221270v1_genomic	control	non-GC1
GCF_002212715.1_ASM221271v1_genomic	control	non-GC1
GCF_002239725.1_ASM223972v1_genomic	control	non-GC1
GCF_002239735.1_ASM223973v1_genomic	control	non-GC1
GCF_002239865.1_ASM223986v1_genomic	control	non-GC1
GCF_002239885.1_ASM223988v1_genomic	control	non-GC1
GCF_002241105.1_ASM224110v1_genomic	control	non-GC1
GCF_002245595.1_ASM224559v1_genomic	case	GC1
GCF_002245665.1_ASM224566v1_genomic	case	GC1
GCF_002249135.1_ASM224913v1_genomic	control	non-GC1
GCF_002249185.1_ASM224918v1_genomic	control	non-GC1
GCF_002249225.1_ASM224922v1_genomic	control	non-GC1
GCF_002249245.1_ASM224924v1_genomic	control	non-GC1
GCF_002249255.1_ASM224925v1_genomic	control	non-GC1
GCF_002249265.1_ASM224926v1_genomic	control	non-GC1
GCF_002249305.1_ASM224930v1_genomic	control	non-GC1
GCF_002249325.1_ASM224932v1_genomic	control	non-GC1
GCF_002249335.1_ASM224933v1_genomic	control	non-GC1
GCF_002249365.1_ASM224936v1_genomic	control	non-GC1
GCF_002249385.1_ASM224938v1_genomic	control	non-GC1
GCF_002249405.1_ASM224940v1_genomic	control	non-GC1
GCF_002249425.1_ASM224942v1_genomic	control	non-GC1
GCF_002249435.1_ASM224943v1_genomic	control	non-GC1
GCF_002249465.1_ASM224946v1_genomic	control	non-GC1
GCF_002249475.1_ASM224947v1_genomic	control	non-GC1
GCF_002249505.1_ASM224950v1_genomic	control	non-GC1
GCF_002249525.1_ASM224952v1_genomic	control	non-GC1
GCF_002249545.1_ASM224954v1_genomic	control	non-GC1
GCF_002249585.1_ASM224958v1_genomic	control	non-GC1
GCF_002249605.1_ASM224960v1_genomic	control	non-GC1
GCF_002249655.1_ASM224965v1_genomic	control	non-GC1
GCF_002250465.1_ASM225046v1_genomic	control	non-GC1
GCF_002261505.1_ASM226150v1_genomic	control	non-GC1
GCF_002261535.1_ASM226153v1_genomic	control	non-GC1
GCF_002265555.1_ASM226555v1_genomic	control	non-GC1
GCF_002265675.1_ASM226567v1_genomic	control	non-GC1
GCF_002277145.1_ASM227714v1_genomic	control	non-GC1
GCF_002277175.1_ASM227717v1_genomic	control	non-GC1
GCF_002277185.1_ASM227718v1_genomic	control	non-GC1
GCF_002277215.1_ASM227721v1_genomic	control	non-GC1
GCF_002277225.1_ASM227722v1_genomic	control	non-GC1
GCF_002277235.1_ASM227723v1_genomic	control	non-GC1
GCF_002277275.1_ASM227727v1_genomic	control	non-GC1
GCF_002277285.1_ASM227728v1_genomic	control	non-GC1
GCF_002277315.1_ASM227731v1_genomic	control	non-GC1
GCF_002277325.1_ASM227732v1_genomic	control	non-GC1
GCF_002277355.1_ASM227735v1_genomic	control	non-GC1
GCF_002277365.1_ASM227736v1_genomic	control	non-GC1
GCF_002277385.1_ASM227738v1_genomic	control	non-GC1
GCF_002277405.1_ASM227740v1_genomic	control	non-GC1
GCF_002277435.1_ASM227743v1_genomic	control	non-GC1
GCF_002277445.1_ASM227744v1_genomic	control	non-GC1
GCF_002277485.1_ASM227748v1_genomic	control	non-GC1
GCF_002277505.1_ASM227750v1_genomic	control	non-GC1
GCF_002277515.1_ASM227751v1_genomic	control	non-GC1
GCF_002277535.1_ASM227753v1_genomic	control	non-GC1
GCF_002277585.1_ASM227758v1_genomic	control	non-GC1
GCF_002277605.1_ASM227760v1_genomic	control	non-GC1
GCF_002277635.1_ASM227763v1_genomic	control	non-GC1
GCF_002277655.1_ASM227765v1_genomic	control	non-GC1
GCF_002277675.1_ASM227767v1_genomic	control	non-GC1
GCF_002277705.1_ASM227770v1_genomic	control	non-GC1
GCF_002288625.1_ASM228862v1_genomic	case	GC1
GCF_002367895.1_ASM236789v1_genomic	control	non-GC1
GCF_002411775.1_ASM241177v1_genomic	control	non-GC1
GCF_002416325.1_ASM241632v1_genomic	control	non-GC1
GCF_002416345.1_ASM241634v1_genomic	case	GC1
GCF_002416365.1_ASM241636v1_genomic	control	non-GC1
GCF_002416375.1_ASM241637v1_genomic	case	GC1
GCF_002416395.1_ASM241639v1_genomic	control	non-GC1
GCF_002416425.1_ASM241642v1_genomic	control	non-GC1
GCF_002416435.1_ASM241643v1_genomic	control	non-GC1
GCF_002416475.1_ASM241647v1_genomic	case	GC1
GCF_002504145.1_ASM250414v1_genomic	control	non-GC1
GCF_002573725.1_ASM257372v1_genomic	control	non-GC1
GCF_002573735.1_ASM257373v1_genomic	control	non-GC1
GCF_002573805.1_ASM257380v1_genomic	control	non-GC1
GCF_002573825.1_ASM257382v1_genomic	control	non-GC1
GCF_002573875.1_ASM257387v1_genomic	control	non-GC1
GCF_002573895.1_ASM257389v1_genomic	control	non-GC1
GCF_002573915.1_ASM257391v1_genomic	control	non-GC1
GCF_002741415.1_ASM274141v1_genomic	case	GC1
GCF_002753915.1_ASM275391v1_genomic	control	non-GC1
GCF_002760785.1_ASM276078v1_genomic	control	non-GC1
GCF_002760835.1_ASM276083v1_genomic	control	non-GC1
GCF_002761575.1_ASM276157v1_genomic	control	non-GC1
GCF_002762095.1_ASM276209v1_genomic	control	non-GC1
GCF_002762115.1_ASM276211v1_genomic	control	non-GC1
GCF_002762155.1_ASM276215v1_genomic	control	non-GC1
GCF_002762495.1_ASM276249v1_genomic	control	non-GC1
GCF_002762505.1_ASM276250v1_genomic	control	non-GC1
GCF_002762535.1_ASM276253v1_genomic	control	non-GC1
GCF_002803025.1_ASM280302v1_genomic	case	GC1
GCF_002837005.1_ASM283700v1_genomic	control	non-GC1
GCF_002837035.1_ASM283703v1_genomic	control	non-GC1
GCF_002837885.2_ASM283788v3_genomic	control	non-GC1
GCF_002837895.2_ASM283789v2_genomic	control	non-GC1
GCF_002837955.1_ASM283795v1_genomic	case	GC1
GCF_002838025.1_ASM283802v1_genomic	case	GC1
GCF_002843665.1_ASM284366v1_genomic	control	non-GC1
GCF_002885855.1_ASM288585v1_genomic	control	non-GC1
GCF_002902885.1_ASM290288v1_genomic	control	non-GC1
GCF_002922935.1_ASM292293v1_genomic	control	non-GC1
GCF_002927805.1_ASM292780v1_genomic	control	non-GC1
GCF_002927855.1_ASM292785v1_genomic	control	non-GC1
GCF_002927895.1_ASM292789v1_genomic	case	GC1
GCF_002927915.1_ASM292791v1_genomic	control	non-GC1
GCF_002927965.1_ASM292796v1_genomic	control	non-GC1
GCF_002927995.1_ASM292799v1_genomic	control	non-GC1
GCF_002928015.1_ASM292801v1_genomic	control	non-GC1
GCF_002928075.1_ASM292807v1_genomic	control	non-GC1
GCF_002928095.1_ASM292809v1_genomic	control	non-GC1
GCF_002928145.1_ASM292814v1_genomic	control	non-GC1
GCF_002928155.1_ASM292815v1_genomic	control	non-GC1
GCF_002928195.1_ASM292819v1_genomic	control	non-GC1
GCF_002947415.1_ASM294741v1_genomic	control	non-GC1
GCF_002947845.1_ASM294784v1_genomic	control	non-GC1
GCF_002948925.1_ASM294892v1_genomic	control	non-GC1
GCF_002950415.1_ASM295041v1_genomic	control	non-GC1
GCF_002950425.1_ASM295042v1_genomic	control	non-GC1
GCF_002950435.1_ASM295043v1_genomic	control	non-GC1
GCF_002950455.1_ASM295045v1_genomic	control	non-GC1
GCF_002950495.2_ASM295049v2_genomic	control	non-GC1
GCF_002950525.1_ASM295052v1_genomic	control	non-GC1
GCF_002950545.1_ASM295054v1_genomic	control	non-GC1
GCF_002950595.1_ASM295059v1_genomic	control	non-GC1
GCF_002950615.1_ASM295061v1_genomic	control	non-GC1
GCF_002950625.1_ASM295062v1_genomic	control	non-GC1
GCF_002950655.1_ASM295065v1_genomic	control	non-GC1
GCF_002950675.1_ASM295067v1_genomic	control	non-GC1
GCF_002950715.1_ASM295071v1_genomic	control	non-GC1
GCF_002950725.1_ASM295072v1_genomic	control	non-GC1
GCF_002950755.1_ASM295075v1_genomic	control	non-GC1
GCF_002950795.1_ASM295079v1_genomic	control	non-GC1
GCF_002950815.1_ASM295081v1_genomic	control	non-GC1
GCF_002950825.1_ASM295082v1_genomic	control	non-GC1
GCF_002950855.1_ASM295085v1_genomic	control	non-GC1
GCF_002950895.1_ASM295089v1_genomic	control	non-GC1
GCF_002950915.1_ASM295091v1_genomic	control	non-GC1
GCF_002950925.1_ASM295092v1_genomic	control	non-GC1
GCF_002950975.1_ASM295097v1_genomic	control	non-GC1
GCF_002950995.1_ASM295099v1_genomic	control	non-GC1
GCF_002951055.1_ASM295105v1_genomic	control	non-GC1
GCF_002951075.1_ASM295107v1_genomic	control	non-GC1
GCF_002951095.1_ASM295109v1_genomic	control	non-GC1
GCF_002951135.1_ASM295113v1_genomic	control	non-GC1
GCF_002951155.1_ASM295115v1_genomic	control	non-GC1
GCF_002951175.1_ASM295117v1_genomic	control	non-GC1
GCF_002951215.1_ASM295121v1_genomic	control	non-GC1
GCF_002951235.1_ASM295123v1_genomic	control	non-GC1
GCF_002951255.1_ASM295125v1_genomic	control	non-GC1
GCF_002951275.1_ASM295127v1_genomic	control	non-GC1
GCF_002951315.1_ASM295131v1_genomic	control	non-GC1
GCF_002951335.1_ASM295133v1_genomic	control	non-GC1
GCF_002951345.1_ASM295134v1_genomic	control	non-GC1
GCF_002951375.1_ASM295137v1_genomic	control	non-GC1
GCF_002951415.1_ASM295141v1_genomic	control	non-GC1
GCF_002951435.1_ASM295143v1_genomic	control	non-GC1
GCF_002992205.1_ASM299220v1_genomic	control	non-GC1
GCF_002992225.1_ASM299222v1_genomic	control	non-GC1
GCF_002992235.1_ASM299223v1_genomic	control	non-GC1
GCF_002992255.1_ASM299225v1_genomic	control	non-GC1
GCF_002992285.1_ASM299228v1_genomic	control	non-GC1
GCF_002992305.1_ASM299230v1_genomic	control	non-GC1
GCF_002992325.1_ASM299232v1_genomic	control	non-GC1
GCF_002992345.1_ASM299234v1_genomic	control	non-GC1
GCF_002992365.1_ASM299236v1_genomic	control	non-GC1
GCF_002992385.1_ASM299238v1_genomic	control	non-GC1
GCF_002992405.1_ASM299240v1_genomic	control	non-GC1
GCF_002992425.1_ASM299242v1_genomic	control	non-GC1
GCF_002992445.1_ASM299244v1_genomic	control	non-GC1
GCF_002992465.1_ASM299246v1_genomic	control	non-GC1
GCF_002992485.1_ASM299248v1_genomic	control	non-GC1
GCF_002992505.1_ASM299250v1_genomic	control	non-GC1
GCF_002992525.1_ASM299252v1_genomic	control	non-GC1
GCF_002992545.1_ASM299254v1_genomic	control	non-GC1
GCF_002992565.1_ASM299256v1_genomic	control	non-GC1
GCF_002992585.1_ASM299258v1_genomic	control	non-GC1
GCF_002992605.1_ASM299260v1_genomic	control	non-GC1
GCF_002992625.1_ASM299262v1_genomic	control	non-GC1
GCF_002992645.1_ASM299264v1_genomic	control	non-GC1
GCF_002992665.1_ASM299266v1_genomic	control	non-GC1
GCF_002992685.1_ASM299268v1_genomic	control	non-GC1
GCF_002992705.1_ASM299270v1_genomic	control	non-GC1
GCF_002992715.1_ASM299271v1_genomic	control	non-GC1
GCF_002992745.1_ASM299274v1_genomic	control	non-GC1
GCF_002992765.1_ASM299276v1_genomic	control	non-GC1
GCF_002992775.1_ASM299277v1_genomic	control	non-GC1
GCF_002992805.1_ASM299280v1_genomic	control	non-GC1
GCF_002992825.1_ASM299282v1_genomic	control	non-GC1
GCF_002992845.1_ASM299284v1_genomic	control	non-GC1
GCF_002992865.1_ASM299286v1_genomic	control	non-GC1
GCF_002992875.1_ASM299287v1_genomic	control	non-GC1
GCF_002992905.1_ASM299290v1_genomic	control	non-GC1
GCF_002996805.1_ASM299680v1_genomic	case	GC1
GCF_002999195.1_ASM299919v1_genomic	case	GC1
GCF_003006035.1_ASM300603v1_genomic	control	non-GC1
GCF_003006835.1_ASM300683v1_genomic	control	non-GC1
GCF_003006845.1_ASM300684v1_genomic	control	non-GC1
GCF_003006875.1_ASM300687v1_genomic	control	non-GC1
GCF_003006885.1_ASM300688v1_genomic	control	non-GC1
GCF_003006945.1_ASM300694v1_genomic	control	non-GC1
GCF_003006975.1_ASM300697v1_genomic	control	non-GC1
GCF_003007015.1_ASM300701v1_genomic	control	non-GC1
GCF_003007025.1_ASM300702v1_genomic	control	non-GC1
GCF_003007055.1_ASM300705v1_genomic	control	non-GC1
GCF_003007065.1_ASM300706v1_genomic	control	non-GC1
GCF_003007095.1_ASM300709v1_genomic	control	non-GC1
GCF_003007115.1_ASM300711v1_genomic	control	non-GC1
GCF_003007135.1_ASM300713v1_genomic	control	non-GC1
GCF_003007145.1_ASM300714v1_genomic	control	non-GC1
GCF_003007215.1_ASM300721v1_genomic	control	non-GC1
GCF_003007245.1_ASM300724v1_genomic	control	non-GC1
GCF_003007275.1_ASM300727v1_genomic	control	non-GC1
GCF_003007335.1_ASM300733v1_genomic	control	non-GC1
GCF_003007355.1_ASM300735v1_genomic	control	non-GC1
GCF_003007395.1_ASM300739v1_genomic	control	non-GC1
GCF_003007405.1_ASM300740v1_genomic	control	non-GC1
[truncated: 2,799 more rows]

## Sheet: Cdiff accessions
Accessions	Classification	Toxicity Status
GCF_000003215.1	case	toxigenic
GCF_000009205.2	case	toxigenic
GCF_000027105.1	case	toxigenic
GCF_000085225.1	case	toxigenic
GCF_000154625.1	case	toxigenic
GCF_000154645.1	case	toxigenic
GCF_000154665.1	case	toxigenic
GCF_000154685.1	case	toxigenic
GCF_000155025.1	case	toxigenic
GCF_000155045.1	case	toxigenic
GCF_000155065.1	case	toxigenic
GCF_000164175.1	case	toxigenic
GCF_000164655.1	case	toxigenic
GCF_000210395.1	case	toxigenic
GCF_000210415.1	case	toxigenic
GCF_000210435.1	case	toxigenic
GCF_000210455.1	case	toxigenic
GCF_000211235.1	case	toxigenic
GCF_000235825.1	case	toxigenic
GCF_000235925.1	case	toxigenic
GCF_000270485.1	case	toxigenic
GCF_000438845.1	case	toxigenic
GCF_000448725.2	case	toxigenic
GCF_000448745.2	case	toxigenic
GCF_000448765.2	control	non-toxigenic
GCF_000448865.2	case	toxigenic
GCF_000448925.2	case	toxigenic
GCF_000448945.2	case	toxigenic
GCF_000448965.2	case	toxigenic
GCF_000448985.2	case	toxigenic
GCF_000449045.2	control	non-toxigenic
GCF_000449065.2	case	toxigenic
GCF_000449125.2	case	toxigenic
GCF_000449165.2	case	toxigenic
GCF_000449245.2	case	toxigenic
GCF_000449305.2	case	toxigenic
GCF_000449345.2	case	toxigenic
GCF_000449365.2	case	toxigenic
GCF_000449445.2	case	toxigenic
GCF_000449465.2	case	toxigenic
GCF_000449485.2	control	non-toxigenic
GCF_000449505.2	case	toxigenic
GCF_000449545.2	control	non-toxigenic
GCF_000449565.2	case	toxigenic
GCF_000449585.2	case	toxigenic
GCF_000449665.2	case	toxigenic
GCF_000449685.2	case	toxigenic
GCF_000449705.2	control	non-toxigenic
GCF_000449745.1	case	toxigenic
GCF_000449785.2	control	non-toxigenic
GCF_000449805.2	case	toxigenic
GCF_000449825.2	case	toxigenic
GCF_000449905.2	case	toxigenic
GCF_000449925.2	case	toxigenic
GCF_000449965.2	case	toxigenic
GCF_000449985.2	case	toxigenic
GCF_000450005.2	case	toxigenic
GCF_000450025.2	case	toxigenic
GCF_000450045.2	case	toxigenic
GCF_000450065.2	case	toxigenic
GCF_000450085.2	control	non-toxigenic
GCF_000450105.2	control	non-toxigenic
GCF_000450125.1	case	toxigenic
GCF_000450145.2	case	toxigenic
GCF_000450185.2	case	toxigenic
GCF_000450205.2	case	toxigenic
GCF_000450245.2	case	toxigenic
GCF_000450265.2	case	toxigenic
GCF_000450305.2	case	toxigenic
GCF_000450325.2	case	toxigenic
GCF_000450365.2	control	non-toxigenic
GCF_000450385.2	case	toxigenic
GCF_000450405.2	case	toxigenic
GCF_000450485.2	control	non-toxigenic
GCF_000450565.2	case	toxigenic
GCF_000450645.2	case	toxigenic
GCF_000450725.2	case	toxigenic
GCF_000450745.2	case	toxigenic
GCF_000450785.2	case	toxigenic
GCF_000450825.2	case	toxigenic
GCF_000450845.2	case	toxigenic
GCF_000450865.2	case	toxigenic
GCF_000450905.2	case	toxigenic
GCF_000450925.2	case	toxigenic
GCF_000451065.2	case	toxigenic
GCF_000451105.2	case	toxigenic
GCF_000451185.2	case	toxigenic
GCF_000451205.2	case	toxigenic
GCF_000451245.2	case	toxigenic
GCF_000451305.2	case	toxigenic
GCF_000451385.2	control	non-toxigenic
GCF_000451425.2	case	toxigenic
GCF_000451505.2	control	non-toxigenic
GCF_000451525.2	case	toxigenic
GCF_000451545.2	control	non-toxigenic
GCF_000451665.2	case	toxigenic
GCF_000451685.2	case	toxigenic
GCF_000451725.2	case	toxigenic
GCF_000451765.1	control	non-toxigenic
GCF_000451785.2	case	toxigenic
GCF_000451805.1	case	toxigenic
GCF_000451825.1	control	non-toxigenic
GCF_000451845.2	case	toxigenic
GCF_000451865.2	control	non-toxigenic
GCF_000451905.2	case	toxigenic
GCF_000451925.2	case	toxigenic
GCF_000451965.2	control	non-toxigenic
GCF_000451985.1	control	non-toxigenic
GCF_000452005.1	case	toxigenic
GCF_000452025.2	control	non-toxigenic
GCF_000452045.2	case	toxigenic
GCF_000452065.2	case	toxigenic
GCF_000452105.2	case	toxigenic
GCF_000452125.2	case	toxigenic
GCF_000452145.1	case	toxigenic
GCF_000452165.2	case	toxigenic
GCF_000452205.2	case	toxigenic
GCF_000452265.2	control	non-toxigenic
GCF_000452285.2	control	non-toxigenic
GCF_000452305.2	control	non-toxigenic
GCF_000452325.2	control	non-toxigenic
GCF_000452345.2	case	toxigenic
GCF_000452405.2	case	toxigenic
GCF_000452425.2	case	toxigenic
GCF_000473565.2	case	toxigenic
GCF_000473585.2	case	toxigenic
GCF_000473605.2	control	non-toxigenic
GCF_000473625.2	case	toxigenic
GCF_000473645.2	case	toxigenic
GCF_000473665.2	case	toxigenic
GCF_000473685.2	case	toxigenic
GCF_000473705.2	control	non-toxigenic
GCF_000530325.1	case	toxigenic
GCF_000530915.1	case	toxigenic
GCF_000531315.1	case	toxigenic
GCF_000531385.1	case	toxigenic
GCF_000531625.1	case	toxigenic
GCF_000531695.1	control	non-toxigenic
GCF_000531715.1	case	toxigenic
GCF_000531785.1	case	toxigenic
GCF_000586575.1	control	non-toxigenic
GCF_000632735.1	control	non-toxigenic
GCF_000821005.1	control	non-toxigenic
GCF_000821025.1	control	non-toxigenic
GCF_000828225.1	case	toxigenic
GCF_000828235.1	case	toxigenic
GCF_000828245.1	case	toxigenic
GCF_000828325.1	case	toxigenic
GCF_000932055.2	case	toxigenic
GCF_000939295.1	control	non-toxigenic
GCF_000949855.1	case	toxigenic
GCF_000953275.1	case	toxigenic
GCF_001192735.1	control	non-toxigenic
GCF_001263655.1	control	non-toxigenic
GCF_001263675.1	control	non-toxigenic
GCF_001263695.1	control	non-toxigenic
GCF_001484885.1	case	toxigenic
GCF_001484895.1	case	toxigenic
GCF_001577795.1	case	toxigenic
GCF_001757585.1	control	non-toxigenic
GCF_001757605.1	control	non-toxigenic
GCF_001757615.1	control	non-toxigenic
GCF_001757625.1	control	non-toxigenic
GCF_001971825.1	case	toxigenic
GCF_001971835.1	case	toxigenic
GCF_001971865.1	case	toxigenic
GCF_001971875.1	case	toxigenic
GCF_001971905.1	case	toxigenic
GCF_001971925.1	case	toxigenic
GCF_001971935.1	case	toxigenic
GCF_001971945.1	case	toxigenic
GCF_001971985.1	case	toxigenic
GCF_001972005.1	case	toxigenic
GCF_001972015.1	case	toxigenic
GCF_001972045.1	case	toxigenic
GCF_001972065.1	case	toxigenic
GCF_001972085.1	case	toxigenic
GCF_001972105.1	case	toxigenic
GCF_001972115.1	case	toxigenic
GCF_001972135.1	case	toxigenic
GCF_001972165.1	case	toxigenic
GCF_001972185.1	case	toxigenic
GCF_001972195.1	case	toxigenic
GCF_002007885.1	case	toxigenic
GCF_002073735.2	case	toxigenic
GCF_002080065.1	case	toxigenic
GCF_002082945.2	case	toxigenic
GCF_002165155.1	case	toxigenic
GCF_002165175.1	case	toxigenic
GCF_002234355.1	case	toxigenic
GCF_002300845.1	control	non-toxigenic
GCF_002300915.1	case	toxigenic
GCF_002300995.1	case	toxigenic
GCF_002301025.1	case	toxigenic
GCF_002301075.1	control	non-toxigenic
GCF_002301085.1	case	toxigenic
GCF_002301105.1	control	non-toxigenic
GCF_002301125.1	case	toxigenic
GCF_002301145.1	case	toxigenic
GCF_002301165.1	case	toxigenic
GCF_002301235.1	case	toxigenic
GCF_002301305.1	case	toxigenic
GCF_002301375.1	case	toxigenic
GCF_002301395.1	case	toxigenic
GCF_002301405.1	case	toxigenic
GCF_002301555.1	case	toxigenic
GCF_002301595.1	case	toxigenic
GCF_002301635.1	case	toxigenic
GCF_002301675.1	case	toxigenic
GCF_002301695.1	case	toxigenic
GCF_002301735.1	control	non-toxigenic
GCF_002301835.1	case	toxigenic
GCF_002301905.1	case	toxigenic
GCF_002301945.1	case	toxigenic
GCF_002302005.1	case	toxigenic
GCF_002302055.1	case	toxigenic
GCF_002302085.1	case	toxigenic
GCF_002302145.1	case	toxigenic
GCF_002302185.1	case	toxigenic
GCF_002302205.1	case	toxigenic
GCF_002302285.1	control	non-toxigenic
GCF_002302795.1	case	toxigenic
GCF_002302805.1	case	toxigenic
GCF_002302865.1	control	non-toxigenic
GCF_002302885.1	control	non-toxigenic
GCF_002303045.1	case	toxigenic
GCF_002303125.1	control	non-toxigenic
GCF_002303245.1	case	toxigenic
GCF_002303305.1	case	toxigenic
GCF_002303325.1	case	toxigenic
GCF_002303345.1	case	toxigenic
GCF_002303385.1	control	non-toxigenic
GCF_002303425.1	case	toxigenic
GCF_002303445.1	case	toxigenic
GCF_002303465.1	case	toxigenic
GCF_002303525.1	case	toxigenic
GCF_002303585.1	case	toxigenic
GCF_002303675.1	case	toxigenic
GCF_002303695.1	case	toxigenic
GCF_002304255.1	case	toxigenic
GCF_002304265.1	case	toxigenic
GCF_002304575.1	case	toxigenic
GCF_002335485.1	case	toxigenic
GCF_002812585.1	case	toxigenic
GCF_002812605.1	case	toxigenic
GCF_002812625.1	case	toxigenic
GCF_002812645.1	case	toxigenic
GCF_002891495.1	case	toxigenic
GCF_002891605.1	case	toxigenic
GCF_002891615.1	case	toxigenic
GCF_002940825.1	case	toxigenic
GCF_002945415.1	case	toxigenic
GCF_002945515.1	case	toxigenic
GCF_002945665.1	case	toxigenic
GCF_002945755.1	case	toxigenic
GCF_002945855.1	case	toxigenic
GCF_002945945.1	case	toxigenic
GCF_002946035.1	case	toxigenic
GCF_002946135.1	case	toxigenic
GCF_002946195.1	case	toxigenic
GCF_002946515.2	case	toxigenic
GCF_002946535.2	case	toxigenic
GCF_002946555.2	case	toxigenic
GCF_002954015.1	case	toxigenic
GCF_002954285.1	case	toxigenic
GCF_002954305.1	case	toxigenic
GCF_003013435.1	case	toxigenic
GCF_003095675.1	case	toxigenic
GCF_003095695.1	case	toxigenic
GCF_003313545.1	case	toxigenic
GCF_003313565.1	case	toxigenic
GCF_003313585.1	case	toxigenic
GCF_003324015.1	case	toxigenic
GCF_003324025.1	case	toxigenic
GCF_003324035.1	case	toxigenic
GCF_003326835.1	case	toxigenic
GCF_003326845.1	case	toxigenic
GCF_003326875.1	case	toxigenic
GCF_003326885.1	case	toxigenic
GCF_003326915.1	case	toxigenic
GCF_003326935.1	case	toxigenic
GCF_003326945.1	case	toxigenic
GCF_003326965.1	case	toxigenic
GCF_003326985.1	case	toxigenic
GCF_003327015.1	case	toxigenic
GCF_003327025.1	case	toxigenic
GCF_003327055.1	case	toxigenic
GCF_003327065.1	case	toxigenic
GCF_003327105.1	case	toxigenic
GCF_003327115.1	case	toxigenic
GCF_003327145.1	case	toxigenic
GCF_003327165.1	case	toxigenic
GCF_003327185.1	case	toxigenic
GCF_003327215.1	case	toxigenic
GCF_003327265.1	case	toxigenic
GCF_003327325.1	case	toxigenic
GCF_003327345.1	case	toxigenic
GCF_003327365.1	case	toxigenic
GCF_003328455.1	case	toxigenic
GCF_003456975.1	case	toxigenic
GCF_003457015.1	case	toxigenic
GCF_003457035.1	case	toxigenic
GCF_003481905.1	control	non-toxigenic
GCF_003481965.1	case	toxigenic
GCF_003482035.1	case	toxigenic
GCF_003482065.1	control	non-toxigenic
GCF_003482125.1	control	non-toxigenic
GCF_003482165.1	case	toxigenic
GCF_003482225.1	control	non-toxigenic
GCF_003482255.1	case	toxigenic
GCF_003482305.1	control	non-toxigenic
GCF_003482325.1	control	non-toxigenic
GCF_003482345.1	case	toxigenic
GCF_003482365.1	case	toxigenic
GCF_003490105.1	case	toxigenic
GCF_003597775.1	case	toxigenic
GCF_003597795.1	case	toxigenic
GCF_003597815.1	case	toxigenic
GCF_003597835.1	case	toxigenic
GCF_003597855.1	case	toxigenic
GCF_003597875.1	case	toxigenic
GCF_003597895.1	case	toxigenic
GCF_003597915.1	case	toxigenic
GCF_003697205.1	case	toxigenic
GCF_003697225.1	case	toxigenic
GCF_003697245.1	case	toxigenic
GCF_003862575.1	case	toxigenic
GCF_003862635.1	case	toxigenic
GCF_003862655.1	case	toxigenic
GCF_003862665.1	case	toxigenic
GCF_003862685.1	case	toxigenic
GCF_003862785.1	case	toxigenic
GCF_003862815.1	case	toxigenic
GCF_003862855.1	case	toxigenic
GCF_003862885.1	case	toxigenic
GCF_003862895.1	case	toxigenic
GCF_003862935.1	control	non-toxigenic
GCF_003862945.1	case	toxigenic
GCF_003862965.1	case	toxigenic
GCF_003862975.1	control	non-toxigenic
GCF_003863035.1	case	toxigenic
GCF_003863055.1	case	toxigenic
GCF_003863135.1	case	toxigenic
GCF_003863145.1	case	toxigenic
GCF_003863155.1	case	toxigenic
GCF_003863205.1	case	toxigenic
GCF_003863235.1	case	toxigenic
GCF_003863265.1	case	toxigenic
GCF_003863305.1	case	toxigenic
GCF_003932635.1	case	toxigenic
GCF_003932645.1	case	toxigenic
GCF_003932695.1	case	toxigenic
GCF_004313745.1	case	toxigenic
GCF_004313765.1	control	non-toxigenic
GCF_004313845.1	control	non-toxigenic
GCF_004313965.1	control	non-toxigenic
GCF_004313985.1	control	non-toxigenic
GCF_004314205.1	case	toxigenic
GCF_004314245.1	case	toxigenic
GCF_004314265.1	case	toxigenic
GCF_004314385.1	control	non-toxigenic
GCF_004314405.1	case	toxigenic
GCF_004314425.1	case	toxigenic
GCF_004314445.1	case	toxigenic
GCF_004314465.1	case	toxigenic
GCF_004314485.1	case	toxigenic
GCF_004314525.1	case	toxigenic
GCF_004314545.1	control	non-toxigenic
GCF_004314565.1	case	toxigenic
GCF_004314605.1	case	toxigenic
GCF_004314665.1	case	toxigenic
GCF_004314685.1	case	toxigenic
GCF_004314745.1	case	toxigenic
GCF_004314925.1	control	non-toxigenic
GCF_004315205.1	case	toxigenic
GCF_004315325.1	control	non-toxigenic
GCF_004315385.1	case	toxigenic
GCF_004315425.1	case	toxigenic
GCF_004315505.1	case	toxigenic
GCF_004315545.1	case	toxigenic
GCF_004315685.1	case	toxigenic
GCF_004315705.1	control	non-toxigenic
GCF_004315725.1	case	toxigenic
GCF_004315785.1	control	non-toxigenic
GCF_004315845.1	control	non-toxigenic
GCF_004315945.1	control	non-toxigenic
GCF_004316205.1	case	toxigenic
GCF_004316285.1	case	toxigenic
GCF_004316305.1	case	toxigenic
GCF_004316345.1	control	non-toxigenic
GCF_004316365.1	case	toxigenic
GCF_004316385.1	case	toxigenic
GCF_004316405.1	case	toxigenic
GCF_004316465.1	case	toxigenic
GCF_004316485.1	case	toxigenic
GCF_004316585.1	case	toxigenic
GCF_004316645.1	case	toxigenic
GCF_004316725.1	control	non-toxigenic
GCF_004316805.1	case	toxigenic
GCF_004316885.1	case	toxigenic
GCF_004316905.1	case	toxigenic
GCF_004316945.1	control	non-toxigenic
GCF_004316965.1	case	toxigenic
GCF_004317065.1	case	toxigenic
GCF_004317205.1	case	toxigenic
GCF_004317345.1	control	non-toxigenic
GCF_004317385.1	case	toxigenic
GCF_004317645.1	control	non-toxigenic
GCF_004317765.1	control	non-toxigenic
GCF_004317825.1	case	toxigenic
GCF_004317945.1	control	non-toxigenic
GCF_004318205.1	control	non-toxigenic
GCF_004318225.1	case	toxigenic
GCF_004318405.1	control	non-toxigenic
GCF_004318425.1	control	non-toxigenic
GCF_004318725.1	case	toxigenic
GCF_004319125.1	control	non-toxigenic
GCF_004684575.1	case	toxigenic
GCF_004684665.1	case	toxigenic
GCF_004684675.1	case	toxigenic
GCF_004684695.1	case	toxigenic
GCF_005502205.1	case	toxigenic
GCF_006379335.1	case	toxigenic
GCF_006379355.1	case	toxigenic
GCF_006380825.1	case	toxigenic
GCF_006380835.1	case	toxigenic
GCF_006380875.1	case	toxigenic
GCF_006380895.1	case	toxigenic
GCF_006380905.1	case	toxigenic
GCF_006380915.1	case	toxigenic
GCF_006380955.1	case	toxigenic
GCF_006380975.1	case	toxigenic
GCF_006380995.1	control	non-toxigenic
GCF_006381005.1	case	toxigenic
GCF_006381025.1	case	toxigenic
GCF_006381045.1	case	toxigenic
GCF_006381075.1	case	toxigenic
GCF_006381095.1	case	toxigenic
GCF_006381115.1	case	toxigenic
GCF_006408235.1	case	toxigenic
GCF_006408255.1	case	toxigenic
GCF_006408285.1	case	toxigenic
GCF_006408325.1	case	toxigenic
GCF_006408335.1	case	toxigenic
GCF_006408375.1	case	toxigenic
GCF_006408415.1	case	toxigenic
GCF_006408435.1	case	toxigenic
GCF_006454545.1	case	toxigenic
GCF_006454555.1	case	toxigenic
GCF_006454575.1	case	toxigenic
GCF_007000285.1	case	toxigenic
GCF_007000295.1	case	toxigenic
GCF_007000385.1	case	toxigenic
GCF_007000395.1	case	toxigenic
GCF_007000415.1	case	toxigenic
GCF_007000425.1	case	toxigenic
GCF_007000435.1	case	toxigenic
GCF_007000475.1	case	toxigenic
GCF_007000505.1	control	non-toxigenic
GCF_007000515.1	control	non-toxigenic
GCF_007000525.1	control	non-toxigenic
GCF_007000555.1	control	non-toxigenic
GCF_007000575.1	control	non-toxigenic
GCF_007000585.1	control	non-toxigenic
GCF_007000615.1	control	non-toxigenic
GCF_007000645.1	control	non-toxigenic
GCF_007000675.1	control	non-toxigenic
GCF_007000735.1	control	non-toxigenic
GCF_007000775.1	control	non-toxigenic
GCF_007000795.1	case	toxigenic
GCF_007000845.1	control	non-toxigenic
GCF_007000885.1	case	toxigenic
GCF_007000915.1	control	non-toxigenic
GCF_007000925.1	control	non-toxigenic
GCF_007000965.1	control	non-toxigenic
GCF_007001035.1	case	toxigenic
GCF_007001055.1	case	toxigenic
GCF_007001125.1	control	non-toxigenic
GCF_007001155.1	control	non-toxigenic
GCF_007001185.1	control	non-toxigenic
GCF_007001195.1	control	non-toxigenic
GCF_007001225.1	control	non-toxigenic
GCF_007001255.1	control	non-toxigenic
GCF_007001275.1	control	non-toxigenic
GCF_007001285.1	control	non-toxigenic
GCF_007001305.1	case	toxigenic
GCF_007001325.1	case	toxigenic
GCF_007001365.1	case	toxigenic
GCF_007001395.1	case	toxigenic
GCF_007001485.1	control	non-toxigenic
GCF_007001495.1	case	toxigenic
GCF_007001555.1	case	toxigenic
GCF_007001585.1	case	toxigenic
GCF_007001605.1	case	toxigenic
GCF_007001645.1	case	toxigenic
GCF_007001655.1	case	toxigenic
GCF_007001665.1	case	toxigenic
GCF_007001705.1	case	toxigenic
GCF_007001715.1	case	toxigenic
GCF_007001735.1	case	toxigenic
GCF_007001765.1	case	toxigenic
GCF_007001795.1	case	toxigenic
GCF_007001815.1	case	toxigenic
GCF_007001845.1	case	toxigenic
GCF_007001855.1	case	toxigenic
GCF_007001865.1	case	toxigenic
GCF_007001905.1	case	toxigenic
GCF_007001945.1	control	non-toxigenic
GCF_007001975.1	control	non-toxigenic
GCF_007002025.1	control	non-toxigenic
GCF_007002035.1	control	non-toxigenic
GCF_007002055.1	control	non-toxigenic
GCF_007002065.1	control	non-toxigenic
GCF_007002095.1	control	non-toxigenic
GCF_007002105.1	control	non-toxigenic
GCF_007002145.1	case	toxigenic
GCF_007002155.1	case	toxigenic
GCF_007002165.1	case	toxigenic
GCF_007002205.1	case	toxigenic
GCF_007002215.1	case	toxigenic
GCF_007002255.1	case	toxigenic
GCF_007002265.1	case	toxigenic
GCF_007002285.1	case	toxigenic
GCF_007002325.1	case	toxigenic
GCF_007002345.1	case	toxigenic
GCF_007002355.1	case	toxigenic
GCF_007002365.1	case	toxigenic
GCF_007002545.1	case	toxigenic
GCF_007002575.1	case	toxigenic
GCF_007002585.1	case	toxigenic
GCF_007002635.1	case	toxigenic
GCF_007002665.1	case	toxigenic
GCF_007002675.1	case	toxigenic
GCF_007002685.1	case	toxigenic
GCF_007002705.1	case	toxigenic
GCF_007113935.1	control	non-toxigenic
GCF_007113975.1	control	non-toxigenic
GCF_007114005.1	control	non-toxigenic
GCF_007114015.1	control	non-toxigenic
GCF_007114045.1	case	toxigenic
GCF_007114055.1	case	toxigenic
GCF_007114075.1	case	toxigenic
GCF_007114095.1	case	toxigenic
GCF_007114115.1	case	toxigenic
GCF_007114145.1	case	toxigenic
GCF_007114155.1	case	toxigenic
GCF_007114185.1	case	toxigenic
GCF_007114195.1	case	toxigenic
GCF_007114205.1	case	toxigenic
GCF_007114225.1	case	toxigenic
GCF_007114235.1	case	toxigenic
GCF_007114285.1	case	toxigenic
GCF_007114305.1	case	toxigenic
GCF_007114315.1	case	toxigenic
GCF_007114325.1	case	toxigenic
GCF_007114335.1	case	toxigenic
GCF_007114385.1	case	toxigenic
GCF_007114395.1	case	toxigenic
GCF_007114405.1	case	toxigenic
GCF_007114415.1	case	toxigenic
GCF_007114465.1	case	toxigenic
GCF_007114485.1	case	toxigenic
GCF_007114495.1	case	toxigenic
GCF_007114515.1	case	toxigenic
GCF_007114535.1	case	toxigenic
GCF_007114555.1	case	toxigenic
GCF_007114585.1	case	toxigenic
GCF_007114595.1	control	non-toxigenic
GCF_007114605.1	case	toxigenic
GCF_007114645.1	control	non-toxigenic
GCF_007114655.1	case	toxigenic
GCF_007114685.1	case	toxigenic
GCF_007114695.1	case	toxigenic
GCF_007114705.1	case	toxigenic
GCF_007114725.1	control	non-toxigenic
GCF_007114735.1	control	non-toxigenic
GCF_007114785.1	control	non-toxigenic
GCF_007114805.1	control	non-toxigenic
GCF_007114815.1	control	non-toxigenic
GCF_007114825.1	control	non-toxigenic
GCF_007114835.1	control	non-toxigenic
GCF_007114885.1	case	toxigenic
GCF_007114905.1	case	toxigenic
GCF_007114915.1	case	toxigenic
GCF_007114935.1	case	toxigenic
GCF_007114945.1	case	toxigenic
GCF_007114985.1	case	toxigenic
GCF_007114995.1	case	toxigenic
GCF_008245165.1	case	toxigenic
GCF_008579085.1	case	toxigenic
GCF_009362915.1	case	toxigenic
GCF_009730495.1	case	toxigenic
GCF_009831175.1	case	toxigenic
GCF_009867095.1	control	non-toxigenic
GCF_009903385.1	case	toxigenic
GCF_009903395.1	case	toxigenic
GCF_009903465.1	case	toxigenic
GCF_009903485.1	case	toxigenic
GCF_009903525.1	case	toxigenic
GCF_009903535.1	case	toxigenic
GCF_009903545.1	case	toxigenic
GCF_011602815.1	case	toxigenic
GCF_011812885.1	control	non-toxigenic
GCF_011881455.1	control	non-toxigenic
GCF_012030125.1	case	toxigenic
GCF_012030135.1	control	non-toxigenic
GCF_012102905.1	control	non-toxigenic
GCF_012277125.1	case	toxigenic
GCF_012277145.1	case	toxigenic
GCF_012641505.1	case	toxigenic
GCF_012952655.1	case	toxigenic
GCF_014236775.1	case	toxigenic
GCF_014333625.1	case	toxigenic
GCF_015238635.1	case	toxigenic
GCF_015351855.2	case	toxigenic
GCF_015351885.1	case	toxigenic
GCF_015351935.2	case	toxigenic
GCF_015351965.2	case	toxigenic
GCF_015352015.2	case	toxigenic
GCF_015352045.2	case	toxigenic
GCF_015352065.1	case	toxigenic
GCF_015352115.2	case	toxigenic
GCF_015352155.2	case	toxigenic
GCF_015352235.1	case	toxigenic
GCF_015352395.1	case	toxigenic
GCF_015686615.1	case	toxigenic
GCF_015686625.1	case	toxigenic
GCF_015732555.1	case	toxigenic
GCF_016093575.1	case	toxigenic
GCF_016093655.1	case	toxigenic
GCF_016093665.1	case	toxigenic
GCF_016093735.1	case	toxigenic
GCF_016093755.1	case	toxigenic
GCF_016093765.1	case	toxigenic
GCF_016093775.1	case	toxigenic
GCF_016093825.1	case	toxigenic
GCF_016093855.1	case	toxigenic
GCF_016093875.1	case	toxigenic
GCF_016093895.1	case	toxigenic
GCF_016093915.1	case	toxigenic
GCF_016093925.1	case	toxigenic
GCF_016093955.1	case	toxigenic
GCF_016093965.1	case	toxigenic
GCF_016093995.1	case	toxigenic
GCF_016094015.1	case	toxigenic
GCF_016094025.1	case	toxigenic
GCF_016094055.1	case	toxigenic
GCF_016094075.1	case	toxigenic
GCF_016094085.1	case	toxigenic
GCF_016094095.1	case	toxigenic
GCF_016094205.1	case	toxigenic
GCF_016094245.1	case	toxigenic
GCF_016766955.1	case	toxigenic
GCF_016766975.1	case	toxigenic
GCF_016766995.1	case	toxigenic
GCF_016767015.1	case	toxigenic
GCF_016767035.1	case	toxigenic
GCF_016767055.1	case	toxigenic
GCF_016767095.1	case	toxigenic
GCF_016767115.1	case	toxigenic
GCF_016767135.1	case	toxigenic
GCF_016985475.1	case	toxigenic
GCF_017310655.1	control	non-toxigenic
GCF_017310685.1	case	toxigenic
GCF_017310705.1	case	toxigenic
GCF_017310715.1	control	non-toxigenic
GCF_017310745.1	case	toxigenic
GCF_017310775.1	case	toxigenic
GCF_017310805.1	case	toxigenic
GCF_017310845.1	case	toxigenic
GCF_017310865.1	control	non-toxigenic
GCF_017310895.1	case	toxigenic
GCF_017310915.1	case	toxigenic
GCF_017310935.1	case	toxigenic
GCF_017310965.1	control	non-toxigenic
GCF_017310985.1	case	toxigenic
GCF_017310995.1	case	toxigenic
GCF_017311045.1	case	toxigenic
GCF_017311065.1	case	toxigenic
GCF_017311105.1	case	toxigenic
GCF_017592625.2	case	toxigenic
GCF_018255775.1	case	toxigenic
GCF_018263895.1	case	toxigenic
GCF_018263955.1	case	toxigenic
GCF_018263995.1	case	toxigenic
GCF_018264005.1	control	non-toxigenic
GCF_018264015.1	case	toxigenic
GCF_018264045.1	control	non-toxigenic
GCF_018413615.1	case	toxigenic
GCF_018603395.1	case	toxigenic
GCF_018603455.1	case	toxigenic
GCF_018603475.1	case	toxigenic
GCF_018884605.1	case	toxigenic
GCF_018884625.1	case	toxigenic
GCF_018884645.1	case	toxigenic
GCF_018884665.1	case	toxigenic
GCF_018884685.1	case	toxigenic
GCF_018884705.1	case	toxigenic
GCF_018884725.1	case	toxigenic
GCF_018884745.1	case	toxigenic
GCF_018884765.1	case	toxigenic
GCF_018884785.1	case	toxigenic
GCF_018884805.1	case	toxigenic
GCF_018884825.1	case	toxigenic
GCF_018884845.1	case	toxigenic
GCF_018884865.1	case	toxigenic
GCF_018884885.1	case	toxigenic
GCF_018884905.1	case	toxigenic
GCF_018884925.1	case	toxigenic
GCF_018884945.1	case	toxigenic
GCF_018884965.1	case	toxigenic
GCF_018884985.1	case	toxigenic
GCF_018885005.1	case	toxigenic
GCF_018885025.1	case	toxigenic
GCF_018885045.1	case	toxigenic
GCF_018885065.1	case	toxigenic
GCF_018885085.1	case	toxigenic
GCF_018885105.1	case	toxigenic
GCF_018917125.1	case	toxigenic
GCF_019067085.1	control	non-toxigenic
GCF_019095765.1	case	toxigenic
GCF_019350575.1	case	toxigenic
GCF_019426605.1	control	non-toxigenic
GCF_019426635.1	case	toxigenic
GCF_019426725.1	case	toxigenic
GCF_019426745.1	case	toxigenic
GCF_019426865.1	case	toxigenic
GCF_019426895.1	case	toxigenic
GCF_019426965.1	case	toxigenic
GCF_019427025.1	case	toxigenic
GCF_019427075.1	case	toxigenic
GCF_019427085.1	case	toxigenic
GCF_019427345.1	case	toxigenic
GCF_019427445.1	case	toxigenic
GCF_019427565.1	case	toxigenic
GCF_019427585.1	case	toxigenic
GCF_019427705.1	case	toxigenic
GCF_019427765.1	case	toxigenic
GCF_019427905.1	case	toxigenic
GCF_019428005.1	case	toxigenic
GCF_019428045.1	case	toxigenic
GCF_019880625.1	control	non-toxigenic
GCF_020097215.1	case	toxigenic
GCF_020295125.1	case	toxigenic
GCF_020295145.1	case	toxigenic
GCF_020295155.1	case	toxigenic
GCF_020295185.1	case	toxigenic
GCF_020295205.1	case	toxigenic
GCF_020295225.1	case	toxigenic
GCF_020295245.1	case	toxigenic
GCF_020295265.1	case	toxigenic
GCF_020295305.1	case	toxigenic
GCF_020297505.1	case	toxigenic
GCF_020297525.1	case	toxigenic
GCF_020341515.1	case	toxigenic
GCF_021283915.1	control	non-toxigenic
GCF_021284005.1	control	non-toxigenic
GCF_021284105.1	control	non-toxigenic
GCF_021284455.1	control	non-toxigenic
GCF_021378415.1	case	toxigenic
GCF_022458765.1	case	toxigenic
GCF_022458775.1	case	toxigenic
GCF_022458805.1	case	toxigenic
GCF_022458815.1	case	toxigenic
GCF_022458845.1	case	toxigenic
GCF_022695655.1	case	toxigenic
GCF_022845595.1	case	toxigenic
GCF_022970035.1	case	toxigenic
GCF_022970155.1	case	toxigenic
GCF_022970215.1	case	toxigenic
GCF_022970315.1	case	toxigenic
GCF_022970355.1	case	toxigenic
GCF_023656865.1	case	toxigenic
GCF_023656875.1	case	toxigenic
GCF_023656905.1	case	toxigenic
GCF_024260125.1	case	toxigenic
GCF_024260145.1	case	toxigenic
GCF_024260185.1	case	toxigenic
GCF_024260265.1	case	toxigenic
GCF_024260285.1	case	toxigenic
GCF_024260295.1	case	toxigenic
GCF_024260345.1	control	non-toxigenic
GCF_024260365.1	case	toxigenic
GCF_024260385.1	case	toxigenic
GCF_024260405.1	case	toxigenic
GCF_024260425.1	case	toxigenic
GCF_024260445.1	case	toxigenic
GCF_024260485.1	case	toxigenic
GCF_024260515.1	case	toxigenic
GCF_024262265.1	case	toxigenic
GCF_024262305.1	case	toxigenic
GCF_024262325.1	case	toxigenic
GCF_024262385.1	case	toxigenic
GCF_024262405.1	case	toxigenic
GCF_024399435.1	case	toxigenic
GCF_024437995.1	case	toxigenic
GCF_024451165.1	control	non-toxigenic
GCF_024502165.1	case	toxigenic
GCF_024502175.1	control	non-toxigenic
GCF_024502205.1	case	toxigenic
GCF_024628745.1	case	toxigenic
GCF_024972115.1	case	toxigenic
GCF_024972275.1	case	toxigenic
GCF_024972415.1	case	toxigenic
GCF_024972555.1	case	toxigenic
GCF_025135955.1	control	non-toxigenic
GCF_025136135.1	control	non-toxigenic
GCF_025397655.1	case	toxigenic
GCF_025397695.1	case	toxigenic
GCF_025397725.1	case	toxigenic
GCF_025397745.1	case	toxigenic
GCF_025397755.1	case	toxigenic
GCF_025532195.1	case	toxigenic
GCF_025532225.1	case	toxigenic
GCF_025532245.1	case	toxigenic
GCF_025532265.1	case	toxigenic
GCF_025532285.1	case	toxigenic
GCF_025532305.1	case	toxigenic
GCF_025532325.1	case	toxigenic
GCF_025532335.1	case	toxigenic
GCF_025532375.1	control	non-toxigenic
GCF_025532395.1	case	toxigenic
GCF_025532415.1	case	toxigenic
GCF_025532425.1	control	non-toxigenic
GCF_025532455.1	control	non-toxigenic
GCF_025532475.1	control	non-toxigenic
GCF_025532495.1	case	toxigenic
GCF_025532515.1	control	non-toxigenic
GCF_025532535.1	control	non-toxigenic
GCF_025532555.1	control	non-toxigenic
GCF_025532575.1	case	toxigenic
GCF_025532595.1	case	toxigenic
GCF_025532615.1	case	toxigenic
GCF_025532625.1	case	toxigenic
GCF_025532655.1	control	non-toxigenic
GCF_025532665.1	control	non-toxigenic
GCF_025532695.1	case	toxigenic
GCF_025532705.1	case	toxigenic
GCF_025532715.1	case	toxigenic
GCF_025532755.1	case	toxigenic
GCF_025532775.1	case	toxigenic
GCF_025532795.1	control	non-toxigenic
GCF_025532815.1	control	non-toxigenic
GCF_025532835.1	case	toxigenic
GCF_025532855.1	case	toxigenic
GCF_025532875.1	case	toxigenic
GCF_025532885.1	case	toxigenic
GCF_025532895.1	case	toxigenic
GCF_025532935.1	case	toxigenic
GCF_025532955.1	control	non-toxigenic
GCF_025532975.1	case	toxigenic
GCF_025532995.1	control	non-toxigenic
GCF_025533015.1	case	toxigenic
GCF_025533025.1	control	non-toxigenic
GCF_025533055.1	case	toxigenic
GCF_025533075.1	case	toxigenic
GCF_025533085.1	control	non-toxigenic
GCF_025533115.1	control	non-toxigenic
GCF_025533125.1	control	non-toxigenic
GCF_025533155.1	case	toxigenic
GCF_025533175.1	case	toxigenic
GCF_025533195.1	control	non-toxigenic
GCF_025533215.1	case	toxigenic
GCF_025533225.1	case	toxigenic
GCF_025533235.1	case	toxigenic
GCF_025533275.1	case	toxigenic
GCF_025533295.1	case	toxigenic
GCF_025533315.1	control	non-toxigenic
GCF_025533325.1	case	toxigenic
GCF_025533355.1	case	toxigenic
GCF_025533375.1	control	non-toxigenic
GCF_025533395.1	case	toxigenic
GCF_025533415.1	case	toxigenic
GCF_025533435.1	case	toxigenic
GCF_025533455.1	case	toxigenic
GCF_025533475.1	case	toxigenic
GCF_025533495.1	control	non-toxigenic
GCF_025533515.1	case	toxigenic
GCF_025533535.1	case	toxigenic
GCF_025533555.1	control	non-toxigenic
GCF_025533565.1	case	toxigenic
GCF_025533595.1	case	toxigenic
GCF_025533615.1	case	toxigenic
GCF_025533625.1	case	toxigenic
GCF_025533655.1	case	toxigenic
GCF_025533675.1	case	toxigenic
GCF_025533695.1	control	non-toxigenic
GCF_025533715.1	control	non-toxigenic
GCF_025533735.1	case	toxigenic
GCF_025533755.1	case	toxigenic
GCF_025533775.1	case	toxigenic
GCF_025533795.1	control	non-toxigenic
GCF_025533815.1	control	non-toxigenic
GCF_025533825.1	case	toxigenic
GCF_025533855.1	case	toxigenic
GCF_025533875.1	control	non-toxigenic
GCF_025533895.1	case	toxigenic
GCF_025533905.1	control	non-toxigenic
GCF_025533935.1	control	non-toxigenic
GCF_025533955.1	control	non-toxigenic
GCF_025533965.1	case	toxigenic
GCF_025533985.1	case	toxigenic
GCF_025534015.1	control	non-toxigenic
GCF_025534035.1	control	non-toxigenic
GCF_025534045.1	case	toxigenic
GCF_025534065.1	case	toxigenic
GCF_025534095.1	case	toxigenic
GCF_025534115.1	case	toxigenic
GCF_025534135.1	case	toxigenic
GCF_025534155.1	case	toxigenic
GCF_025758145.1	case	toxigenic
GCF_025758165.1	case	toxigenic
GCF_025758185.1	case	toxigenic
GCF_025758205.1	case	toxigenic
GCF_025758225.1	case	toxigenic
GCF_025758245.1	case	toxigenic
GCF_026337655.1	case	toxigenic
GCF_026337685.1	case	toxigenic
GCF_026337705.1	case	toxigenic
GCF_026337815.1	control	non-toxigenic
GCF_026337825.1	control	non-toxigenic
GCF_027620245.1	case	toxigenic
GCF_027620275.1	case	toxigenic
GCF_027620295.1	case	toxigenic
GCF_027625435.1	case	toxigenic
GCF_027696125.1	control	non-toxigenic
GCF_027885725.1	case	toxigenic
GCF_027885775.1	case	toxigenic
GCF_028596335.1	case	toxigenic
GCF_028596345.1	case	toxigenic
GCF_028596355.1	case	toxigenic
GCF_028596415.1	case	toxigenic
GCF_028596425.1	case	toxigenic
GCF_028596455.1	case	toxigenic
GCF_028596465.1	case	toxigenic
GCF_028596485.1	case	toxigenic
GCF_028596515.1	case	toxigenic
GCF_028596535.1	case	toxigenic
GCF_028596555.1	case	toxigenic
GCF_028596565.1	case	toxigenic
GCF_028596585.1	case	toxigenic
GCF_028596615.1	case	toxigenic
GCF_028596635.1	case	toxigenic
GCF_028596685.1	case	toxigenic
GCF_028596715.1	case	toxigenic
GCF_028596785.1	case	toxigenic
GCF_028596825.1	control	non-toxigenic
GCF_028596845.1	case	toxigenic
GCF_028596855.1	case	toxigenic
GCF_028596875.1	case	toxigenic
GCF_028596915.1	case	toxigenic
GCF_028596935.1	case	toxigenic
GCF_028596945.1	case	toxigenic
GCF_028596965.1	case	toxigenic
GCF_028597015.1	case	toxigenic
GCF_028597025.1	case	toxigenic
GCF_028597035.1	control	non-toxigenic
GCF_028597075.1	case	toxigenic
GCF_028597095.1	case	toxigenic
GCF_028597105.1	case	toxigenic
GCF_028597175.1	case	toxigenic
GCF_028597215.1	case	toxigenic
GCF_028597245.1	case	toxigenic
GCF_028597265.1	case	toxigenic
GCF_028597295.1	case	toxigenic
GCF_028597315.1	case	toxigenic
GCF_028597375.1	case	toxigenic
GCF_028597385.1	case	toxigenic
GCF_028597495.1	case	toxigenic
GCF_028597535.1	case	toxigenic
GCF_028597545.1	case	toxigenic
GCF_028597575.1	case	toxigenic
GCF_028597595.1	case	toxigenic
GCF_028597635.1	case	toxigenic
GCF_028597645.1	case	toxigenic
GCF_028599635.1	case	toxigenic
GCF_028599755.1	case	toxigenic
GCF_028599795.1	case	toxigenic
GCF_028599805.1	case	toxigenic
GCF_028599875.1	case	toxigenic
GCF_028599915.1	case	toxigenic
GCF_028599935.1	case	toxigenic
GCF_028743315.1	case	toxigenic
GCF_029310935.1	control	non-toxigenic
GCF_030035795.1	case	toxigenic
GCF_030125505.1	case	toxigenic
GCF_030125525.1	case	toxigenic
GCF_030251085.1	control	non-toxigenic
GCF_030251305.1	control	non-toxigenic
GCF_030251525.1	control	non-toxigenic
GCF_030251745.1	control	non-toxigenic
GCF_030251765.1	control	non-toxigenic
GCF_030251785.1	control	non-toxigenic
GCF_030643725.1	control	non-toxigenic
GCF_900005755.1	case	toxigenic
GCF_900007565.1	case	toxigenic
GCF_900008635.1	control	non-toxigenic
GCF_900009405.1	control	non-toxigenic
GCF_900009805.1	control	non-toxigenic
GCF_900011895.1	control	non-toxigenic
GCF_900013905.1	control	non-toxigenic
GCF_900014165.1	control	non-toxigenic
GCF_900014205.1	control	non-toxigenic
GCF_900014615.1	control	non-toxigenic
GCF_900014755.1	case	toxigenic
GCF_900014805.1	control	non-toxigenic
GCF_900014935.1	control	non-toxigenic
GCF_900015315.1	control	non-toxigenic
GCF_900073115.1	control	non-toxigenic
GCF_900073255.1	control	non-toxigenic
GCF_900095895.1	case	toxigenic
GCF_900095905.1	case	toxigenic
GCF_900095915.1	case	toxigenic
GCF_900095925.1	case	toxigenic
GCF_900095935.1	case	toxigenic
GCF_900095945.1	control	non-toxigenic
GCF_900095955.1	case	toxigenic
GCF_900095965.1	case	toxigenic
GCF_900095975.1	case	toxigenic
GCF_900095985.1	case	toxigenic
GCF_900095995.1	case	toxigenic
GCF_900096005.1	case	toxigenic
GCF_900096015.1	case	toxigenic
GCF_900096025.1	case	toxigenic
GCF_900096035.1	case	toxigenic
GCF_900096045.1	case	toxigenic
GCF_900096055.1	case	toxigenic
GCF_900096065.1	case	toxigenic
GCF_900096075.1	case	toxigenic
GCF_900096085.1	control	non-toxigenic
GCF_900096095.1	case	toxigenic
GCF_900096105.1	control	non-toxigenic
GCF_900096115.1	case	toxigenic
GCF_900096125.1	case	toxigenic
GCF_900096135.1	case	toxigenic
GCF_900096145.1	case	toxigenic
GCF_900096155.1	control	non-toxigenic
GCF_900096165.1	case	toxigenic
GCF_900096175.1	case	toxigenic
GCF_900096185.1	case	toxigenic
GCF_900096195.1	case	toxigenic
GCF_900096205.1	case	toxigenic
GCF_900096215.1	control	non-toxigenic
GCF_900096225.1	case	toxigenic
GCF_900096235.1	case	toxigenic
GCF_900096245.1	case	toxigenic
GCF_900096255.1	case	toxigenic
GCF_900096265.1	case	toxigenic
GCF_900096275.1	control	non-toxigenic
GCF_900096285.1	case	toxigenic
GCF_900096295.1	control	non-toxigenic
GCF_900096305.1	case	toxigenic
GCF_900096315.1	control	non-toxigenic
GCF_900096325.1	control	non-toxigenic
GCF_900096335.1	control	non-toxigenic
GCF_900096345.1	case	toxigenic
GCF_900096355.1	case	toxigenic
GCF_900096365.1	case	toxigenic
GCF_900096375.1	case	toxigenic
GCF_900096385.1	case	toxigenic
GCF_900096395.1	control	non-toxigenic
GCF_900096405.1	case	toxigenic
GCF_900096415.1	case	toxigenic
GCF_900096425.1	case	toxigenic
GCF_900096435.1	case	toxigenic
GCF_900096445.1	case	toxigenic
GCF_900096455.1	case	toxigenic
GCF_900096465.1	case	toxigenic
GCF_900096475.1	case	toxigenic
GCF_900164015.1	case	toxigenic
GCF_900164025.1	control	non-toxigenic
GCF_900164045.1	case	toxigenic
GCF_900164055.1	case	toxigenic
GCF_900164065.1	control	non-toxigenic
GCF_900164075.1	control	non-toxigenic
GCF_900164085.1	case	toxigenic
GCF_900164095.1	control	non-toxigenic
GCF_900164105.1	case	toxigenic
GCF_900164115.1	control	non-toxigenic
GCF_900164125.1	control	non-toxigenic
GCF_900164135.1	case	toxigenic
GCF_900164145.1	control	non-toxigenic
GCF_900164155.1	case	toxigenic
GCF_900164165.1	case	toxigenic
GCF_900164175.1	case	toxigenic
GCF_900164185.1	case	toxigenic
GCF_900164195.1	control	non-toxigenic
GCF_900164205.1	case	toxigenic
GCF_900164215.1	case	toxigenic
GCF_900164225.1	case	toxigenic
GCF_900164245.1	case	toxigenic
GCF_900164255.1	case	toxigenic
GCF_900164265.1	control	non-toxigenic
GCF_900164275.1	case	toxigenic
GCF_900164285.1	case	toxigenic
GCF_900164295.1	control	non-toxigenic
GCF_900164305.1	case	toxigenic
GCF_900164325.1	control	non-toxigenic
GCF_900164335.1	control	non-toxigenic
GCF_900164345.1	case	toxigenic
GCF_900164355.1	case	toxigenic
GCF_900164375.1	case	toxigenic
GCF_900164385.1	control	non-toxigenic
GCF_900164395.1	control	non-toxigenic
GCF_900164405.1	control	non-toxigenic
GCF_900164415.1	case	toxigenic
GCF_900164425.1	case	toxigenic
GCF_900164435.1	case	toxigenic
GCF_900164445.1	case	toxigenic
GCF_900164455.1	control	non-toxigenic
GCF_900164465.1	control	non-toxigenic
GCF_900164475.1	control	non-toxigenic
GCF_900164485.1	case	toxigenic
GCF_900164495.1	control	non-toxigenic
GCF_900164505.1	case	toxigenic
GCF_900164515.1	control	non-toxigenic
GCF_900164525.1	control	non-toxigenic
GCF_900164535.1	case	toxigenic
GCF_900164545.1	control	non-toxigenic
GCF_900164555.1	case	toxigenic
GCF_900164565.1	case	toxigenic
GCF_900164575.1	case	toxigenic
GCF_900164585.1	case	toxigenic
GCF_900164595.1	control	non-toxigenic
GCF_900164605.1	case	toxigenic
GCF_900164615.1	case	toxigenic
GCF_900164625.1	control	non-toxigenic
GCF_900164635.1	case	toxigenic
GCF_900164645.1	control	non-toxigenic
GCF_900164655.1	case	toxigenic
GCF_900164665.1	control	non-toxigenic
GCF_900164675.1	case	toxigenic
GCF_900164685.1	control	non-toxigenic
GCF_900164695.1	case	toxigenic
GCF_900164705.1	control	non-toxigenic
GCF_900164715.1	control	non-toxigenic
GCF_900164725.1	case	toxigenic
GCF_900164735.1	case	toxigenic
GCF_900164745.1	control	non-toxigenic
GCF_900164755.1	case	toxigenic
GCF_900164765.1	control	non-toxigenic
GCF_900164775.1	case	toxigenic
GCF_900164785.1	control	non-toxigenic
GCF_900164795.1	case	toxigenic
GCF_900164805.1	case	toxigenic
GCF_900164815.1	case	toxigenic
GCF_900164825.1	case	toxigenic
GCF_900164835.1	case	toxigenic
GCF_900164845.1	case	toxigenic
GCF_900164855.1	case	toxigenic
GCF_900164865.1	case	toxigenic
GCF_900164875.1	case	toxigenic
GCF_900164885.1	control	non-toxigenic
GCF_900164895.1	case	toxigenic
GCF_900164905.1	case	toxigenic
GCF_900164915.1	case	toxigenic
GCF_900164925.1	case	toxigenic
GCF_900164935.1	case	toxigenic
GCF_900164945.1	case	toxigenic
GCF_900164955.1	case	toxigenic
GCF_900164965.1	control	non-toxigenic
GCF_900164975.1	case	toxigenic
GCF_900164985.1	case	toxigenic
GCF_900164995.1	case	toxigenic
GCF_900165005.1	control	non-toxigenic
GCF_900165015.1	control	non-toxigenic
GCF_900165025.1	case	toxigenic
GCF_900165035.1	case	toxigenic
GCF_900165045.1	case	toxigenic
GCF_900165055.1	case	toxigenic
GCF_900165065.1	control	non-toxigenic
GCF_900165075.1	case	toxigenic
GCF_900165085.1	case	toxigenic
GCF_900165095.1	case	toxigenic
GCF_900165105.1	control	non-toxigenic
GCF_900165115.1	case	toxigenic
GCF_900165125.1	case	toxigenic
GCF_900165135.1	control	non-toxigenic
GCF_900165145.1	case	toxigenic
GCF_900165155.1	case	toxigenic
GCF_900165165.1	control	non-toxigenic
GCF_900165175.1	control	non-toxigenic
GCF_900165185.1	control	non-toxigenic
GCF_900165195.1	control	non-toxigenic
GCF_900165205.1	case	toxigenic
GCF_900165215.1	case	toxigenic
GCF_900165225.1	case	toxigenic
GCF_900165235.1	control	non-toxigenic
GCF_900165245.1	case	toxigenic
GCF_900165255.1	case	toxigenic
GCF_900165265.1	case	toxigenic
GCF_900165275.1	case	toxigenic
GCF_900165285.1	case	toxigenic
GCF_900165295.1	case	toxigenic
GCF_900165305.1	case	toxigenic
GCF_900165315.1	control	non-toxigenic
GCF_900165325.1	case	toxigenic
GCF_900165335.1	control	non-toxigenic
GCF_900165345.1	case	toxigenic
GCF_900165355.1	control	non-toxigenic
GCF_900165365.1	control	non-toxigenic
GCF_900165375.1	case	toxigenic
GCF_900165385.1	case	toxigenic
GCF_900165395.1	case	toxigenic
GCF_900165405.1	case	toxigenic
GCF_900165415.1	case	toxigenic
GCF_900165425.1	case	toxigenic
GCF_900165435.1	control	non-toxigenic
GCF_900165455.1	control	non-toxigenic
GCF_900165465.1	control	non-toxigenic
GCF_900165475.1	case	toxigenic
GCF_900165485.1	control	non-toxigenic
GCF_900165495.1	case	toxigenic
GCF_900165505.1	case	toxigenic
GCF_900165515.1	case	toxigenic
GCF_900165525.1	control	non-toxigenic
GCF_900165535.1	case	toxigenic
GCF_900165545.1	control	non-toxigenic
GCF_900165555.1	control	non-toxigenic
GCF_900165565.1	case	toxigenic
GCF_900165575.1	control	non-toxigenic
GCF_900165585.1	control	non-toxigenic
GCF_900165595.1	case	toxigenic
GCF_900165605.1	case	toxigenic
GCF_900165615.1	control	non-toxigenic
GCF_900165625.1	case	toxigenic
GCF_900165635.1	case	toxigenic
GCF_900165645.1	case	toxigenic
GCF_900165655.1	case	toxigenic
GCF_900165665.1	control	non-toxigenic
GCF_900165675.1	case	toxigenic
GCF_900165685.1	case	toxigenic
GCF_900165695.1	case	toxigenic
GCF_900165705.1	case	toxigenic
GCF_900165715.1	case	toxigenic
GCF_900165725.1	case	toxigenic
GCF_900165735.1	case	toxigenic
GCF_900165745.1	case	toxigenic
GCF_900165755.1	control	non-toxigenic
GCF_900165765.1	control	non-toxigenic
GCF_900165775.1	case	toxigenic
GCF_900165785.1	case	toxigenic
GCF_900165795.1	case	toxigenic
GCF_900165805.1	case	toxigenic
GCF_900165815.1	case	toxigenic
GCF_900165825.1	case	toxigenic
GCF_900165835.1	control	non-toxigenic
GCF_900165845.1	case	toxigenic
GCF_900165855.1	case	toxigenic
GCF_900165865.1	case	toxigenic
GCF_900165875.1	control	non-toxigenic
GCF_900165885.1	case	toxigenic
GCF_900165895.1	case	toxigenic
GCF_900165905.1	case	toxigenic
GCF_900165915.1	case	toxigenic
GCF_900165925.1	case	toxigenic
GCF_900165935.1	case	toxigenic
GCF_900165945.1	case	toxigenic
GCF_900165955.1	case	toxigenic
GCF_900165965.1	case	toxigenic
GCF_900165975.1	case	toxigenic
GCF_900165985.1	case	toxigenic
GCF_900165995.1	case	toxigenic
GCF_900166005.1	case	toxigenic
GCF_900166015.1	case	toxigenic
GCF_900166035.1	case	toxigenic
GCF_900166045.1	case	toxigenic
GCF_900166055.1	case	toxigenic
GCF_900166075.1	case	toxigenic
GCF_900166085.1	case	toxigenic
GCF_900166095.1	case	toxigenic
GCF_900166105.1	case	toxigenic
GCF_900166115.1	case	toxigenic
GCF_900166125.1	case	toxigenic
GCF_900166135.1	case	toxigenic
GCF_900166145.1	case	toxigenic
GCF_900166155.1	case	toxigenic
GCF_900166165.1	case	toxigenic
GCF_900166175.1	case	toxigenic
GCF_900166185.1	case	toxigenic
GCF_900166195.1	case	toxigenic
GCF_900166205.1	case	toxigenic
GCF_900166215.1	case	toxigenic
GCF_900166225.1	case	toxigenic
GCF_900166235.1	case	toxigenic
GCF_900166245.1	case	toxigenic
GCF_900166255.1	case	toxigenic
GCF_900166265.1	case	toxigenic
GCF_900166275.1	case	toxigenic
GCF_900166285.1	case	toxigenic
GCF_900166295.1	case	toxigenic
GCF_900166305.1	case	toxigenic
GCF_900166315.1	case	toxigenic
GCF_900166325.1	case	toxigenic
GCF_900166335.1	case	toxigenic
GCF_900166345.1	case	toxigenic
GCF_900166355.1	case	toxigenic
GCF_900166365.1	case	toxigenic
GCF_900166375.1	case	toxigenic
GCF_900166385.1	case	toxigenic
GCF_900166395.1	case	toxigenic
GCF_900166415.1	case	toxigenic
GCF_900166425.1	case	toxigenic
GCF_900166435.1	case	toxigenic
GCF_900166445.1	case	toxigenic
GCF_900166455.1	case	toxigenic
GCF_900166465.1	case	toxigenic
GCF_900166475.1	case	toxigenic
GCF_900166485.1	case	toxigenic
GCF_900166495.1	case	toxigenic
GCF_900166505.1	case	toxigenic
GCF_900166515.1	case	toxigenic
GCF_900166525.1	case	toxigenic
GCF_900166535.1	case	toxigenic
GCF_900166545.1	case	toxigenic
GCF_900166555.1	case	toxigenic
GCF_900166565.1	case	toxigenic
GCF_900167585.1	case	toxigenic
GCF_900167595.1	case	toxigenic
GCF_900167615.1	case	toxigenic
GCF_900167625.1	control	non-toxigenic
GCF_900243085.1	case	toxigenic
GCF_900243105.1	case	toxigenic
GCF_900243115.1	case	toxigenic
GCF_900243125.1	case	toxigenic
GCF_900243155.1	case	toxigenic
GCF_900243195.1	case	toxigenic
GCF_900243215.1	case	toxigenic
GCF_900243225.1	case	toxigenic
GCF_900243235.1	case	toxigenic
GCF_900243245.1	case	toxigenic
GCF_900243265.1	case	toxigenic
GCF_900243285.1	case	toxigenic
GCF_900243305.1	case	toxigenic
GCF_900243315.1	case	toxigenic
GCF_900446965.1	case	toxigenic
GCF_900447005.1	case	toxigenic
GCF_900447055.1	case	toxigenic
GCF_900631905.1	case	toxigenic
GCF_900631925.1	case	toxigenic
GCF_900683865.1	case	toxigenic
GCF_900683905.1	case	toxigenic
GCF_900683925.1	case	toxigenic
GCF_900683935.1	case	toxigenic
GCF_900684005.1	case	toxigenic
GCF_900684025.1	case	toxigenic
GCF_900684045.1	case	toxigenic
GCF_900684055.1	case	toxigenic
GCF_900684065.1	case	toxigenic
GCF_900684125.1	case	toxigenic
GCF_900684135.1	case	toxigenic
GCF_900684165.1	case	toxigenic
GCF_900684305.1	case	toxigenic
GCF_900685245.1	case	toxigenic
GCF_900685255.1	case	toxigenic
GCF_900685285.1	case	toxigenic
GCF_900685585.1	case	toxigenic
GCF_900685905.1	case	toxigenic
GCF_900686325.1	case	toxigenic
GCF_900686855.1	case	toxigenic
GCF_900687005.1	case	toxigenic
GCF_900687115.1	case	toxigenic
GCF_900687125.1	case	toxigenic
GCF_900687235.1	case	toxigenic
GCF_900687265.1	case	toxigenic
GCF_900687285.1	case	toxigenic
GCF_900687405.1	case	toxigenic
GCF_900687475.1	case	toxigenic
GCF_900687565.1	case	toxigenic
GCF_900687575.1	case	toxigenic
GCF_900687595.1	case	toxigenic
GCF_900687605.1	control	non-toxigenic
GCF_900687645.1	case	toxigenic
GCF_900687655.1	case	toxigenic
GCF_900687665.1	case	toxigenic
GCF_900687715.1	control	non-toxigenic
GCF_900687725.1	case	toxigenic
GCF_900687775.1	case	toxigenic
GCF_900687785.1	control	non-toxigenic
GCF_900687825.1	control	non-toxigenic
GCF_900687915.1	control	non-toxigenic
GCF_900687925.1	case	toxigenic
GCF_900687935.1	control	non-toxigenic
GCF_900687955.1	case	toxigenic
GCF_900687965.1	case	toxigenic
GCF_900687975.1	case	toxigenic
GCF_900688075.1	control	non-toxigenic
GCF_900688085.1	case	toxigenic
GCF_900688105.1	control	non-toxigenic
GCF_900688195.1	case	toxigenic
GCF_900688205.1	case	toxigenic
GCF_900688245.1	case	toxigenic
GCF_900688265.1	case	toxigenic
GCF_900688305.1	case	toxigenic
GCF_900688315.1	control	non-toxigenic
GCF_900688445.1	case	toxigenic
GCF_900688505.1	case	toxigenic
GCF_900688535.1	case	toxigenic
GCF_900688565.1	control	non-toxigenic
GCF_900688705.1	case	toxigenic
GCF_900688715.1	case	toxigenic
GCF_900688755.1	case	toxigenic
GCF_900688775.1	case	toxigenic
GCF_900688815.1	case	toxigenic
GCF_900688835.1	case	toxigenic
GCF_900688855.1	case	toxigenic
GCF_900688885.1	case	toxigenic
GCF_900688895.1	case	toxigenic
GCF_900688915.1	case	toxigenic
GCF_900688925.1	case	toxigenic
GCF_900689015.1	case	toxigenic
GCF_900689035.1	case	toxigenic
GCF_900689405.1	case	toxigenic
GCF_900689435.1	case	toxigenic
GCF_900689605.1	case	toxigenic
GCF_900689655.1	case	toxigenic
GCF_900689705.1	control	non-toxigenic
GCF_900689735.1	control	non-toxigenic
GCF_900689745.1	control	non-toxigenic
GCF_900689765.1	case	toxigenic
GCF_900689775.1	case	toxigenic
GCF_900689825.1	case	toxigenic
GCF_900689835.1	case	toxigenic
GCF_900689945.1	case	toxigenic
GCF_900689965.1	case	toxigenic
GCF_900690005.1	case	toxigenic
GCF_900690015.1	case	toxigenic
GCF_900690065.1	case	toxigenic
GCF_900690085.1	case	toxigenic
GCF_900690145.1	case	toxigenic
GCF_900690155.1	case	toxigenic
GCF_900690175.1	case	toxigenic
GCF_900690335.1	case	toxigenic
GCF_900690365.1	case	toxigenic
GCF_900690385.1	case	toxigenic
GCF_900690395.1	case	toxigenic
GCF_900690415.1	case	toxigenic
GCF_900690425.1	case	toxigenic
GCF_900690435.1	case	toxigenic
GCF_900690455.1	case	toxigenic
GCF_900690475.1	case	toxigenic
GCF_900690495.1	case	toxigenic
GCF_900690515.1	case	toxigenic
GCF_900690535.1	case	toxigenic
GCF_900690625.1	case	toxigenic
GCF_900690635.1	case	toxigenic
GCF_900690645.1	case	toxigenic
GCF_900690695.1	case	toxigenic
GCF_900691745.1	case	toxigenic
GCF_900691755.1	case	toxigenic
GCF_900691805.1	case	toxigenic
GCF_900691815.1	case	toxigenic
GCF_900691835.1	case	toxigenic
GCF_900691855.1	control	non-toxigenic
GCF_900691875.1	case	toxigenic
GCF_900691885.1	control	non-toxigenic
GCF_900691915.1	control	non-toxigenic
GCF_900691945.1	control	non-toxigenic
GCF_900691955.1	control	non-toxigenic
GCF_900691975.1	case	toxigenic
GCF_900691985.1	case	toxigenic
GCF_900692015.1	control	non-toxigenic
GCF_900692075.1	case	toxigenic
GCF_900692085.1	case	toxigenic
GCF_900692125.1	case	toxigenic
GCF_900692135.1	case	toxigenic
GCF_900692155.1	case	toxigenic
GCF_900692175.1	case	toxigenic
GCF_900692205.1	case	toxigenic
GCF_900692215.1	case	toxigenic
GCF_900692235.1	case	toxigenic
GCF_900692255.1	case	toxigenic
GCF_900692265.1	case	toxigenic
GCF_900692275.1	case	toxigenic
GCF_900692285.1	case	toxigenic
GCF_900692295.1	case	toxigenic
GCF_900692305.1	case	toxigenic
GCF_900692315.1	case	toxigenic
GCF_900692325.1	case	toxigenic
GCF_900692345.1	case	toxigenic
GCF_900744365.1	case	toxigenic
GCF_900744445.1	case	toxigenic
GCF_900744455.1	case	toxigenic
GCF_900744495.1	case	toxigenic
GCF_900744565.1	case	toxigenic
GCF_901002025.1	case	toxigenic
GCF_901002035.1	case	toxigenic
GCF_901002045.1	case	toxigenic
GCF_901002065.1	case	toxigenic
GCF_901002085.1	case	toxigenic
GCF_901002095.1	case	toxigenic
GCF_901002135.1	case	toxigenic
GCF_901002485.1	case	toxigenic
GCF_901002495.1	case	toxigenic
GCF_901002505.1	case	toxigenic
GCF_901002525.1	case	toxigenic
GCF_901002535.1	case	toxigenic
GCF_901002545.1	case	toxigenic
GCF_901002555.1	case	toxigenic
GCF_901002565.1	case	toxigenic
GCF_901002575.1	case	toxigenic
GCF_901002585.1	case	toxigenic
GCF_901002595.1	case	toxigenic
GCF_901002605.1	case	toxigenic
GCF_901002625.1	case	toxigenic
GCF_901002635.1	case	toxigenic
GCF_901002645.1	case	toxigenic
GCF_901002655.1	case	toxigenic
GCF_901002665.1	case	toxigenic
GCF_901002675.1	case	toxigenic
GCF_901002685.1	case	toxigenic
GCF_901004475.1	case	toxigenic
GCF_901004485.1	case	toxigenic
GCF_901004495.1	case	toxigenic
GCF_901004505.1	case	toxigenic
GCF_901004515.1	control	non-toxigenic
GCF_901004545.1	case	toxigenic
GCF_901004555.1	case	toxigenic
GCF_901004565.1	case	toxigenic
GCF_901004575.1	control	non-toxigenic
GCF_901004585.1	case	toxigenic
GCF_901004605.1	control	non-toxigenic
GCF_901004615.1	control	non-toxigenic
GCF_901004625.1	case	toxigenic
GCF_901004635.1	case	toxigenic
GCF_901004645.1	case	toxigenic
GCF_901004655.1	case	toxigenic
GCF_901004665.1	case	toxigenic
GCF_901004675.1	case	toxigenic
GCF_901004685.1	case	toxigenic
GCF_901004695.1	case	toxigenic
GCF_901004705.1	case	toxigenic
GCF_901004715.1	case	toxigenic
GCF_901004725.1	case	toxigenic
GCF_901004735.1	case	toxigenic
GCF_901004745.1	case	toxigenic
GCF_901004755.1	control	non-toxigenic
GCF_901004765.1	control	non-toxigenic
GCF_901004775.1	control	non-toxigenic
GCF_901004785.1	case	toxigenic
GCF_901004795.1	case	toxigenic
GCF_901004805.1	control	non-toxigenic
GCF_901004815.1	case	toxigenic
GCF_901004835.1	case	toxigenic
GCF_901004865.1	case	toxigenic
GCF_901004875.1	case	toxigenic
GCF_901004885.1	case	toxigenic
GCF_901004895.1	case	toxigenic
GCF_901004905.1	case	toxigenic
GCF_901004925.1	case	toxigenic
GCF_901004935.1	case	toxigenic
GCF_901004945.1	control	non-toxigenic
GCF_901004955.1	case	toxigenic
GCF_901004965.1	case	toxigenic
GCF_901004975.1	case	toxigenic
GCF_901004985.1	case	toxigenic
GCF_901004995.1	case	toxigenic
GCF_901005005.1	case	toxigenic
GCF_901005025.1	case	toxigenic
GCF_901005035.1	case	toxigenic
GCF_901005755.1	case	toxigenic
GCF_901005785.1	case	toxigenic
GCF_901005795.1	case	toxigenic
GCF_901005805.1	case	toxigenic
GCF_901005815.1	case	toxigenic
GCF_901005825.1	case	toxigenic
GCF_901005835.1	case	toxigenic
GCF_901005845.1	case	toxigenic
GCF_901005855.1	case	toxigenic
GCF_901005865.1	case	toxigenic
GCF_901005875.1	case	toxigenic
GCF_901005885.1	case	toxigenic
GCF_901005895.1	case	toxigenic
GCF_901005905.1	case	toxigenic
GCF_901005915.1	case	toxigenic
GCF_901005925.1	case	toxigenic
GCF_901005935.1	case	toxigenic
GCF_901005945.1	case	toxigenic
GCF_901005955.1	case	toxigenic
GCF_901005965.1	case	toxigenic
GCF_901005975.1	case	toxigenic
GCF_901005985.1	case	toxigenic
GCF_901005995.1	case	toxigenic
GCF_901006005.1	case	toxigenic
GCF_901006015.1	case	toxigenic
GCF_901006025.1	case	toxigenic
GCF_901006035.1	case	toxigenic
GCF_901006045.1	case	toxigenic
GCF_901006055.1	case	toxigenic
GCF_901006065.1	case	toxigenic
GCF_901006075.1	case	toxigenic
GCF_901006085.1	case	toxigenic
GCF_901006095.1	case	toxigenic
GCF_901006105.1	case	toxigenic
GCF_901006115.1	case	toxigenic
GCF_901006125.1	case	toxigenic
GCF_901006135.1	case	toxigenic
GCF_901006145.1	case	toxigenic
GCF_901006155.1	case	toxigenic
GCF_901006165.1	case	toxigenic
GCF_901006175.1	case	toxigenic
GCF_901006185.1	case	toxigenic
GCF_901006195.1	case	toxigenic
GCF_901006205.1	case	toxigenic
GCF_901006215.1	case	toxigenic
GCF_901006225.1	case	toxigenic
GCF_901006235.1	case	toxigenic
GCF_901006245.1	case	toxigenic
GCF_901006255.1	case	toxigenic
GCF_901006265.1	case	toxigenic
GCF_901006275.1	case	toxigenic
GCF_901006285.1	case	toxigenic
GCF_901006295.1	case	toxigenic
GCF_901006305.1	case	toxigenic
GCF_901006315.1	case	toxigenic
GCF_901006325.1	case	toxigenic
GCF_901006335.1	case	toxigenic
GCF_901006345.1	case	toxigenic
GCF_901006355.1	case	toxigenic
GCF_901006365.1	case	toxigenic
GCF_901006375.1	case	toxigenic
GCF_901006385.1	case	toxigenic
GCF_901006395.1	case	toxigenic
GCF_901006415.1	case	toxigenic
GCF_901006425.1	case	toxigenic
GCF_901006435.1	case	toxigenic
GCF_901006445.1	case	toxigenic
GCF_901006475.1	case	toxigenic
GCF_901523085.1	case	toxigenic
GCF_902386365.1	case	toxigenic
GCF_902806655.1	case	toxigenic
GCF_902806665.1	case	toxigenic
GCF_902806675.1	case	toxigenic
GCF_902806705.1	case	toxigenic
GCF_903181475.1	case	toxigenic
GCF_944989955.1	case	toxigenic
GCA_000003215.1_ASM321v1_genomic	case	toxigenic
GCA_000009205.2_ASM920v2_genomic	case	toxigenic
GCA_000027105.1_ASM2710v1_genomic	case	toxigenic
GCA_000085225.1_ASM8522v1_genomic	case	toxigenic
GCA_000152665.1_ASM15266v1_genomic	case	toxigenic
GCA_000154625.1_ASM15462v1_genomic	case	toxigenic
GCA_000154645.1_ASM15464v1_genomic	case	toxigenic
GCA_000154665.1_ASM15466v1_genomic	case	toxigenic
GCA_000154685.1_cdqaf_genomic	case	toxigenic
GCA_000155025.1_cduab_genomic	case	toxigenic
GCA_000155045.1_cdeaa_genomic	case	toxigenic
GCA_000155065.1_ASM15506v1_genomic	case	toxigenic
GCA_000164175.1_ASM16417v1_genomic	case	toxigenic
GCA_000164655.1_ASM16465v1_genomic	case	toxigenic
GCA_000193695.2_ASM19369v2_genomic	control	non-toxigenic
GCA_000210395.1_ASM21039v1_genomic	case	toxigenic
GCA_000210415.1_ASM21041v1_genomic	case	toxigenic
GCA_000210435.1_ASM21043v1_genomic	case	toxigenic
GCA_000210455.1_ASM21045v1_genomic	case	toxigenic
GCA_000211235.1_ASM21123v1_genomic	case	toxigenic
GCA_000235825.1_ASM23582v1_genomic	case	toxigenic
GCA_000235925.1_ASM23592v1_genomic	case	toxigenic
GCA_000242355.2_ASM24235v2_genomic	control	non-toxigenic
GCA_000270485.1_ASM27048v1_genomic	case	toxigenic
GCA_000438845.1_ASM43884v1_genomic	case	toxigenic
GCA_000448725.2_ASM44872v2_genomic	case	toxigenic
GCA_000448745.2_ASM44874v2_genomic	case	toxigenic
GCA_000448765.2_ASM44876v2_genomic	control	non-toxigenic
GCA_000448865.2_ASM44886v2_genomic	case	toxigenic
GCA_000448925.2_ASM44892v2_genomic	case	toxigenic
GCA_000448945.2_ASM44894v2_genomic	case	toxigenic
GCA_000448965.2_ASM44896v2_genomic	case	toxigenic
GCA_000448985.2_ASM44898v2_genomic	case	toxigenic
GCA_000449045.2_ASM44904v2_genomic	control	non-toxigenic
GCA_000449065.2_ASM44906v2_genomic	case	toxigenic
GCA_000449125.2_ASM44912v2_genomic	case	toxigenic
GCA_000449165.2_ASM44916v2_genomic	case	toxigenic
GCA_000449245.2_ASM44924v2_genomic	case	toxigenic
GCA_000449305.2_ASM44930v2_genomic	case	toxigenic
GCA_000449345.2_ASM44934v2_genomic	case	toxigenic
GCA_000449365.2_ASM44936v2_genomic	case	toxigenic
GCA_000449445.2_ASM44944v2_genomic	case	toxigenic
GCA_000449465.2_ASM44946v2_genomic	case	toxigenic
GCA_000449485.2_ASM44948v2_genomic	control	non-toxigenic
GCA_000449505.2_ASM44950v2_genomic	case	toxigenic
GCA_000449545.2_ASM44954v2_genomic	control	non-toxigenic
GCA_000449565.2_ASM44956v2_genomic	case	toxigenic
GCA_000449585.2_ASM44958v2_genomic	case	toxigenic
GCA_000449665.2_ASM44966v2_genomic	case	toxigenic
GCA_000449685.2_ASM44968v2_genomic	case	toxigenic
GCA_000449705.2_ASM44970v2_genomic	control	non-toxigenic
GCA_000449745.1_ASM44974v1_genomic	case	toxigenic
GCA_000449785.2_ASM44978v2_genomic	control	non-toxigenic
GCA_000449805.2_ASM44980v2_genomic	case	toxigenic
GCA_000449825.2_ASM44982v2_genomic	case	toxigenic
GCA_000449905.2_ASM44990v2_genomic	case	toxigenic
GCA_000449925.2_ASM44992v2_genomic	case	toxigenic
GCA_000449965.2_ASM44996v2_genomic	case	toxigenic
GCA_000449985.2_ASM44998v2_genomic	case	toxigenic
GCA_000450005.2_ASM45000v2_genomic	case	toxigenic
GCA_000450025.2_ASM45002v2_genomic	case	toxigenic
GCA_000450045.2_ASM45004v2_genomic	case	toxigenic
GCA_000450065.2_ASM45006v2_genomic	case	toxigenic
GCA_000450085.2_ASM45008v2_genomic	control	non-toxigenic
GCA_000450105.2_ASM45010v2_genomic	control	non-toxigenic
GCA_000450125.1_ASM45012v1_genomic	case	toxigenic
GCA_000450145.2_ASM45014v2_genomic	case	toxigenic
GCA_000450165.2_ASM45016v2_genomic	case	toxigenic
GCA_000450185.2_ASM45018v2_genomic	case	toxigenic
GCA_000450205.2_ASM45020v2_genomic	case	toxigenic
GCA_000450225.2_ASM45022v2_genomic	case	toxigenic
GCA_000450245.2_ASM45024v2_genomic	case	toxigenic
GCA_000450265.2_ASM45026v2_genomic	case	toxigenic
GCA_000450305.2_ASM45030v2_genomic	case	toxigenic
GCA_000450325.2_ASM45032v2_genomic	case	toxigenic
GCA_000450365.2_ASM45036v2_genomic	control	non-toxigenic
GCA_000450385.2_ASM45038v2_genomic	case	toxigenic
GCA_000450405.2_ASM45040v2_genomic	case	toxigenic
GCA_000450485.2_ASM45048v2_genomic	control	non-toxigenic
GCA_000450565.2_ASM45056v2_genomic	case	toxigenic
GCA_000450645.2_ASM45064v2_genomic	case	toxigenic
GCA_000450725.2_ASM45072v2_genomic	case	toxigenic
GCA_000450745.2_ASM45074v2_genomic	case	toxigenic
GCA_000450785.2_ASM45078v2_genomic	case	toxigenic
GCA_000450825.2_ASM45082v2_genomic	case	toxigenic
GCA_000450845.2_ASM45084v2_genomic	case	toxigenic
GCA_000450865.2_ASM45086v2_genomic	case	toxigenic
GCA_000450905.2_ASM45090v2_genomic	case	toxigenic
GCA_000450925.2_ASM45092v2_genomic	case	toxigenic
GCA_000451065.2_ASM45106v2_genomic	case	toxigenic
GCA_000451105.2_ASM45110v2_genomic	case	toxigenic
GCA_000451185.2_ASM45118v2_genomic	case	toxigenic
GCA_000451205.2_ASM45120v2_genomic	case	toxigenic
GCA_000451245.2_ASM45124v2_genomic	case	toxigenic
GCA_000451305.2_ASM45130v2_genomic	case	toxigenic
GCA_000451385.2_ASM45138v2_genomic	control	non-toxigenic
GCA_000451425.2_ASM45142v2_genomic	case	toxigenic
GCA_000451505.2_ASM45150v2_genomic	control	non-toxigenic
GCA_000451525.2_ASM45152v2_genomic	case	toxigenic
GCA_000451545.2_ASM45154v2_genomic	control	non-toxigenic
GCA_000451665.2_ASM45166v2_genomic	case	toxigenic
GCA_000451685.2_ASM45168v2_genomic	case	toxigenic
GCA_000451725.2_ASM45172v2_genomic	case	toxigenic
GCA_000451765.1_ASM45176v1_genomic	control	non-toxigenic
GCA_000451785.2_ASM45178v2_genomic	case	toxigenic
GCA_000451805.1_ASM45180v1_genomic	case	toxigenic
GCA_000451825.1_ASM45182v1_genomic	control	non-toxigenic
GCA_000451845.2_ASM45184v2_genomic	case	toxigenic
GCA_000451865.2_ASM45186v2_genomic	control	non-toxigenic
GCA_000451905.2_ASM45190v2_genomic	case	toxigenic
GCA_000451925.2_ASM45192v2_genomic	case	toxigenic
GCA_000451965.2_ASM45196v2_genomic	control	non-toxigenic
GCA_000451985.1_ASM45198v1_genomic	control	non-toxigenic
GCA_000452005.1_ASM45200v1_genomic	case	toxigenic
GCA_000452025.2_ASM45202v2_genomic	control	non-toxigenic
GCA_000452045.2_ASM45204v2_genomic	case	toxigenic
GCA_000452065.2_ASM45206v2_genomic	case	toxigenic
GCA_000452105.2_ASM45210v2_genomic	case	toxigenic
GCA_000452125.2_ASM45212v2_genomic	case	toxigenic
GCA_000452145.1_ASM45214v1_genomic	case	toxigenic
GCA_000452165.2_ASM45216v2_genomic	case	toxigenic
GCA_000452205.2_ASM45220v2_genomic	case	toxigenic
GCA_000452265.2_ASM45226v2_genomic	control	non-toxigenic
GCA_000452285.2_ASM45228v2_genomic	control	non-toxigenic
GCA_000452305.2_ASM45230v2_genomic	control	non-toxigenic
GCA_000452325.2_ASM45232v2_genomic	control	non-toxigenic
GCA_000452345.2_ASM45234v2_genomic	case	toxigenic
GCA_000452405.2_ASM45240v2_genomic	case	toxigenic
GCA_000452425.2_ASM45242v2_genomic	case	toxigenic
GCA_000473565.2_ASM47356v2_genomic	case	toxigenic
GCA_000473585.2_ASM47358v2_genomic	case	toxigenic
GCA_000473605.2_ASM47360v2_genomic	control	non-toxigenic
GCA_000473625.2_ASM47362v2_genomic	case	toxigenic
GCA_000473645.2_ASM47364v2_genomic	case	toxigenic
GCA_000473665.2_ASM47366v2_genomic	case	toxigenic
GCA_000473685.2_ASM47368v2_genomic	case	toxigenic
GCA_000473705.2_ASM47370v2_genomic	control	non-toxigenic
GCA_000530325.1_T42_genomic	case	toxigenic
GCA_000530915.1_E13_genomic	case	toxigenic
GCA_000531315.1_E24_genomic	case	toxigenic
GCA_000531385.1_E16_genomic	case	toxigenic
GCA_000531625.1_CD002_genomic	case	toxigenic
GCA_000531695.1_E9_genomic	control	non-toxigenic
GCA_000531715.1_T61_genomic	case	toxigenic
GCA_000531785.1_E19_genomic	case	toxigenic
GCA_000586575.1_WHS13_S12_genomic	control	non-toxigenic
GCA_000632735.1_P1_genomic	control	non-toxigenic
GCA_000821005.1_CII7xCD13A_genomic	control	non-toxigenic
GCA_000821025.1_F17xCD13A_genomic	control	non-toxigenic
GCA_000826625.2_G46R2_Q2_genomic	case	toxigenic
GCA_000828225.1_ASM82822v1_genomic	case	toxigenic
GCA_000828235.1_ASM82823v1_genomic	case	toxigenic
GCA_000828245.1_ASM82824v1_genomic	case	toxigenic
GCA_000828325.1_ASM82832v1_genomic	case	toxigenic
GCA_000932055.2_ASM93205v2_genomic	case	toxigenic
GCA_000935985.1_7032985_genomic	control	non-toxigenic
GCA_000939295.1_7032994_genomic	control	non-toxigenic
GCA_000940315.1_7032989_genomic	control	non-toxigenic
GCA_000949855.1_ASM94985v1_genomic	case	toxigenic
GCA_000953275.1_CD630DERM_genomic	case	toxigenic
GCA_001010825.1_ASM101082v1_genomic	case	toxigenic
GCA_001077535.2_ASM107753v2_genomic	case	toxigenic
GCA_001192735.1_ASM119273v1_genomic	control	non-toxigenic
GCA_001263655.1_ASM126365v1_genomic	control	non-toxigenic
GCA_001263675.1_ASM126367v1_genomic	control	non-toxigenic
GCA_001263695.1_ASM126369v1_genomic	control	non-toxigenic
GCA_001447175.1_ASM144717v1_genomic	control	non-toxigenic
GCA_001484885.1_CD26a54Rv1.0_genomic	case	toxigenic
GCA_001484895.1_CD26A54SV1.0_genomic	case	toxigenic
GCA_001577795.1_ASM157779v1_genomic	case	toxigenic
GCA_001757585.1_ASM175758v1_genomic	control	non-toxigenic
GCA_001757605.1_ASM175760v1_genomic	control	non-toxigenic
GCA_001757615.1_ASM175761v1_genomic	control	non-toxigenic
GCA_001757625.1_ASM175762v1_genomic	control	non-toxigenic
GCA_001913915.1_ASM191391v1_genomic	case	toxigenic
GCA_001971825.1_ASM197182v1_genomic	case	toxigenic
GCA_001971835.1_ASM197183v1_genomic	case	toxigenic
GCA_001971865.1_ASM197186v1_genomic	case	toxigenic
GCA_001971875.1_ASM197187v1_genomic	case	toxigenic
GCA_001971905.1_ASM197190v1_genomic	case	toxigenic
GCA_001971925.1_ASM197192v1_genomic	case	toxigenic
GCA_001971935.1_ASM197193v1_genomic	case	toxigenic
GCA_001971945.1_ASM197194v1_genomic	case	toxigenic
GCA_001971985.1_ASM197198v1_genomic	case	toxigenic
GCA_001972005.1_ASM197200v1_genomic	case	toxigenic
GCA_001972015.1_ASM197201v1_genomic	case	toxigenic
GCA_001972045.1_ASM197204v1_genomic	case	toxigenic
GCA_001972065.1_ASM197206v1_genomic	case	toxigenic
GCA_001972085.1_ASM197208v1_genomic	case	toxigenic
GCA_001972105.1_ASM197210v1_genomic	case	toxigenic
GCA_001972115.1_ASM197211v1_genomic	case	toxigenic
GCA_001972135.1_ASM197213v1_genomic	case	toxigenic
GCA_001972165.1_ASM197216v1_genomic	case	toxigenic
GCA_001972185.1_ASM197218v1_genomic	case	toxigenic
GCA_001972195.1_ASM197219v1_genomic	case	toxigenic
GCA_001984465.1_ASM198446v1_genomic	case	toxigenic
GCA_001995155.1_ASM199515v1_genomic	case	toxigenic
GCA_002007885.1_ASM200788v1_genomic	case	toxigenic
GCA_002073735.2_ASM207373v2_genomic	case	toxigenic
GCA_002080065.1_ASM208006v1_genomic	case	toxigenic
GCA_002082945.2_ASM208294v2_genomic	case	toxigenic
GCA_002082985.2_ASM208298v2_genomic	case	toxigenic
GCA_002165155.1_ASM216515v1_genomic	case	toxigenic
GCA_002165175.1_ASM216517v1_genomic	case	toxigenic
GCA_002234355.1_ASM223435v1_genomic	case	toxigenic
GCA_002300845.1_ASM230084v1_genomic	control	non-toxigenic
GCA_002300915.1_ASM230091v1_genomic	case	toxigenic
GCA_002300995.1_ASM230099v1_genomic	case	toxigenic
GCA_002301025.1_ASM230102v1_genomic	case	toxigenic
GCA_002301075.1_ASM230107v1_genomic	control	non-toxigenic
GCA_002301085.1_ASM230108v1_genomic	case	toxigenic
GCA_002301105.1_ASM230110v1_genomic	control	non-toxigenic
GCA_002301125.1_ASM230112v1_genomic	case	toxigenic
GCA_002301145.1_ASM230114v1_genomic	case	toxigenic
GCA_002301165.1_ASM230116v1_genomic	case	toxigenic
GCA_002301235.1_ASM230123v1_genomic	case	toxigenic
GCA_002301305.1_ASM230130v1_genomic	case	toxigenic
GCA_002301375.1_ASM230137v1_genomic	case	toxigenic
GCA_002301395.1_ASM230139v1_genomic	case	toxigenic
GCA_002301405.1_ASM230140v1_genomic	case	toxigenic
GCA_002301555.1_ASM230155v1_genomic	case	toxigenic
GCA_002301595.1_ASM230159v1_genomic	case	toxigenic
GCA_002301635.1_ASM230163v1_genomic	case	toxigenic
GCA_002301675.1_ASM230167v1_genomic	case	toxigenic
GCA_002301695.1_ASM230169v1_genomic	case	toxigenic
GCA_002301735.1_ASM230173v1_genomic	control	non-toxigenic
GCA_002301835.1_ASM230183v1_genomic	case	toxigenic
GCA_002301905.1_ASM230190v1_genomic	case	toxigenic
GCA_002301945.1_ASM230194v1_genomic	case	toxigenic
GCA_002301955.1_ASM230195v1_genomic	case	toxigenic
GCA_002302005.1_ASM230200v1_genomic	case	toxigenic
GCA_002302055.1_ASM230205v1_genomic	case	toxigenic
GCA_002302085.1_ASM230208v1_genomic	case	toxigenic
GCA_002302145.1_ASM230214v1_genomic	case	toxigenic
GCA_002302185.1_ASM230218v1_genomic	case	toxigenic
GCA_002302205.1_ASM230220v1_genomic	case	toxigenic
GCA_002302285.1_ASM230228v1_genomic	control	non-toxigenic
GCA_002302795.1_ASM230279v1_genomic	case	toxigenic
GCA_002302805.1_ASM230280v1_genomic	case	toxigenic
GCA_002302865.1_ASM230286v1_genomic	control	non-toxigenic
GCA_002302885.1_ASM230288v1_genomic	control	non-toxigenic
GCA_002303045.1_ASM230304v1_genomic	case	toxigenic
GCA_002303125.1_ASM230312v1_genomic	control	non-toxigenic
GCA_002303245.1_ASM230324v1_genomic	case	toxigenic
GCA_002303305.1_ASM230330v1_genomic	case	toxigenic
GCA_002303325.1_ASM230332v1_genomic	case	toxigenic
GCA_002303345.1_ASM230334v1_genomic	case	toxigenic
GCA_002303385.1_ASM230338v1_genomic	control	non-toxigenic
GCA_002303425.1_ASM230342v1_genomic	case	toxigenic
GCA_002303445.1_ASM230344v1_genomic	case	toxigenic
GCA_002303465.1_ASM230346v1_genomic	case	toxigenic
GCA_002303525.1_ASM230352v1_genomic	case	toxigenic
GCA_002303585.1_ASM230358v1_genomic	case	toxigenic
GCA_002303675.1_ASM230367v1_genomic	case	toxigenic
GCA_002303695.1_ASM230369v1_genomic	case	toxigenic
GCA_002304255.1_ASM230425v1_genomic	case	toxigenic
GCA_002304265.1_ASM230426v1_genomic	case	toxigenic
GCA_002304575.1_ASM230457v1_genomic	case	toxigenic
GCA_002335485.1_ASM233548v1_genomic	case	toxigenic
GCA_002812585.1_ASM281258v1_genomic	case	toxigenic
GCA_002812605.1_ASM281260v1_genomic	case	toxigenic
GCA_002812625.1_ASM281262v1_genomic	case	toxigenic
GCA_002812645.1_ASM281264v1_genomic	case	toxigenic
GCA_002891495.1_ASM289149v1_genomic	case	toxigenic
GCA_002891605.1_ASM289160v1_genomic	case	toxigenic
GCA_002891615.1_ASM289161v1_genomic	case	toxigenic
GCA_002940825.1_ASM294082v1_genomic	case	toxigenic
GCA_002945415.1_ASM294541v1_genomic	case	toxigenic
GCA_002945515.1_ASM294551v1_genomic	case	toxigenic
GCA_002945665.1_ASM294566v1_genomic	case	toxigenic
GCA_002945755.1_ASM294575v1_genomic	case	toxigenic
GCA_002945855.1_ASM294585v1_genomic	case	toxigenic
GCA_002945945.1_ASM294594v1_genomic	case	toxigenic
GCA_002946035.1_ASM294603v1_genomic	case	toxigenic
GCA_002946135.1_ASM294613v1_genomic	case	toxigenic
GCA_002946195.1_ASM294619v1_genomic	case	toxigenic
GCA_002946515.2_ASM294651v2_genomic	case	toxigenic
GCA_002946535.2_ASM294653v2_genomic	case	toxigenic
GCA_002946555.2_ASM294655v2_genomic	case	toxigenic
GCA_002954015.1_ASM295401v1_genomic	case	toxigenic
GCA_002954285.1_ASM295428v1_genomic	case	toxigenic
GCA_002954305.1_ASM295430v1_genomic	case	toxigenic
GCA_003013435.1_ASM301343v1_genomic	case	toxigenic
GCA_003095675.1_ASM309567v1_genomic	case	toxigenic
GCA_003095695.1_ASM309569v1_genomic	case	toxigenic
GCA_003313545.1_ASM331354v1_genomic	case	toxigenic
GCA_003313565.1_ASM331356v1_genomic	case	toxigenic
GCA_003313585.1_ASM331358v1_genomic	case	toxigenic
GCA_003324015.1_ASM332401v1_genomic	case	toxigenic
GCA_003324025.1_ASM332402v1_genomic	case	toxigenic
GCA_003324035.1_ASM332403v1_genomic	case	toxigenic
GCA_003326835.1_ASM332683v1_genomic	case	toxigenic
GCA_003326845.1_ASM332684v1_genomic	case	toxigenic
GCA_003326875.1_ASM332687v1_genomic	case	toxigenic
GCA_003326885.1_ASM332688v1_genomic	case	toxigenic
GCA_003326915.1_ASM332691v1_genomic	case	toxigenic
GCA_003326935.1_ASM332693v1_genomic	case	toxigenic
GCA_003326945.1_ASM332694v1_genomic	case	toxigenic
GCA_003326965.1_ASM332696v1_genomic	case	toxigenic
GCA_003326985.1_ASM332698v1_genomic	case	toxigenic
GCA_003327015.1_ASM332701v1_genomic	case	toxigenic
GCA_003327025.1_ASM332702v1_genomic	case	toxigenic
GCA_003327055.1_ASM332705v1_genomic	case	toxigenic
GCA_003327065.1_ASM332706v1_genomic	case	toxigenic
GCA_003327105.1_ASM332710v1_genomic	case	toxigenic
GCA_003327115.1_ASM332711v1_genomic	case	toxigenic
GCA_003327145.1_ASM332714v1_genomic	case	toxigenic
GCA_003327165.1_ASM332716v1_genomic	case	toxigenic
GCA_003327185.1_ASM332718v1_genomic	case	toxigenic
GCA_003327215.1_ASM332721v1_genomic	case	toxigenic
GCA_003327265.1_ASM332726v1_genomic	case	toxigenic
GCA_003327325.1_ASM332732v1_genomic	case	toxigenic
GCA_003327345.1_ASM332734v1_genomic	case	toxigenic
GCA_003327365.1_ASM332736v1_genomic	case	toxigenic
GCA_003327375.1_ASM332737v1_genomic	case	toxigenic
GCA_003328455.1_ASM332845v1_genomic	case	toxigenic
GCA_003456975.1_ASM345697v1_genomic	case	toxigenic
GCA_003457015.1_ASM345701v1_genomic	case	toxigenic
GCA_003457035.1_ASM345703v1_genomic	case	toxigenic
GCA_003481905.1_ASM348190v1_genomic	control	non-toxigenic
GCA_003481965.1_ASM348196v1_genomic	case	toxigenic
GCA_003482035.1_ASM348203v1_genomic	case	toxigenic
GCA_003482065.1_ASM348206v1_genomic	control	non-toxigenic
GCA_003482125.1_ASM348212v1_genomic	control	non-toxigenic
GCA_003482165.1_ASM348216v1_genomic	case	toxigenic
GCA_003482225.1_ASM348222v1_genomic	control	non-toxigenic
GCA_003482255.1_ASM348225v1_genomic	case	toxigenic
GCA_003482305.1_ASM348230v1_genomic	control	non-toxigenic
GCA_003482325.1_ASM348232v1_genomic	control	non-toxigenic
GCA_003482345.1_ASM348234v1_genomic	case	toxigenic
GCA_003482365.1_ASM348236v1_genomic	case	toxigenic
GCA_003490105.1_ASM349010v1_genomic	case	toxigenic
GCA_003597775.1_ASM359777v1_genomic	case	toxigenic
GCA_003597795.1_ASM359779v1_genomic	case	toxigenic
GCA_003597815.1_ASM359781v1_genomic	case	toxigenic
GCA_003597835.1_ASM359783v1_genomic	case	toxigenic
GCA_003597855.1_ASM359785v1_genomic	case	toxigenic
GCA_003597875.1_ASM359787v1_genomic	case	toxigenic
GCA_003597895.1_ASM359789v1_genomic	case	toxigenic
GCA_003597915.1_ASM359791v1_genomic	case	toxigenic
GCA_003697205.1_ASM369720v1_genomic	case	toxigenic
GCA_003697225.1_ASM369722v1_genomic	case	toxigenic
GCA_003697245.1_ASM369724v1_genomic	case	toxigenic
GCA_003862575.1_ASM386257v1_genomic	case	toxigenic
GCA_003862635.1_ASM386263v1_genomic	case	toxigenic
GCA_003862655.1_ASM386265v1_genomic	case	toxigenic
GCA_003862665.1_ASM386266v1_genomic	case	toxigenic
GCA_003862685.1_ASM386268v1_genomic	case	toxigenic
GCA_003862785.1_ASM386278v1_genomic	case	toxigenic
GCA_003862815.1_ASM386281v1_genomic	case	toxigenic
GCA_003862855.1_ASM386285v1_genomic	case	toxigenic
GCA_003862885.1_ASM386288v1_genomic	case	toxigenic
GCA_003862895.1_ASM386289v1_genomic	case	toxigenic
GCA_003862935.1_ASM386293v1_genomic	control	non-toxigenic
GCA_003862945.1_ASM386294v1_genomic	case	toxigenic
GCA_003862965.1_ASM386296v1_genomic	case	toxigenic
GCA_003862975.1_ASM386297v1_genomic	control	non-toxigenic
GCA_003863035.1_ASM386303v1_genomic	case	toxigenic
GCA_003863055.1_ASM386305v1_genomic	case	toxigenic
GCA_003863135.1_ASM386313v1_genomic	case	toxigenic
GCA_003863145.1_ASM386314v1_genomic	case	toxigenic
GCA_003863155.1_ASM386315v1_genomic	case	toxigenic
GCA_003863205.1_ASM386320v1_genomic	case	toxigenic
[truncated: 10,850 more rows]

## Sheet: NICU S. aureus 
Genome	Status	Study	BioSample_Name	BioSample_Accession	SRA_Accession
Staph.bead.244	Non-Cluster 1	She et al	marc.niicuss.276	SAMN54178355	SRR36521839
Staph.bead.738a	Non-Cluster 1	She et al	marc.niicuss.703	SAMN54178403	SRR36521646
Staph.bead.815a	Non-Cluster 1	She et al	marc.niicuss.758	SAMN54178467	SRR36521823
Staph.bead.837a	Non-Cluster 1	She et al	marc.niicuss.774	SAMN54178484	SRR36522002
Staph.beads.893a	Non-Cluster 1	She et al	marc.niicuss.816	SAMN54179157	SRR36521901
Staph.beads.913a	Non-Cluster 1	She et al	marc.niicuss.831	SAMN54179172	SRR36521884
Staph.beads.930a	Non-Cluster 1	She et al	marc.niicuss.846	SAMN54179187	SRR36521868
Staph.beads.889a	Non-Cluster 1	She et al	marc.niicuss.812	SAMN54179153	SRR36521905
marc.bacteremia.2406	Non-Cluster 1	She et al	marc.bacteremia.2406	SAMN46530918	SRR36512238
Staph.beads.972a	Non-Cluster 1	She et al	marc.niicuss.879	SAMN54179220	SRR36521753
marc.bacteremia.1297.a	Non-Cluster 1	She et al	marc.bacteremia.1297.a	SAMN46530728	SRR36512167
marc.bacteremia.1298.a	Non-Cluster 1	She et al	marc.bacteremia.1298.a	SAMN46530729	SRR36512166
marc.bacteremia.1308.a	Non-Cluster 1	She et al	marc.bacteremia.1308.a	SAMN46530730	SRR36512165
Staph.bead.766a	Non-Cluster 1	She et al	marc.niicuss.723	SAMN54178426	SRR36521401
Staph.beads.579	Non-Cluster 1	She et al	marc.niicuss.560	SAMN54178956	SRR36521616
Staph.beads.388	Non-Cluster 1	She et al	marc.niicuss.387	SAMN54178622	SRR36521946
Staph.beads.286	Non-Cluster 1	She et al	marc.niicuss.306	SAMN54178541	SRR36521964
Staph.beads.288	Non-Cluster 1	She et al	marc.niicuss.307	SAMN54178542	SRR36522190
Staph.beads.564	Non-Cluster 1	She et al	marc.niicuss.548	SAMN54178944	SRR36522102
marc.bacteremia.1091.a	Non-Cluster 1	She et al	marc.bacteremia.1091.a	SAMN46530689	SRR36511971
marc.bacteremia.1092.a	Non-Cluster 1	She et al	marc.bacteremia.1092.a	SAMN46530690	SRR36511970
marc.bacteremia.1096.a	Non-Cluster 1	She et al	marc.bacteremia.1096.a	SAMN46530691	SRR36511968
marc.bacteremia.241.a	Non-Cluster 1	She et al	marc.bacteremia.241.a	SAMN46530919	SRR36512237
marc.bacteremia.243.a	Non-Cluster 1	She et al	marc.bacteremia.243.a	SAMN46530922	SRR36512208
marc.bacteremia.244.a	Non-Cluster 1	She et al	marc.bacteremia.244.a	SAMN46530925	SRR36512205
marc.bacteremia.246.a	Non-Cluster 1	She et al	marc.bacteremia.246.a	SAMN46530929	SRR36512201
marc.bacteremia.250.a	Non-Cluster 1	She et al	marc.bacteremia.250.a	SAMN46530937	SRR36512192
marc.bacteremia.257.a	Non-Cluster 1	She et al	marc.bacteremia.257.a	SAMN46530949	SRR36512018
marc.bacteremia.270.a	Non-Cluster 1	She et al	marc.bacteremia.270.a	SAMN46530957	SRR36512009
Staph.bead.10	Non-Cluster 1	She et al	marc.niicuss.92	SAMN54178142	SRR36522035
Staph.bead.119	Non-Cluster 1	She et al	marc.niicuss.178	SAMN54178159	SRR36522016
Staph.bead.120	Non-Cluster 1	She et al	marc.niicuss.179	SAMN54178161	SRR36522014
Staph.bead.122	Non-Cluster 1	She et al	marc.niicuss.181	SAMN54178163	SRR36522012
Staph.bead.123	Non-Cluster 1	She et al	marc.niicuss.182	SAMN54178164	SRR36521559
Staph.bead.132	Non-Cluster 1	She et al	marc.niicuss.187	SAMN54178170	SRR36521553
Staph.bead.140	Non-Cluster 1	She et al	marc.niicuss.193	SAMN54178177	SRR36521545
Staph.bead.167	Non-Cluster 1	She et al	marc.niicuss.215	SAMN54178201	SRR36521518
Staph.bead.168	Non-Cluster 1	She et al	marc.niicuss.216	SAMN54178202	SRR36521517
Staph.bead.2	Non-Cluster 1	She et al	marc.niicuss.84	SAMN54178228	SRR36521488
Staph.bead.207	Non-Cluster 1	She et al	marc.niicuss.246	SAMN54178235	SRR36521480
Staph.bead.234	Non-Cluster 1	She et al	marc.niicuss.268	SAMN54178258	SRR36522200
Staph.bead.237	Non-Cluster 1	She et al	marc.niicuss.270	SAMN54178260	SRR36522198
Staph.bead.3	Non-Cluster 1	She et al	marc.niicuss.85	SAMN54178363	SRR36521538
Staph.bead.7	Non-Cluster 1	She et al	marc.niicuss.89	SAMN54178400	SRR36521853
Staph.bead.8	Non-Cluster 1	She et al	marc.niicuss.90	SAMN54178450	SRR36521471
Staph.beads.275	Non-Cluster 1	She et al	marc.niicuss.299	SAMN54178534	SRR36521971
Staph.beads.276	Non-Cluster 1	She et al	marc.niicuss.300	SAMN54178535	SRR36521970
Staph.beads.284	Non-Cluster 1	She et al	marc.niicuss.305	SAMN54178540	SRR36521965
Staph.beads.302	Non-Cluster 1	She et al	marc.niicuss.318	SAMN54178553	SRR36522178
Staph.beads.305	Non-Cluster 1	She et al	marc.niicuss.321	SAMN54178556	SRR36522173
Staph.beads.334	Non-Cluster 1	She et al	marc.niicuss.343	SAMN54178578	SRR36522149
Staph.beads.346	Non-Cluster 1	She et al	marc.niicuss.353	SAMN54178588	SRR36521785
Staph.beads.424	Non-Cluster 1	She et al	marc.niicuss.422	SAMN54178818	SRR36521720
Staph.beads.458	Non-Cluster 1	She et al	marc.niicuss.452	SAMN54178848	SRR36521687
Staph.beads.519	Non-Cluster 1	She et al	marc.niicuss.506	SAMN54178902	SRR36521652
marc.bacteremia.2477	Non-Cluster 1	She et al	marc.bacteremia.2477	SAMN46530931	SRR36512198
marc.bacteremia.2480	Non-Cluster 1	She et al	marc.bacteremia.2480	SAMN46530932	SRR36512197
marc.bacteremia.2484	Non-Cluster 1	She et al	marc.bacteremia.2484	SAMN46530933	SRR36512196
marc.bacteremia.2488	Non-Cluster 1	She et al	marc.bacteremia.2488	SAMN46530934	SRR36512195
NIICU.Sau.1041	Non-Cluster 1	She et al	marc.niicuss.940	SAMN54178015	SRR36521593
NIICU.Sau.1046	Non-Cluster 1	She et al	marc.niicuss.944	SAMN54178019	SRR36521589
NIICU.Sau.1078	Non-Cluster 1	She et al	marc.niicuss.973	SAMN54178048	SRR36522241
marc.bacteremia.309.a	Non-Cluster 1	She et al	marc.bacteremia.309.a	SAMN46531091	SRR36512235
marc.bacteremia.319.a	Non-Cluster 1	She et al	marc.bacteremia.319.a	SAMN46531094	SRR36512040
marc.bacteremia.331.a	Non-Cluster 1	She et al	marc.bacteremia.331.a	SAMN46531099	SRR36512000
marc.bacteremia.333.a	Non-Cluster 1	She et al	marc.bacteremia.333.a	SAMN46531100	SRR36511989
marc.bacteremia.338.a	Non-Cluster 1	She et al	marc.bacteremia.338.a	SAMN46531103	SRR36512333
marc.bacteremia.353.a	Non-Cluster 1	She et al	marc.bacteremia.353.a	SAMN46531105	SRR36511958
marc.bacteremia.360.a	Non-Cluster 1	She et al	marc.bacteremia.360.a	SAMN46531106	SRR36512324
marc.bacteremia.366.a	Non-Cluster 1	She et al	marc.bacteremia.366.a	SAMN46531107	SRR36512312
marc.bacteremia.43.a	Non-Cluster 1	She et al	marc.bacteremia.43.a	SAMN46531120	SRR36511911
marc.bacteremia.477.a	Non-Cluster 1	She et al	marc.bacteremia.477.a	SAMN46531134	SRR36512226
marc.bacteremia.48.a	Non-Cluster 1	She et al	marc.bacteremia.48.a	SAMN46531135	SRR36512225
marc.bacteremia.49.a	Non-Cluster 1	She et al	marc.bacteremia.49.a	SAMN46531137	SRR36512222
marc.bacteremia.54.a	Non-Cluster 1	She et al	marc.bacteremia.54.a	SAMN46531151	SRR36512046
marc.bacteremia.55.a	Non-Cluster 1	She et al	marc.bacteremia.55.a	SAMN46531156	SRR36512041
marc.bacteremia.59.a	Non-Cluster 1	She et al	marc.bacteremia.59.a	SAMN46531164	SRR36512032
marc.bacteremia.61.a	Non-Cluster 1	She et al	marc.bacteremia.61.a	SAMN46531169	SRR36512026
marc.bacteremia.66.a	Non-Cluster 1	She et al	marc.bacteremia.66.a	SAMN46531179	SRR36512176
marc.bacteremia.512.a	Non-Cluster 1	She et al	marc.bacteremia.512.a	SAMN46531142	SRR36512217
marc.bacteremia.526.a	Non-Cluster 1	She et al	marc.bacteremia.526.a	SAMN46531147	SRR36512211
marc.bacteremia.602.a	Non-Cluster 1	She et al	marc.bacteremia.602.a	SAMN46531167	SRR36512028
marc.bacteremia.632.a	Non-Cluster 1	She et al	marc.bacteremia.632.a	SAMN46531174	SRR36512182
marc.bacteremia.616.a	Non-Cluster 1	She et al	marc.bacteremia.616.a	SAMN46531173	SRR36512183
marc.bacteremia.614.a	Non-Cluster 1	She et al	marc.bacteremia.614.a	SAMN46531172	SRR36512184
marc.bacteremia.733.a	Non-Cluster 1	She et al	marc.bacteremia.733.a	SAMN46531198	SRR36512105
marc.bacteremia.760.a	Non-Cluster 1	She et al	marc.bacteremia.760.a	SAMN46531203	SRR36512100
marc.bacteremia.762.a	Non-Cluster 1	She et al	marc.bacteremia.762.a	SAMN46531204	SRR36512099
marc.bacteremia.734.a	Non-Cluster 1	She et al	marc.bacteremia.734.a	SAMN46531199	SRR36512104
marc.bacteremia.752.a	Non-Cluster 1	She et al	marc.bacteremia.752.a	SAMN46531201	SRR36512102
marc.bacteremia.754.a	Non-Cluster 1	She et al	marc.bacteremia.754.a	SAMN46531202	SRR36512101
marc.bacteremia.1680.a	Non-Cluster 1	She et al	marc.bacteremia.1680.a	SAMN46530782	SRR36511939
marc.bacteremia.1698.a	Non-Cluster 1	She et al	marc.bacteremia.1698.a	SAMN46530783	SRR36511938
marc.bacteremia.896.a	Non-Cluster 1	She et al	marc.bacteremia.896.a	SAMN46531221	SRR36511984
marc.bacteremia.899.a	Non-Cluster 1	She et al	marc.bacteremia.899.a	SAMN46531222	SRR36511983
marc.bacteremia.917.a	Non-Cluster 1	She et al	marc.bacteremia.917.a	SAMN46531224	SRR36511981
NIICU.Sau.1000	Non-Cluster 1	She et al	marc.niicuss.906	SAMN54177981	SRR36521571
NIICU.Sau.1002	Non-Cluster 1	She et al	marc.niicuss.907	SAMN54177982	SRR36521570
NIICU.Sau.1067	Non-Cluster 1	She et al	marc.niicuss.964	SAMN54178039	SRR36522251
Path_Reg_32	Non-Cluster 1	She et al	marc.niicuss.8	SAMN54178066	SRR36521380
Sta.aur.bead.43	Non-Cluster 1	She et al	marc.niicuss.65	SAMN54178120	SRR36522059
Staph.bead.131	Non-Cluster 1	She et al	marc.niicuss.186	SAMN54178169	SRR36521554
Staph.bead.133	Non-Cluster 1	She et al	marc.niicuss.188	SAMN54178171	SRR36521552
Staph.bead.176	Non-Cluster 1	She et al	marc.niicuss.222	SAMN54178208	SRR36521510
Staph.bead.6	Non-Cluster 1	She et al	marc.niicuss.88	SAMN54178391	SRR36521755
Staph.beads.955a	Non-Cluster 1	She et al	marc.niicuss.863	SAMN54179204	SRR36522124
NIICU.Sau.1007	Non-Cluster 1	She et al	marc.niicuss.912	SAMN54177987	SRR36521563
Staph.beads.867a	Non-Cluster 1	She et al	marc.niicuss.793	SAMN54179100	SRR36522260
Staph.beads.903a	Non-Cluster 1	She et al	marc.niicuss.823	SAMN54179164	SRR36521893
Staph.beads.991a	Non-Cluster 1	She et al	marc.niicuss.897	SAMN54179238	SRR36521734
s.52.ori.yellow	Non-Cluster 1	She et al	s.52.ori.yellow	SAMN46541225	SRR36506473
s.52.SACA.pink.2	Non-Cluster 1	She et al	s.52.SACA.pink.2	SAMN46541226	SRR36506472
Sta.aur.bead.1	Non-Cluster 1	She et al	marc.niicuss.37	SAMN54178095	SRR36522062
Staph.bead.1	Non-Cluster 1	She et al	marc.niicuss.83	SAMN54178141	SRR36522036
Staph.bead.9	Non-Cluster 1	She et al	marc.niicuss.91	SAMN54178506	SRR36521804
Staph.bead.115	Non-Cluster 1	She et al	marc.niicuss.174	SAMN54178155	SRR36522020
Staph.bead.116	Non-Cluster 1	She et al	marc.niicuss.175	SAMN54178156	SRR36522019
Staph.bead.63	Non-Cluster 1	She et al	marc.niicuss.136	SAMN54178395	SRR36521710
Staph.bead.66	Non-Cluster 1	She et al	marc.niicuss.138	SAMN54178397	SRR36521688
Staph.bead.79	Non-Cluster 1	She et al	marc.niicuss.148	SAMN54178443	SRR36521549
Staph.bead.117	Non-Cluster 1	She et al	marc.niicuss.176	SAMN54178157	SRR36522018
Staph.bead.151	Non-Cluster 1	She et al	marc.niicuss.202	SAMN54178187	SRR36521533
Staph.bead.4	Non-Cluster 1	She et al	marc.niicuss.86	SAMN54178373	SRR36522188
Staph.beads.248	Non-Cluster 1	She et al	marc.niicuss.279	SAMN54178514	SRR36521795
Staph.beads.321	Non-Cluster 1	She et al	marc.niicuss.333	SAMN54178568	SRR36522160
Staph.beads.340	Non-Cluster 1	She et al	marc.niicuss.348	SAMN54178583	SRR36522144
Staph.beads.381	Non-Cluster 1	She et al	marc.niicuss.381	SAMN54178616	SRR36521952
Staph.bead.134	Non-Cluster 1	She et al	marc.niicuss.189	SAMN54178172	SRR36521551
Staph.bead.185	Non-Cluster 1	She et al	marc.niicuss.229	SAMN54178216	SRR36521501
Staph.bead.75	Non-Cluster 1	She et al	marc.niicuss.144	SAMN54178413	SRR36522315
Staph.bead.76	Non-Cluster 1	She et al	marc.niicuss.145	SAMN54178420	SRR36521420
Staph.bead.146	Non-Cluster 1	She et al	marc.niicuss.198	SAMN54178182	SRR36521540
Staph.bead.52	Non-Cluster 1	She et al	marc.niicuss.126	SAMN54178384	SRR36521910
Staph.bead.159	Non-Cluster 1	She et al	marc.niicuss.210	SAMN54178195	SRR36521524
Staph.bead.160	Non-Cluster 1	She et al	marc.niicuss.211	SAMN54178197	SRR36521522
Staph.bead.213	Non-Cluster 1	She et al	marc.niicuss.250	SAMN54178240	SRR36521475
Staph.beads.339	Non-Cluster 1	She et al	marc.niicuss.347	SAMN54178582	SRR36522145
Staph.beads.398	Non-Cluster 1	She et al	marc.niicuss.397	SAMN54178632	SRR36521935
marc.bacteremia.1768.a	Non-Cluster 1	She et al	marc.bacteremia.1768.a	SAMN46530792	SRR36512305
marc.bacteremia.1776.a	Non-Cluster 1	She et al	marc.bacteremia.1776.a	SAMN46530796	SRR36512301
marc.bacteremia.1781.a	Non-Cluster 1	She et al	marc.bacteremia.1781.a	SAMN46530798	SRR36512299
marc.bacteremia.1789.a	Non-Cluster 1	She et al	marc.bacteremia.1789.a	SAMN46530800	SRR36512297
marc.bacteremia.1793.a	Non-Cluster 1	She et al	marc.bacteremia.1793.a	SAMN46530801	SRR36512295
marc.bacteremia.1794.a	Non-Cluster 1	She et al	marc.bacteremia.1794.a	SAMN46530802	SRR36512294
marc.bacteremia.1797.a	Non-Cluster 1	She et al	marc.bacteremia.1797.a	SAMN46530803	SRR36512293
marc.bacteremia.1800.a	Non-Cluster 1	She et al	marc.bacteremia.1800.a	SAMN46530804	SRR36512292
marc.bacteremia.1832.a	Non-Cluster 1	She et al	marc.bacteremia.1832.a	SAMN46530808	SRR36512288
Staph.bead.226	Non-Cluster 1	She et al	marc.niicuss.261	SAMN54178251	SRR36522208
Staph.bead.55	Non-Cluster 1	She et al	marc.niicuss.128	SAMN54178386	SRR36521888
Staph.bead.61	Non-Cluster 1	She et al	marc.niicuss.134	SAMN54178393	SRR36521733
Staph.bead.92	Non-Cluster 1	She et al	marc.niicuss.156	SAMN54178507	SRR36521803
Staph.beads.262	Non-Cluster 1	She et al	marc.niicuss.290	SAMN54178525	SRR36521981
Staph.beads.267	Non-Cluster 1	She et al	marc.niicuss.294	SAMN54178529	SRR36521977
Staph.bead.49	Non-Cluster 1	She et al	marc.niicuss.124	SAMN54178381	SRR36521944
Staph.bead.51	Non-Cluster 1	She et al	marc.niicuss.125	SAMN54178383	SRR36521922
Staph.bead.777a	Non-Cluster 1	She et al	marc.niicuss.729	SAMN54178433	SRR36521372
Staph.beads.670	Non-Cluster 1	She et al	marc.niicuss.642	SAMN54179038	SRR36521463
Staph.beads.671	Non-Cluster 1	She et al	marc.niicuss.643	SAMN54179039	SRR36521462
Staph.beads.680	Non-Cluster 1	She et al	marc.niicuss.651	SAMN54179047	SRR36521454
Staph.beads.681	Non-Cluster 1	She et al	marc.niicuss.652	SAMN54179048	SRR36521452
Staph.bead.864a	Non-Cluster 1	She et al	marc.niicuss.791	SAMN54178503	SRR36521808
Staph.beads.886a	Non-Cluster 1	She et al	marc.niicuss.809	SAMN54179150	SRR36521908
Staph.beads.265	Non-Cluster 1	She et al	marc.niicuss.292	SAMN54178527	SRR36521979
Staph.beads.266	Non-Cluster 1	She et al	marc.niicuss.293	SAMN54178528	SRR36521978
Staph.beads.355	Non-Cluster 1	She et al	marc.niicuss.361	SAMN54178596	SRR36521776
Staph.beads.382	Non-Cluster 1	She et al	marc.niicuss.382	SAMN54178617	SRR36521951
Staph.beads.510	Non-Cluster 1	She et al	marc.niicuss.499	SAMN54178895	SRR36521660
Staph.beads.610	Non-Cluster 1	She et al	marc.niicuss.588	SAMN54178984	SRR36522341
Staph.beads.493	Non-Cluster 1	She et al	marc.niicuss.482	SAMN54178878	SRR36521852
Staph.beads.391	Non-Cluster 1	She et al	marc.niicuss.390	SAMN54178625	SRR36521942
Staph.beads.468	Non-Cluster 1	She et al	marc.niicuss.462	SAMN54178858	SRR36521676
Staph.beads.394	Non-Cluster 1	She et al	marc.niicuss.393	SAMN54178628	SRR36521939
Staph.beads.395	Non-Cluster 1	She et al	marc.niicuss.394	SAMN54178629	SRR36521938
Staph.beads.397	Non-Cluster 1	She et al	marc.niicuss.396	SAMN54178631	SRR36521936
Staph.beads.399	Non-Cluster 1	She et al	marc.niicuss.398	SAMN54178633	SRR36521934
Staph.beads.447	Non-Cluster 1	She et al	marc.niicuss.443	SAMN54178839	SRR36521697
Staph.beads.515	Non-Cluster 1	She et al	marc.niicuss.502	SAMN54178898	SRR36521656
Staph.beads.481	Non-Cluster 1	She et al	marc.niicuss.471	SAMN54178867	SRR36521865
Staph.beads.484	Non-Cluster 1	She et al	marc.niicuss.473	SAMN54178869	SRR36521862
marc.bacteremia.1897.a	Non-Cluster 1	She et al	marc.bacteremia.1897.a	SAMN46530821	SRR36512087
marc.bacteremia.1907.a	Non-Cluster 1	She et al	marc.bacteremia.1907.a	SAMN46530823	SRR36512085
marc.bacteremia.1908.a	Non-Cluster 1	She et al	marc.bacteremia.1908.a	SAMN46530824	SRR36512084
marc.bacteremia.1911.a	Non-Cluster 1	She et al	marc.bacteremia.1911.a	SAMN46530827	SRR36512081
marc.bacteremia.1912.a	Non-Cluster 1	She et al	marc.bacteremia.1912.a	SAMN46530828	SRR36512080
marc.bacteremia.1913.a	Non-Cluster 1	She et al	marc.bacteremia.1913.a	SAMN46530829	SRR36512079
marc.bacteremia.1915.a	Non-Cluster 1	She et al	marc.bacteremia.1915.a	SAMN46530830	SRR36512078
marc.bacteremia.1920.a	Non-Cluster 1	She et al	marc.bacteremia.1920.a	SAMN46530831	SRR36512076
marc.bacteremia.1922.a	Non-Cluster 1	She et al	marc.bacteremia.1922.a	SAMN46530832	SRR36512075
marc.bacteremia.1925.a	Non-Cluster 1	She et al	marc.bacteremia.1925.a	SAMN46530833	SRR36512074
marc.bacteremia.1927.a	Non-Cluster 1	She et al	marc.bacteremia.1927.a	SAMN46530834	SRR36512073
marc.bacteremia.1928.a	Non-Cluster 1	She et al	marc.bacteremia.1928.a	SAMN46530835	SRR36511928
marc.bacteremia.1930.a	Non-Cluster 1	She et al	marc.bacteremia.1930.a	SAMN46530836	SRR36511927
Staph.beads.546	Non-Cluster 1	She et al	marc.niicuss.530	SAMN54178926	SRR36521625
Staph.beads.547	Non-Cluster 1	She et al	marc.niicuss.531	SAMN54178927	SRR36521624
Staph.beads.689	Non-Cluster 1	She et al	marc.niicuss.660	SAMN54179056	SRR36521444
Staph.beads.562	Non-Cluster 1	She et al	marc.niicuss.546	SAMN54178942	SRR36522104
Staph.beads.594	Non-Cluster 1	She et al	marc.niicuss.574	SAMN54178970	SRR36521600
Staph.beads.676	Non-Cluster 1	She et al	marc.niicuss.647	SAMN54179043	SRR36521458
Staph.beads.692	Non-Cluster 1	She et al	marc.niicuss.663	SAMN54179059	SRR36521440
Staph.beads.873a	Non-Cluster 1	She et al	marc.niicuss.799	SAMN54179106	SRR36521581
Staph.beads.919a	Non-Cluster 1	She et al	marc.niicuss.837	SAMN54179178	SRR36521878
Staph.beads.923a	Non-Cluster 1	She et al	marc.niicuss.841	SAMN54179182	SRR36521873
Staph.beads.985a	Non-Cluster 1	She et al	marc.niicuss.891	SAMN54179232	SRR36521740
Staph.beads.953a	Non-Cluster 1	She et al	marc.niicuss.861	SAMN54179202	SRR36522126
Staph.beads.961a	Non-Cluster 1	She et al	marc.niicuss.869	SAMN54179210	SRR36521764
Staph.beads.962a	Non-Cluster 1	She et al	marc.niicuss.870	SAMN54179211	SRR36521763
Staph.beads.986a	Non-Cluster 1	She et al	marc.niicuss.892	SAMN54179233	SRR36521739
Staph.beads.650	Non-Cluster 1	She et al	marc.niicuss.626	SAMN54179022	SRR36522298
marc.bacteremia.1730.a	Non-Cluster 1	She et al	marc.bacteremia.1730.a	SAMN46530784	SRR36511937
NIICU.Sau.1018	Non-Cluster 1	She et al	marc.niicuss.922	SAMN54177997	SRR36521408
marc.bacteremia.1945.a	Non-Cluster 1	She et al	marc.bacteremia.1945.a	SAMN46530840	SRR36511923
marc.bacteremia.1946.a	Non-Cluster 1	She et al	marc.bacteremia.1946.a	SAMN46530841	SRR36511921
marc.bacteremia.1950.a	Non-Cluster 1	She et al	marc.bacteremia.1950.a	SAMN46530843	SRR36511919
Staph.beads.949a	Non-Cluster 1	She et al	marc.niicuss.858	SAMN54179199	SRR36522129
Staph.beads.573	Non-Cluster 1	She et al	marc.niicuss.554	SAMN54178950	SRR36521585
NIICU.Sau.1029	Non-Cluster 1	She et al	marc.niicuss.931	SAMN54178006	SRR36521398
marc.bacteremia.2449	Non-Cluster 1	She et al	marc.bacteremia.2449	SAMN46530927	SRR36512203
NIICU.Sau.1027	Non-Cluster 1	She et al	marc.niicuss.930	SAMN54178005	SRR36521399
NIICU.Sau.1026	Non-Cluster 1	She et al	marc.niicuss.929	SAMN54178004	SRR36521400
marc.bacteremia.1152.a	Non-Cluster 1	She et al	marc.bacteremia.1152.a	SAMN46530703	SRR36511955
marc.bacteremia.1347.a	Non-Cluster 1	She et al	marc.bacteremia.1347.a	SAMN46530735	SRR36512159
marc.bacteremia.1357.a	Non-Cluster 1	She et al	marc.bacteremia.1357.a	SAMN46530737	SRR36512157
Staph.beads.545	Non-Cluster 1	She et al	marc.niicuss.529	SAMN54178925	SRR36521626
marc.bacteremia.195.a	Non-Cluster 1	She et al	marc.bacteremia.195.a	SAMN46530842	SRR36511920
marc.bacteremia.234.a	Non-Cluster 1	She et al	marc.bacteremia.234.a	SAMN46530913	SRR36512243
Staph.beads.888a	Non-Cluster 1	She et al	marc.niicuss.811	SAMN54179152	SRR36521906
marc.bacteremia.281.a	Non-Cluster 1	She et al	marc.bacteremia.281.a	SAMN46530960	SRR36512006
Staph.beads.451	Non-Cluster 1	She et al	marc.niicuss.447	SAMN54178843	SRR36521693
Staph.beads.980a	Non-Cluster 1	She et al	marc.niicuss.886	SAMN54179227	SRR36521746
Staph.bead.243	Non-Cluster 1	She et al	marc.niicuss.275	SAMN54178354	SRR36521840
Staph.beads.553	Non-Cluster 1	She et al	marc.niicuss.537	SAMN54178933	SRR36522114
Staph.bead.230	Non-Cluster 1	She et al	marc.niicuss.264	SAMN54178254	SRR36522204
Staph.beads.882a	Non-Cluster 1	She et al	marc.niicuss.806	SAMN54179113	SRR36521573
marc.bacteremia.2514	Non-Cluster 1	She et al	marc.bacteremia.2514	SAMN46530939	SRR36512190
Sta.aur.bead.42	Non-Cluster 1	She et al	marc.niicuss.64	SAMN54178119	SRR36522210
marc.bacteremia.2074	Non-Cluster 1	She et al	marc.bacteremia.2074	SAMN46530868	SRR36512269
marc.bacteremia.2077	Non-Cluster 1	She et al	marc.bacteremia.2077	SAMN46530870	SRR36512267
marc.bacteremia.2093	Non-Cluster 1	She et al	marc.bacteremia.2093	SAMN46530879	SRR36512072
Staph.bead.772a	Non-Cluster 1	She et al	marc.niicuss.728	SAMN54178432	SRR36521383
Staph.bead.832a	Non-Cluster 1	She et al	marc.niicuss.771	SAMN54178481	SRR36522006
Staph.bead.861a	Non-Cluster 1	She et al	marc.niicuss.790	SAMN54178502	SRR36521809
Staph.beads.665	Non-Cluster 1	She et al	marc.niicuss.638	SAMN54179034	SRR36522285
Staph.beads.876a	Non-Cluster 1	She et al	marc.niicuss.801	SAMN54179108	SRR36521578
Staph.beads.908a	Non-Cluster 1	She et al	marc.niicuss.826	SAMN54179167	SRR36521890
Staph.beads.602	Non-Cluster 1	She et al	marc.niicuss.582	SAMN54178978	SRR36522347
Path_Reg_67	Non-Cluster 1	She et al	marc.niicuss.31	SAMN54178089	SRR36522069
Staph.bead.215	Non-Cluster 1	She et al	marc.niicuss.252	SAMN54178242	SRR36521473
Sta.aur.bead.21	Non-Cluster 1	She et al	marc.niicuss.52	SAMN54178105	SRR36522225
NIICU.Sau.1020	Non-Cluster 1	She et al	marc.niicuss.924	SAMN54177999	SRR36521406
Staph.beads.977a	Non-Cluster 1	She et al	marc.niicuss.883	SAMN54179224	SRR36521749
Path_Reg_62	Non-Cluster 1	She et al	marc.niicuss.29	SAMN54178087	SRR36522071
Staph.beads.914a	Non-Cluster 1	She et al	marc.niicuss.832	SAMN54179173	SRR36521883
Sta.aur.bead.12	Non-Cluster 1	She et al	marc.niicuss.45	SAMN54178097	SRR36522060
Staph.beads.389	Non-Cluster 1	She et al	marc.niicuss.388	SAMN54178623	SRR36521945
marc.bacteremia.2264	Non-Cluster 1	She et al	marc.bacteremia.2264	SAMN46530899	SRR36512050
marc.bacteremia.2269	Non-Cluster 1	She et al	marc.bacteremia.2269	SAMN46530900	SRR36512049
marc.bacteremia.2271	Non-Cluster 1	She et al	marc.bacteremia.2271	SAMN46530902	SRR36512255
Staph.beads.926a	Non-Cluster 1	She et al	marc.niicuss.844	SAMN54179185	SRR36521870
NIICU.Sau.1063	Non-Cluster 1	She et al	marc.niicuss.960	SAMN54178035	SRR36522255
NIICU.Sau.1062	Non-Cluster 1	She et al	marc.niicuss.959	SAMN54178034	SRR36522256
marc.bacteremia.2329	Non-Cluster 1	She et al	marc.bacteremia.2329	SAMN46530910	SRR36512247
marc.bacteremia.2340	Non-Cluster 1	She et al	marc.bacteremia.2340	SAMN46530914	SRR36512242
NIICU.Sau.1005	Non-Cluster 1	She et al	marc.niicuss.910	SAMN54177985	SRR36521565
NIICU.Sau.1058	Non-Cluster 1	She et al	marc.niicuss.956	SAMN54178031	SRR36522086
marc.bacteremia.1259.a	Non-Cluster 1	She et al	marc.bacteremia.1259.a	SAMN46530717	SRR36512317
marc.bacteremia.1267.a	Non-Cluster 1	She et al	marc.bacteremia.1267.a	SAMN46530718	SRR36512316
marc.bacteremia.1268.a	Non-Cluster 1	She et al	marc.bacteremia.1268.a	SAMN46530719	SRR36512315
Staph.beads.585	Non-Cluster 1	She et al	marc.niicuss.565	SAMN54178961	SRR36521610
Staph.beads.618	Non-Cluster 1	She et al	marc.niicuss.595	SAMN54178991	SRR36522333
marc.bacteremia.188.a	Non-Cluster 1	She et al	marc.bacteremia.188.a	SAMN46530814	SRR36512096
Staph.beads.944a	Non-Cluster 1	She et al	marc.niicuss.855	SAMN54179196	SRR36522133
Sta.aur.bead.68	Non-Cluster 1	She et al	marc.niicuss.81	SAMN54178136	SRR36522041
marc.bacteremia.113.a	Non-Cluster 1	She et al	marc.bacteremia.113.a	SAMN46530698	SRR36511961
Staph.bead.39	Non-Cluster 1	She et al	marc.niicuss.116	SAMN54178372	SRR36521972
marc.bacteremia.260.a	Non-Cluster 1	She et al	marc.bacteremia.260.a	SAMN46530951	SRR36512015
marc.bacteremia.1813.a	Non-Cluster 1	She et al	marc.bacteremia.1813.a	SAMN46530805	SRR36512291
marc.bacteremia.1821.a	Non-Cluster 1	She et al	marc.bacteremia.1821.a	SAMN46530806	SRR36512290
marc.bacteremia.1823.a	Non-Cluster 1	She et al	marc.bacteremia.1823.a	SAMN46530807	SRR36512289
marc.bacteremia.1834.a	Non-Cluster 1	She et al	marc.bacteremia.1834.a	SAMN46530809	SRR36512287
marc.bacteremia.1840.a	Non-Cluster 1	She et al	marc.bacteremia.1840.a	SAMN46530810	SRR36512286
marc.bacteremia.2073	Non-Cluster 1	She et al	marc.bacteremia.2073	SAMN46530867	SRR36512270
marc.bacteremia.2096	Non-Cluster 1	She et al	marc.bacteremia.2096	SAMN46530880	SRR36512071
marc.bacteremia.2270	Non-Cluster 1	She et al	marc.bacteremia.2270	SAMN46530901	SRR36512256
marc.bacteremia.2272	Non-Cluster 1	She et al	marc.bacteremia.2272	SAMN46530903	SRR36512254
marc.bacteremia.2275	Non-Cluster 1	She et al	marc.bacteremia.2275	SAMN46530904	SRR36512253
marc.bacteremia.2277	Non-Cluster 1	She et al	marc.bacteremia.2277	SAMN46530905	SRR36512252
marc.bacteremia.2282	Non-Cluster 1	She et al	marc.bacteremia.2282	SAMN46530906	SRR36512251
marc.bacteremia.2283	Non-Cluster 1	She et al	marc.bacteremia.2283	SAMN46530907	SRR36512250
marc.bacteremia.249.a	Non-Cluster 1	She et al	marc.bacteremia.249.a	SAMN46530935	SRR36512194
marc.bacteremia.658.a	Non-Cluster 1	She et al	marc.bacteremia.658.a	SAMN46531177	SRR36512178
marc.bacteremia.680.a	Non-Cluster 1	She et al	marc.bacteremia.680.a	SAMN46531183	SRR36512172
marc.bacteremia.682.a	Non-Cluster 1	She et al	marc.bacteremia.682.a	SAMN46531184	SRR36512171
marc.bacteremia.684.a	Non-Cluster 1	She et al	marc.bacteremia.684.a	SAMN46531185	SRR36512170
marc.bacteremia.693.a	Non-Cluster 1	She et al	marc.bacteremia.693.a	SAMN46531187	SRR36512117
marc.bacteremia.697.a	Non-Cluster 1	She et al	marc.bacteremia.697.a	SAMN46531188	SRR36512116
marc.bacteremia.495.a	Non-Cluster 1	She et al	marc.bacteremia.495.a	SAMN46531138	SRR36512221
marc.bacteremia.498.a	Non-Cluster 1	She et al	marc.bacteremia.498.a	SAMN46531139	SRR36512220
s.208.ori.white	Non-Cluster 1	She et al	s.208.ori.white	SAMN46541221	SRR36506464
s.208.saca.pink.1	Non-Cluster 1	She et al	s.208.saca.pink.1	SAMN46541222	SRR36506463
s.208.saca.pink.2	Non-Cluster 1	She et al	s.208.saca.pink.2	SAMN46541223	SRR36506462
s.208.saca.pink.3	Non-Cluster 1	She et al	s.208.saca.pink.3	SAMN46541224	SRR36506461
Staph.bead.782a	Non-Cluster 1	She et al	marc.niicuss.732	SAMN54178437	SRR36522216
Staph.beads.464	Non-Cluster 1	She et al	marc.niicuss.458	SAMN54178854	SRR36521681
Staph.beads.503	Non-Cluster 1	She et al	marc.niicuss.492	SAMN54178888	SRR36521667
Staph.beads.613	Non-Cluster 1	She et al	marc.niicuss.590	SAMN54178986	SRR36522339
Staph.beads.687	Non-Cluster 1	She et al	marc.niicuss.658	SAMN54179054	SRR36521446
Staph.beads.708	Non-Cluster 1	She et al	marc.niicuss.679	SAMN54179075	SRR36521423
Staph.beads.363	Non-Cluster 1	She et al	marc.niicuss.366	SAMN54178601	SRR36521771
Staph.beads.364	Non-Cluster 1	She et al	marc.niicuss.367	SAMN54178602	SRR36521770
marc.bacteremia.1207.a	Non-Cluster 1	She et al	marc.bacteremia.1207.a	SAMN46530708	SRR36512327
marc.bacteremia.1208.a	Non-Cluster 1	She et al	marc.bacteremia.1208.a	SAMN46530709	SRR36512326
marc.bacteremia.539.a	Non-Cluster 1	She et al	marc.bacteremia.539.a	SAMN46531150	SRR36512047
marc.bacteremia.550.a	Non-Cluster 1	She et al	marc.bacteremia.550.a	SAMN46531157	SRR36512039
marc.bacteremia.857.a	Non-Cluster 1	She et al	marc.bacteremia.857.a	SAMN46531213	SRR36511993
Staph.bead.756a	Non-Cluster 1	She et al	marc.niicuss.715	SAMN54178417	SRR36521453
Staph.bead.825a	Non-Cluster 1	She et al	marc.niicuss.765	SAMN54178474	SRR36521815
Staph.beads.631	Non-Cluster 1	She et al	marc.niicuss.608	SAMN54179004	SRR36522319
Staph.beads.640	Non-Cluster 1	She et al	marc.niicuss.616	SAMN54179012	SRR36522310
Staph.beads.656	Non-Cluster 1	She et al	marc.niicuss.632	SAMN54179028	SRR36522291
Staph.beads.695	Non-Cluster 1	She et al	marc.niicuss.666	SAMN54179062	SRR36521437
Staph.beads.704	Non-Cluster 1	She et al	marc.niicuss.675	SAMN54179071	SRR36521427
Staph.beads.718	Non-Cluster 1	She et al	marc.niicuss.687	SAMN54179083	SRR36522279
Staph.beads.254	Non-Cluster 1	She et al	marc.niicuss.283	SAMN54178518	SRR36521791
Staph.beads.293	Non-Cluster 1	She et al	marc.niicuss.311	SAMN54178546	SRR36522185
Staph.beads.387	Non-Cluster 1	She et al	marc.niicuss.386	SAMN54178621	SRR36521947
Staph.beads.486	Non-Cluster 1	She et al	marc.niicuss.475	SAMN54178871	SRR36521860
Staph.beads.443	Non-Cluster 1	She et al	marc.niicuss.439	SAMN54178835	SRR36521702
Staph.beads.460	Non-Cluster 1	She et al	marc.niicuss.454	SAMN54178850	SRR36521685
Staph.beads.505	Non-Cluster 1	She et al	marc.niicuss.494	SAMN54178890	SRR36521665
Staph.beads.569	Non-Cluster 1	She et al	marc.niicuss.552	SAMN54178948	SRR36522097
Staph.beads.550	Non-Cluster 1	She et al	marc.niicuss.534	SAMN54178930	SRR36522117
Staph.beads.551	Non-Cluster 1	She et al	marc.niicuss.535	SAMN54178931	SRR36522116
Staph.beads.555	Non-Cluster 1	She et al	marc.niicuss.539	SAMN54178935	SRR36522112
Staph.beads.567	Non-Cluster 1	She et al	marc.niicuss.551	SAMN54178947	SRR36522099
Staph.beads.611	Non-Cluster 1	She et al	marc.niicuss.589	SAMN54178985	SRR36522340
Staph.beads.655	Non-Cluster 1	She et al	marc.niicuss.631	SAMN54179027	SRR36522293
marc.bacteremia.966.a	Non-Cluster 1	She et al	marc.bacteremia.966.a	SAMN46531226	SRR36511979
marc.bacteremia.254.a	Non-Cluster 1	She et al	marc.bacteremia.254.a	SAMN46530943	SRR36512024
Path_Reg_65	Non-Cluster 1	She et al	marc.niicuss.30	SAMN54178088	SRR36522070
marc.bacteremia.242.a	Non-Cluster 1	She et al	marc.bacteremia.242.a	SAMN46530920	SRR36512236
marc.bacteremia.253.a	Non-Cluster 1	She et al	marc.bacteremia.253.a	SAMN46530941	SRR36512187
marc.bacteremia.258.a	Non-Cluster 1	She et al	marc.bacteremia.258.a	SAMN46530950	SRR36512017
Sta.aur.bead.17	Non-Cluster 1	She et al	marc.niicuss.48	SAMN54178100	SRR36522231
Staph.bead.790a	Non-Cluster 1	She et al	marc.niicuss.738	SAMN54178444	SRR36521537
Path_Reg_81	Non-Cluster 1	She et al	marc.niicuss.36	SAMN54178094	SRR36522063
Staph.beads.990a	Non-Cluster 1	She et al	marc.niicuss.896	SAMN54179237	SRR36521735
marc.bacteremia.1316.a	Non-Cluster 1	She et al	marc.bacteremia.1316.a	SAMN46530731	SRR36512163
Staph.bead.65	Non-Cluster 1	She et al	marc.niicuss.137	SAMN54178396	SRR36521699
Staph.beads.541	Non-Cluster 1	She et al	marc.niicuss.525	SAMN54178921	SRR36521630
Staph.beads.979a	Non-Cluster 1	She et al	marc.niicuss.885	SAMN54179226	SRR36521747
marc.bacteremia.106.a	Non-Cluster 1	She et al	marc.bacteremia.106.a	SAMN46530685	SRR36511975
NIICU.Sau.1038	Non-Cluster 1	She et al	marc.niicuss.937	SAMN54178012	SRR36521597
marc.bacteremia.639.a	Non-Cluster 1	She et al	marc.bacteremia.639.a	SAMN46531175	SRR36512181
marc.bacteremia.649.a	Non-Cluster 1	She et al	marc.bacteremia.649.a	SAMN46531176	SRR36512180
NIICU.Sau.1043	Non-Cluster 1	She et al	marc.niicuss.942	SAMN54178017	SRR36521591
Path_Reg_58	Non-Cluster 1	She et al	marc.niicuss.26	SAMN54178084	SRR36522074
marc.bacteremia.262.a	Non-Cluster 1	She et al	marc.bacteremia.262.a	SAMN46530953	SRR36512013
Staph.beads.918a	Non-Cluster 1	She et al	marc.niicuss.836	SAMN54179177	SRR36521879
Staph.beads.255	Non-Cluster 1	She et al	marc.niicuss.284	SAMN54178519	SRR36521790
Staph.beads.438	Non-Cluster 1	She et al	marc.niicuss.435	SAMN54178831	SRR36521706
Staph.beads.566	Non-Cluster 1	She et al	marc.niicuss.550	SAMN54178946	SRR36522100
Staph.beads.642	Non-Cluster 1	She et al	marc.niicuss.618	SAMN54179014	SRR36522308
Staph.bead.178	Non-Cluster 1	She et al	marc.niicuss.223	SAMN54178209	SRR36521509
marc.bacteremia.1025.a	Non-Cluster 1	She et al	marc.bacteremia.1025.a	SAMN46530674	SRR36511891
NIICU.Sau.1015	Non-Cluster 1	She et al	marc.niicuss.919	SAMN54177994	SRR36521411
s.126.ori.yellow	Non-Cluster 1	She et al	s.126.ori.yellow	SAMN46541215	SRR36506475
Staph.bead.812a	Non-Cluster 1	She et al	marc.niicuss.755	SAMN54178464	SRR36521826
Staph.beads.717	Non-Cluster 1	She et al	marc.niicuss.686	SAMN54179082	SRR36522280
NIICU.Sau.1031	Non-Cluster 1	She et al	marc.niicuss.932	SAMN54178007	SRR36521397
Path_Reg_60	Non-Cluster 1	She et al	marc.niicuss.28	SAMN54178086	SRR36522072
Sta.aur.bead.50	Non-Cluster 1	She et al	marc.niicuss.69	SAMN54178124	SRR36522054
Staph.bead.53	Non-Cluster 1	She et al	marc.niicuss.127	SAMN54178385	SRR36521899
NIICU.Sau.1047	Non-Cluster 1	She et al	marc.niicuss.945	SAMN54178020	SRR36521588
Staph.beads.997a	Non-Cluster 1	She et al	marc.niicuss.903	SAMN54179244	SRR36521727
NIICU.Sau.1056	Non-Cluster 1	She et al	marc.niicuss.954	SAMN54178029	SRR36522088
Path_Reg_33	Non-Cluster 1	She et al	marc.niicuss.9	SAMN54178067	SRR36521379
Sta.aur.bead.23	Non-Cluster 1	She et al	marc.niicuss.53	SAMN54178106	SRR36522224
Sta.aur.bead.3	Non-Cluster 1	She et al	marc.niicuss.39	SAMN54178111	SRR36522219
Staph.beads.560	Non-Cluster 1	She et al	marc.niicuss.544	SAMN54178940	SRR36522106
Staph.beads.595	Non-Cluster 1	She et al	marc.niicuss.575	SAMN54178971	SRR36521599
Staph.beads.632	Non-Cluster 1	She et al	marc.niicuss.609	SAMN54179005	SRR36522318
Staph.beads.996a	Non-Cluster 1	She et al	marc.niicuss.902	SAMN54179243	SRR36521728
Sta.aur.bead.29	Non-Cluster 1	She et al	marc.niicuss.57	SAMN54178110	SRR36522220
Sta.aur.bead.65	Non-Cluster 1	She et al	marc.niicuss.80	SAMN54178135	SRR36522042
Staph.bead.811a	Non-Cluster 1	She et al	marc.niicuss.754	SAMN54178463	SRR36521828
Staph.bead.841a	Non-Cluster 1	She et al	marc.niicuss.777	SAMN54178487	SRR36521999
Staph.beads.712	Non-Cluster 1	She et al	marc.niicuss.682	SAMN54179078	SRR36521419
Staph.beads.871a	Non-Cluster 1	She et al	marc.niicuss.797	SAMN54179104	SRR36521583
Staph.bead.755a	Non-Cluster 1	She et al	marc.niicuss.714	SAMN54178416	SRR36521464
Staph.beads.597	Non-Cluster 1	She et al	marc.niicuss.577	SAMN54178973	SRR36521843
Staph.beads.646	Non-Cluster 1	She et al	marc.niicuss.622	SAMN54179018	SRR36522302
Staph.beads.730	Non-Cluster 1	She et al	marc.niicuss.696	SAMN54179092	SRR36522269
Staph.beads.537	Non-Cluster 1	She et al	marc.niicuss.521	SAMN54178917	SRR36521636
Staph.beads.575	Non-Cluster 1	She et al	marc.niicuss.556	SAMN54178952	SRR36521620
Staph.beads.581	Non-Cluster 1	She et al	marc.niicuss.561	SAMN54178957	SRR36521615
marc.bacteremia.1279.a	Non-Cluster 1	She et al	marc.bacteremia.1279.a	SAMN46530720	SRR36512314
marc.bacteremia.1281.a	Non-Cluster 1	She et al	marc.bacteremia.1281.a	SAMN46530721	SRR36512311
marc.bacteremia.2151	Non-Cluster 1	She et al	marc.bacteremia.2151	SAMN46530887	SRR36512063
Staph.beads.943a	Non-Cluster 1	She et al	marc.niicuss.854	SAMN54179195	SRR36522134
Staph.beads.971a	Non-Cluster 1	She et al	marc.niicuss.878	SAMN54179219	SRR36521754
marc.bacteremia.445.a	Non-Cluster 1	She et al	marc.bacteremia.445.a	SAMN46531127	SRR36512234
marc.bacteremia.457.a	Non-Cluster 1	She et al	marc.bacteremia.457.a	SAMN46531130	SRR36512016
marc.bacteremia.728.a	Non-Cluster 1	She et al	marc.bacteremia.728.a	SAMN46531197	SRR36512106
marc.bacteremia.738.a	Non-Cluster 1	She et al	marc.bacteremia.738.a	SAMN46531200	SRR36512103
Staph.beads.312	Non-Cluster 1	She et al	marc.niicuss.325	SAMN54178560	SRR36522169
Staph.beads.868a	Non-Cluster 1	She et al	marc.niicuss.794	SAMN54179101	SRR36522259
marc.bacteremia.2140	Non-Cluster 1	She et al	marc.bacteremia.2140	SAMN46530886	SRR36512064
NIICU.Sau.1049	Non-Cluster 1	She et al	marc.niicuss.947	SAMN54178022	SRR36521586
Staph.beads.906a	Non-Cluster 1	She et al	marc.niicuss.825	SAMN54179166	SRR36521891
marc.bacteremia.4.a	Non-Cluster 1	She et al	marc.bacteremia.4.a	SAMN46531116	SRR36512285
NIICU.Sau.1070	Non-Cluster 1	She et al	marc.niicuss.966	SAMN54178041	SRR36522249
Sta.aur.bead.16	Non-Cluster 1	She et al	marc.niicuss.47	SAMN54178099	SRR36522232
Sta.aur.bead.19	Non-Cluster 1	She et al	marc.niicuss.50	SAMN54178102	SRR36522229
Sta.aur.bead.27	Non-Cluster 1	She et al	marc.niicuss.55	SAMN54178108	SRR36522222
Staph.bead.789a	Non-Cluster 1	She et al	marc.niicuss.737	SAMN54178442	SRR36521560
Staph.bead.845a	Non-Cluster 1	She et al	marc.niicuss.780	SAMN54178490	SRR36521996
Staph.beads.527	Non-Cluster 1	She et al	marc.niicuss.512	SAMN54178908	SRR36521645
Staph.beads.538	Non-Cluster 1	She et al	marc.niicuss.522	SAMN54178918	SRR36521633
NIICU.Sau.1082	Non-Cluster 1	She et al	marc.niicuss.976	SAMN54178051	SRR36522238
Staph.beads.557	Non-Cluster 1	She et al	marc.niicuss.541	SAMN54178937	SRR36522110
marc.bacteremia.810.a	Non-Cluster 1	She et al	marc.bacteremia.810.a	SAMN46531210	SRR36511996
Staph.beads.992a	Non-Cluster 1	She et al	marc.niicuss.898	SAMN54179239	SRR36521732
Staph.beads.654	Non-Cluster 1	She et al	marc.niicuss.630	SAMN54179026	SRR36522294
marc.bacteremia.487.a	Non-Cluster 1	She et al	marc.bacteremia.487.a	SAMN46531136	SRR36512224
Staph.bead.174	Non-Cluster 1	She et al	marc.niicuss.220	SAMN54178206	SRR36521512
marc.bacteremia.866.a	Non-Cluster 1	She et al	marc.bacteremia.866.a	SAMN46531214	SRR36511992
marc.bacteremia.967.a	Non-Cluster 1	She et al	marc.bacteremia.967.a	SAMN46531227	SRR36511977
marc.bacteremia.982.a	Non-Cluster 1	She et al	marc.bacteremia.982.a	SAMN46531231	SRR36511901
marc.bacteremia.874.a	Non-Cluster 1	She et al	marc.bacteremia.874.a	SAMN46531216	SRR36511990
Staph.beads.297	Non-Cluster 1	She et al	marc.niicuss.314	SAMN54178549	SRR36522182
marc.bacteremia.975.a	Non-Cluster 1	She et al	marc.bacteremia.975.a	SAMN46531230	SRR36511902
marc.bacteremia.985.a	Non-Cluster 1	She et al	marc.bacteremia.985.a	SAMN46531232	SRR36511900
Sta.aur.bead.37	Non-Cluster 1	She et al	marc.niicuss.62	SAMN54178116	SRR36522213
Sta.aur.bead.58	Non-Cluster 1	She et al	marc.niicuss.75	SAMN54178130	SRR36522048
Staph.bead.807a	Non-Cluster 1	She et al	marc.niicuss.750	SAMN54178458	SRR36521833
Staph.bead.830a	Non-Cluster 1	She et al	marc.niicuss.770	SAMN54178480	SRR36522007
Staph.bead.836a	Non-Cluster 1	She et al	marc.niicuss.773	SAMN54178483	SRR36522004
Staph.beads.349	Non-Cluster 1	She et al	marc.niicuss.355	SAMN54178590	SRR36521783
Staph.beads.446	Non-Cluster 1	She et al	marc.niicuss.442	SAMN54178838	SRR36521698
Staph.beads.489	Non-Cluster 1	She et al	marc.niicuss.478	SAMN54178874	SRR36521857
Staph.beads.497	Non-Cluster 1	She et al	marc.niicuss.486	SAMN54178882	SRR36521848
Staph.beads.516	Non-Cluster 1	She et al	marc.niicuss.503	SAMN54178899	SRR36521655
Staph.beads.593	Non-Cluster 1	She et al	marc.niicuss.573	SAMN54178969	SRR36521601
Path_Reg_23	Non-Cluster 1	She et al	marc.niicuss.2	SAMN54178060	SRR36521387
marc.bacteremia.875.a	Non-Cluster 1	She et al	marc.bacteremia.875.a	SAMN46531217	SRR36511988
marc.bacteremia.1110.a	Non-Cluster 1	She et al	marc.bacteremia.1110.a	SAMN46530693	SRR36511966
marc.bacteremia.1112.a	Non-Cluster 1	She et al	marc.bacteremia.1112.a	SAMN46530694	SRR36511965
marc.bacteremia.1114.a	Non-Cluster 1	She et al	marc.bacteremia.1114.a	SAMN46530695	SRR36511964
marc.bacteremia.570.a	Non-Cluster 1	She et al	marc.bacteremia.570.a	SAMN46531159	SRR36512037
marc.bacteremia.580.a	Non-Cluster 1	She et al	marc.bacteremia.580.a	SAMN46531160	SRR36512036
marc.bacteremia.581.a	Non-Cluster 1	She et al	marc.bacteremia.581.a	SAMN46531161	SRR36512035
marc.bacteremia.686.a	Non-Cluster 1	She et al	marc.bacteremia.686.a	SAMN46531186	SRR36512169
marc.bacteremia.698.a	Non-Cluster 1	She et al	marc.bacteremia.698.a	SAMN46531189	SRR36512115
Staph.bead.165	Non-Cluster 1	She et al	marc.niicuss.213	SAMN54178199	SRR36521520
Staph.bead.193	Non-Cluster 1	She et al	marc.niicuss.233	SAMN54178221	SRR36521496
Staph.beads.277	Non-Cluster 1	She et al	marc.niicuss.301	SAMN54178536	SRR36521969
Staph.beads.278	Non-Cluster 1	She et al	marc.niicuss.302	SAMN54178537	SRR36521968
Staph.beads.347	Non-Cluster 1	She et al	marc.niicuss.354	SAMN54178589	SRR36521784
Staph.beads.425	Non-Cluster 1	She et al	marc.niicuss.423	SAMN54178819	SRR36521719
Staph.beads.436	Non-Cluster 1	She et al	marc.niicuss.433	SAMN54178829	SRR36521708
Staph.beads.441	Non-Cluster 1	She et al	marc.niicuss.437	SAMN54178833	SRR36521704
Staph.beads.518	Non-Cluster 1	She et al	marc.niicuss.505	SAMN54178901	SRR36521653
Staph.beads.540	Non-Cluster 1	She et al	marc.niicuss.524	SAMN54178920	SRR36521631
marc.bacteremia.785.a	Non-Cluster 1	She et al	marc.bacteremia.785.a	SAMN46531205	SRR36512098
marc.bacteremia.789.a	Non-Cluster 1	She et al	marc.bacteremia.789.a	SAMN46531206	SRR36512097
marc.bacteremia.796.a	Non-Cluster 1	She et al	marc.bacteremia.796.a	SAMN46531209	SRR36511997
marc.bacteremia.894.a	Non-Cluster 1	She et al	marc.bacteremia.894.a	SAMN46531220	SRR36511985
marc.bacteremia.913.a	Non-Cluster 1	She et al	marc.bacteremia.913.a	SAMN46531223	SRR36511982
marc.bacteremia.925.a	Non-Cluster 1	She et al	marc.bacteremia.925.a	SAMN46531225	SRR36511980
NIICU.Sau.999	Non-Cluster 1	She et al	marc.niicuss.905	SAMN54178058	SRR36521389
NIICU.Sau.1006	Non-Cluster 1	She et al	marc.niicuss.911	SAMN54177986	SRR36521564
NIICU.Sau.1039	Non-Cluster 1	She et al	marc.niicuss.938	SAMN54178013	SRR36521596
NIICU.Sau.1008	Non-Cluster 1	She et al	marc.niicuss.913	SAMN54177988	SRR36521562
Staph.beads.995a	Non-Cluster 1	She et al	marc.niicuss.901	SAMN54179242	SRR36521729
NIICU.Sau.1040	Non-Cluster 1	She et al	marc.niicuss.939	SAMN54178014	SRR36521594
NIICU.Sau.1036	Non-Cluster 1	She et al	marc.niicuss.935	SAMN54178010	SRR36521394
NIICU.Sau.1060	Non-Cluster 1	She et al	marc.niicuss.957	SAMN54178032	SRR36522085
NIICU.Sau.1065	Non-Cluster 1	She et al	marc.niicuss.962	SAMN54178037	SRR36522253
NIICU.Sau.1037	Non-Cluster 1	She et al	marc.niicuss.936	SAMN54178011	SRR36521393
NIICU.Sau.1068	Non-Cluster 1	She et al	marc.niicuss.965	SAMN54178040	SRR36522250
NIICU.Sau.1052	Non-Cluster 1	She et al	marc.niicuss.950	SAMN54178025	SRR36522092
NIICU.Sau.1083	Non-Cluster 1	She et al	marc.niicuss.977	SAMN54178052	SRR36522237
NIICU.Sau.1072	Non-Cluster 1	She et al	marc.niicuss.968	SAMN54178043	SRR36522247
Staph.beads.877a	Non-Cluster 1	She et al	marc.niicuss.802	SAMN54179109	SRR36521577
NIICU.Sau.1079	Non-Cluster 1	She et al	marc.niicuss.974	SAMN54178049	SRR36522240
NIICU.Sau.1090	Non-Cluster 1	She et al	marc.niicuss.982	SAMN54178057	SRR36521390
Staph.bead.761a	Non-Cluster 1	She et al	marc.niicuss.719	SAMN54178422	SRR36522263
Staph.bead.762a	Non-Cluster 1	She et al	marc.niicuss.720	SAMN54178423	SRR36521579
Staph.bead.816a	Non-Cluster 1	She et al	marc.niicuss.759	SAMN54178468	SRR36521822
Staph.beads.604	Non-Cluster 1	She et al	marc.niicuss.584	SAMN54178980	SRR36522345
Staph.beads.682	Non-Cluster 1	She et al	marc.niicuss.653	SAMN54179049	SRR36521451
Staph.beads.690	Non-Cluster 1	She et al	marc.niicuss.661	SAMN54179057	SRR36521443
Staph.beads.948a	Non-Cluster 1	She et al	marc.niicuss.857	SAMN54179198	SRR36522131
Staph.beads.950a	Non-Cluster 1	She et al	marc.niicuss.859	SAMN54179200	SRR36522128
Staph.beads.951a	Non-Cluster 1	She et al	marc.niicuss.860	SAMN54179201	SRR36522127
Staph.beads.960a	Non-Cluster 1	She et al	marc.niicuss.868	SAMN54179209	SRR36521765
Staph.beads.988a	Non-Cluster 1	She et al	marc.niicuss.894	SAMN54179235	SRR36521737
marc.bacteremia.1626.a	Non-Cluster 1	She et al	marc.bacteremia.1626.a	SAMN46530771	SRR36511951
marc.bacteremia.1635.a	Non-Cluster 1	She et al	marc.bacteremia.1635.a	SAMN46530774	SRR36511948
marc.bacteremia.1646.a	Non-Cluster 1	She et al	marc.bacteremia.1646.a	SAMN46530775	SRR36511947
marc.bacteremia.1653.a	Non-Cluster 1	She et al	marc.bacteremia.1653.a	SAMN46530777	SRR36511945
Sta.aur.bead.4	Non-Cluster 1	She et al	marc.niicuss.40	SAMN54178117	SRR36522212
Staph.bead.205	Non-Cluster 1	She et al	marc.niicuss.244	SAMN54178233	SRR36521483
Staph.beads.281	Non-Cluster 1	She et al	marc.niicuss.304	SAMN54178539	SRR36521966
Sta.aur.bead.41	Non-Cluster 1	She et al	marc.niicuss.63	SAMN54178118	SRR36522211
Sta.aur.bead.53	Non-Cluster 1	She et al	marc.niicuss.72	SAMN54178127	SRR36522051
Sta.aur.bead.61	Non-Cluster 1	She et al	marc.niicuss.78	SAMN54178133	SRR36522045
Staph.bead.209	Non-Cluster 1	She et al	marc.niicuss.247	SAMN54178236	SRR36521479
Staph.beads.403	Non-Cluster 1	She et al	marc.niicuss.402	SAMN54178637	SRR36521929
Staph.bead.139	Non-Cluster 1	She et al	marc.niicuss.192	SAMN54178175	SRR36521547
Staph.bead.173	Non-Cluster 1	She et al	marc.niicuss.219	SAMN54178205	SRR36521513
Staph.bead.222	Non-Cluster 1	She et al	marc.niicuss.257	SAMN54178247	SRR36521467
Staph.bead.860a	Non-Cluster 1	She et al	marc.niicuss.789	SAMN54178501	SRR36521810
Staph.beads.299	Non-Cluster 1	She et al	marc.niicuss.316	SAMN54178551	SRR36522180
Staph.beads.528	Non-Cluster 1	She et al	marc.niicuss.513	SAMN54178909	SRR36521644
Staph.beads.534	Non-Cluster 1	She et al	marc.niicuss.518	SAMN54178914	SRR36521639
Staph.beads.544	Non-Cluster 1	She et al	marc.niicuss.528	SAMN54178924	SRR36521627
Staph.beads.558	Non-Cluster 1	She et al	marc.niicuss.542	SAMN54178938	SRR36522108
Staph.beads.691	Non-Cluster 1	She et al	marc.niicuss.662	SAMN54179058	SRR36521441
Staph.bead.153	Non-Cluster 1	She et al	marc.niicuss.204	SAMN54178189	SRR36521531
Staph.bead.70	Non-Cluster 1	She et al	marc.niicuss.141	SAMN54178401	SRR36521668
Staph.bead.203	Non-Cluster 1	She et al	marc.niicuss.243	SAMN54178232	SRR36521484
Staph.bead.211	Non-Cluster 1	She et al	marc.niicuss.249	SAMN54178239	SRR36521476
Staph.bead.828a	Non-Cluster 1	She et al	marc.niicuss.768	SAMN54178477	SRR36522010
Staph.bead.859a	Non-Cluster 1	She et al	marc.niicuss.788	SAMN54178499	SRR36521812
Staph.beads.342	Non-Cluster 1	She et al	marc.niicuss.350	SAMN54178585	SRR36521788
Staph.beads.343	Non-Cluster 1	She et al	marc.niicuss.351	SAMN54178586	SRR36521787
Staph.beads.487	Non-Cluster 1	She et al	marc.niicuss.476	SAMN54178872	SRR36521859
Staph.beads.496	Non-Cluster 1	She et al	marc.niicuss.485	SAMN54178881	SRR36521849
Staph.beads.509	Non-Cluster 1	She et al	marc.niicuss.498	SAMN54178894	SRR36521661
Staph.beads.511	Non-Cluster 1	She et al	marc.niicuss.500	SAMN54178896	SRR36521659
marc.bacteremia.1938.a	Non-Cluster 1	She et al	marc.bacteremia.1938.a	SAMN46530837	SRR36511926
marc.bacteremia.1940.a	Non-Cluster 1	She et al	marc.bacteremia.1940.a	SAMN46530838	SRR36511925
marc.bacteremia.1943.a	Non-Cluster 1	She et al	marc.bacteremia.1943.a	SAMN46530839	SRR36511924
Staph.beads.636	Non-Cluster 1	She et al	marc.niicuss.613	SAMN54179009	SRR36522313
Staph.beads.649	Non-Cluster 1	She et al	marc.niicuss.625	SAMN54179021	SRR36522299
Staph.beads.668	Non-Cluster 1	She et al	marc.niicuss.641	SAMN54179037	SRR36522282
Staph.beads.890a	Non-Cluster 1	She et al	marc.niicuss.813	SAMN54179154	SRR36521904
Staph.beads.920a	Non-Cluster 1	She et al	marc.niicuss.838	SAMN54179179	SRR36521876
Staph.beads.965a	Non-Cluster 1	She et al	marc.niicuss.873	SAMN54179214	SRR36521760
Staph.beads.925a	Non-Cluster 1	She et al	marc.niicuss.843	SAMN54179184	SRR36521871
Staph.beads.941a	Non-Cluster 1	She et al	marc.niicuss.852	SAMN54179193	SRR36522136
Staph.beads.957a	Non-Cluster 1	She et al	marc.niicuss.865	SAMN54179206	SRR36522122
Staph.beads.954a	Non-Cluster 1	She et al	marc.niicuss.862	SAMN54179203	SRR36522125
Staph.beads.963a	Non-Cluster 1	She et al	marc.niicuss.871	SAMN54179212	SRR36521762
Staph.beads.964a	Non-Cluster 1	She et al	marc.niicuss.872	SAMN54179213	SRR36521761
Staph.beads.982a	Non-Cluster 1	She et al	marc.niicuss.888	SAMN54179229	SRR36521743
Staph.beads.885a	Non-Cluster 1	She et al	marc.niicuss.808	SAMN54179149	SRR36521909
Staph.bead.77	Non-Cluster 1	She et al	marc.niicuss.146	SAMN54178430	SRR36522246
Staph.bead.118	Non-Cluster 1	She et al	marc.niicuss.177	SAMN54178158	SRR36522017
Staph.bead.121	Non-Cluster 1	She et al	marc.niicuss.180	SAMN54178162	SRR36522013
marc.bacteremia.1016.a	Non-Cluster 1	She et al	marc.bacteremia.1016.a	SAMN46530672	SRR36511893
Staph.beads.924a	Non-Cluster 1	She et al	marc.niicuss.842	SAMN54179183	SRR36521872
marc.bacteremia.2009.a	Non-Cluster 1	She et al	marc.bacteremia.2009.a	SAMN46530849	SRR36511913
marc.bacteremia.2018.a	Non-Cluster 1	She et al	marc.bacteremia.2018.a	SAMN46530851	SRR36511910
marc.bacteremia.2020.a	Non-Cluster 1	She et al	marc.bacteremia.2020.a	SAMN46530853	SRR36511908
marc.bacteremia.2021.a	Non-Cluster 1	She et al	marc.bacteremia.2021.a	SAMN46530854	SRR36511907
marc.bacteremia.2436	Non-Cluster 1	She et al	marc.bacteremia.2436	SAMN46530924	SRR36512206
marc.bacteremia.42.a	Non-Cluster 1	She et al	marc.bacteremia.42.a	SAMN46531119	SRR36511922
Staph.beads.400	Non-Cluster 1	She et al	marc.niicuss.399	SAMN54178634	SRR36521932
marc.bacteremia.1147.a	Non-Cluster 1	She et al	marc.bacteremia.1147.a	SAMN46530701	SRR36511957
marc.bacteremia.2134	Non-Cluster 1	She et al	marc.bacteremia.2134	SAMN46530885	SRR36512065
marc.bacteremia.2012.a	Non-Cluster 1	She et al	marc.bacteremia.2012.a	SAMN46530850	SRR36511912
Staph.beads.921a	Non-Cluster 1	She et al	marc.niicuss.839	SAMN54179180	SRR36521875
marc.bacteremia.466.a	Non-Cluster 1	She et al	marc.bacteremia.466.a	SAMN46531133	SRR36512227
Staph.bead.823a	Non-Cluster 1	She et al	marc.niicuss.763	SAMN54178472	SRR36521818
marc.bacteremia.1253.a	Non-Cluster 1	She et al	marc.bacteremia.1253.a	SAMN46530716	SRR36512318
marc.bacteremia.21.a	Non-Cluster 1	She et al	marc.bacteremia.21.a	SAMN46530882	SRR36512068
marc.bacteremia.24.a	Non-Cluster 1	She et al	marc.bacteremia.24.a	SAMN46530917	SRR36512239
marc.bacteremia.25.a	Non-Cluster 1	She et al	marc.bacteremia.25.a	SAMN46530936	SRR36512193
marc.bacteremia.28.a	Non-Cluster 1	She et al	marc.bacteremia.28.a	SAMN46530959	SRR36512007
marc.bacteremia.2554	Non-Cluster 1	She et al	marc.bacteremia.2554	SAMN46530946	SRR36512021
Path_Reg_41	Non-Cluster 1	She et al	marc.niicuss.12	SAMN54178070	SRR36521376
marc.bacteremia.1575.a	Non-Cluster 1	She et al	marc.bacteremia.1575.a	SAMN46530765	SRR36512126
marc.bacteremia.1752.a	Non-Cluster 1	She et al	marc.bacteremia.1752.a	SAMN46530791	SRR36511929
Staph.beads.333	Non-Cluster 1	She et al	marc.niicuss.342	SAMN54178577	SRR36522150
marc.bacteremia.2327	Non-Cluster 1	She et al	marc.bacteremia.2327	SAMN46530908	SRR36512249
Sta.aur.bead.33	Non-Cluster 1	She et al	marc.niicuss.60	SAMN54178114	SRR36522215
Staph.beads.601	Non-Cluster 1	She et al	marc.niicuss.581	SAMN54178977	SRR36522349
Staph.beads.959a	Non-Cluster 1	She et al	marc.niicuss.867	SAMN54179208	SRR36522120
Staph.beads.582	Non-Cluster 1	She et al	marc.niicuss.562	SAMN54178958	SRR36521613
marc.bacteremia.2210	Non-Cluster 1	She et al	marc.bacteremia.2210	SAMN46530895	SRR36512054
marc.bacteremia.2217	Non-Cluster 1	She et al	marc.bacteremia.2217	SAMN46530896	SRR36512053
marc.bacteremia.2223	Non-Cluster 1	She et al	marc.bacteremia.2223	SAMN46530897	SRR36512052
Sta.aur.bead.9	Non-Cluster 1	She et al	marc.niicuss.43	SAMN54178140	SRR36522037
marc.bacteremia.2051.a	Non-Cluster 1	She et al	marc.bacteremia.2051.a	SAMN46530857	SRR36512281
NIICU.Sau.1089	Non-Cluster 1	She et al	marc.niicuss.981	SAMN54178056	SRR36521391
Staph.bead.85	Non-Cluster 1	She et al	marc.niicuss.152	SAMN54178493	SRR36521993
Staph.beads.517	Non-Cluster 1	She et al	marc.niicuss.504	SAMN54178900	SRR36521654
marc.bacteremia.437.a	Non-Cluster 1	She et al	marc.bacteremia.437.a	SAMN46531122	SRR36512266
Staph.bead.835a	Non-Cluster 1	She et al	marc.niicuss.772	SAMN54178482	SRR36522005
Staph.beads.993a	Non-Cluster 1	She et al	marc.niicuss.899	SAMN54179240	SRR36521731
NIICU.Sau.1085	Non-Cluster 1	She et al	marc.niicuss.979	SAMN54178054	SRR36522234
Staph.bead.854a	Non-Cluster 1	She et al	marc.niicuss.785	SAMN54178496	SRR36521989
marc.bacteremia.443.a	Non-Cluster 1	She et al	marc.bacteremia.443.a	SAMN46531126	SRR36512246
marc.bacteremia.446.a	Non-Cluster 1	She et al	marc.bacteremia.446.a	SAMN46531128	SRR36512199
marc.bacteremia.458.a	Non-Cluster 1	She et al	marc.bacteremia.458.a	SAMN46531131	SRR36512005
marc.bacteremia.455.a	Non-Cluster 1	She et al	marc.bacteremia.455.a	SAMN46531129	SRR36512188
NIICU.Sau.1077	Non-Cluster 1	She et al	marc.niicuss.972	SAMN54178047	SRR36522242
Sta.aur.bead.34	Non-Cluster 1	She et al	marc.niicuss.61	SAMN54178115	SRR36522214
Staph.bead.5	Non-Cluster 1	She et al	marc.niicuss.87	SAMN54178382	SRR36521933
Staph.bead.56	Non-Cluster 1	She et al	marc.niicuss.129	SAMN54178387	SRR36521877
Staph.beads.249	Non-Cluster 1	She et al	marc.niicuss.280	SAMN54178515	SRR36521794
Staph.beads.338	Non-Cluster 1	She et al	marc.niicuss.346	SAMN54178581	SRR36522146
marc.bacteremia.517.a	Non-Cluster 1	She et al	marc.bacteremia.517.a	SAMN46531144	SRR36512215
Staph.bead.107	Non-Cluster 1	She et al	marc.niicuss.168	SAMN54178148	SRR36522028
Staph.bead.109	Non-Cluster 1	She et al	marc.niicuss.169	SAMN54178149	SRR36522027
Staph.bead.98	Non-Cluster 1	She et al	marc.niicuss.161	SAMN54178512	SRR36521798
marc.bacteremia.1283.a	Non-Cluster 1	She et al	marc.bacteremia.1283.a	SAMN46530722	SRR36512310
marc.bacteremia.1285.a	Non-Cluster 1	She et al	marc.bacteremia.1285.a	SAMN46530723	SRR36512309
marc.bacteremia.1291.a	Non-Cluster 1	She et al	marc.bacteremia.1291.a	SAMN46530726	SRR36512306
marc.bacteremia.1293.a	Non-Cluster 1	She et al	marc.bacteremia.1293.a	SAMN46530727	SRR36512168
marc.bacteremia.1437.a	Non-Cluster 1	She et al	marc.bacteremia.1437.a	SAMN46530743	SRR36512150
marc.bacteremia.1438.a	Non-Cluster 1	She et al	marc.bacteremia.1438.a	SAMN46530744	SRR36512149
marc.bacteremia.1444.a	Non-Cluster 1	She et al	marc.bacteremia.1444.a	SAMN46530746	SRR36512147
marc.bacteremia.1447.a	Non-Cluster 1	She et al	marc.bacteremia.1447.a	SAMN46530748	SRR36512145
marc.bacteremia.1448.a	Non-Cluster 1	She et al	marc.bacteremia.1448.a	SAMN46530749	SRR36512144
marc.bacteremia.1452.a	Non-Cluster 1	She et al	marc.bacteremia.1452.a	SAMN46530751	SRR36512141
marc.bacteremia.1458.a	Non-Cluster 1	She et al	marc.bacteremia.1458.a	SAMN46530754	SRR36512138
marc.bacteremia.1359.a	Non-Cluster 1	She et al	marc.bacteremia.1359.a	SAMN46530739	SRR36512155
marc.bacteremia.1478.a	Non-Cluster 1	She et al	marc.bacteremia.1478.a	SAMN46530760	SRR36512132
marc.bacteremia.1288.a	Non-Cluster 1	She et al	marc.bacteremia.1288.a	SAMN46530724	SRR36512308
marc.bacteremia.1355.a	Non-Cluster 1	She et al	marc.bacteremia.1355.a	SAMN46530736	SRR36512158
marc.bacteremia.1358.a	Non-Cluster 1	She et al	marc.bacteremia.1358.a	SAMN46530738	SRR36512156
marc.bacteremia.1289.a	Non-Cluster 1	She et al	marc.bacteremia.1289.a	SAMN46530725	SRR36512307
Staph.bead.152	Non-Cluster 1	She et al	marc.niicuss.203	SAMN54178188	SRR36521532
Staph.bead.156	Non-Cluster 1	She et al	marc.niicuss.207	SAMN54178192	SRR36521528
Staph.beads.303	Non-Cluster 1	She et al	marc.niicuss.319	SAMN54178554	SRR36522175
Staph.beads.372	Non-Cluster 1	She et al	marc.niicuss.373	SAMN54178608	SRR36521961
Staph.bead.217	Non-Cluster 1	She et al	marc.niicuss.254	SAMN54178244	SRR36521470
Staph.bead.853a	Non-Cluster 1	She et al	marc.niicuss.784	SAMN54178495	SRR36521990
Staph.beads.883a	Non-Cluster 1	She et al	marc.niicuss.807	SAMN54179114	SRR36521572
Staph.beads.358	Non-Cluster 1	She et al	marc.niicuss.363	SAMN54178598	SRR36521774
Staph.beads.413	Non-Cluster 1	She et al	marc.niicuss.412	SAMN54178647	SRR36521918
Staph.beads.421	Non-Cluster 1	She et al	marc.niicuss.420	SAMN54178816	SRR36521724
Staph.beads.422	Non-Cluster 1	She et al	marc.niicuss.421	SAMN54178817	SRR36521723
Sta.aur.bead.47	Non-Cluster 1	She et al	marc.niicuss.68	SAMN54178123	SRR36522056
Staph.beads.406	Non-Cluster 1	She et al	marc.niicuss.405	SAMN54178640	SRR36521926
marc.bacteremia.814.a	Non-Cluster 1	She et al	marc.bacteremia.814.a	SAMN46531211	SRR36511995
marc.bacteremia.822.a	Non-Cluster 1	She et al	marc.bacteremia.822.a	SAMN46531212	SRR36511994
marc.bacteremia.1090.a	Non-Cluster 1	She et al	marc.bacteremia.1090.a	SAMN46530688	SRR36511972
Staph.beads.974a	Non-Cluster 1	She et al	marc.niicuss.881	SAMN54179222	SRR36521751
marc.bacteremia.1115.a	Non-Cluster 1	She et al	marc.bacteremia.1115.a	SAMN46530696	SRR36511963
marc.bacteremia.1134.a	Non-Cluster 1	She et al	marc.bacteremia.1134.a	SAMN46530699	SRR36511960
marc.bacteremia.793.a	Non-Cluster 1	She et al	marc.bacteremia.793.a	SAMN46531208	SRR36511998
marc.bacteremia.972.a	Non-Cluster 1	She et al	marc.bacteremia.972.a	SAMN46531228	SRR36511904
marc.bacteremia.993.a	Non-Cluster 1	She et al	marc.bacteremia.993.a	SAMN46531235	SRR36511897
Path_Reg_45	Non-Cluster 1	She et al	marc.niicuss.15	SAMN54178073	SRR36521373
Path_Reg_53	Non-Cluster 1	She et al	marc.niicuss.22	SAMN54178080	SRR36522080
Path_Reg_59	Non-Cluster 1	She et al	marc.niicuss.27	SAMN54178085	SRR36522073
Sta.aur.bead.28	Non-Cluster 1	She et al	marc.niicuss.56	SAMN54178109	SRR36522221
Staph.bead.175	Non-Cluster 1	She et al	marc.niicuss.221	SAMN54178207	SRR36521511
Staph.bead.37	Non-Cluster 1	She et al	marc.niicuss.114	SAMN54178370	SRR36521796
Staph.bead.43	Non-Cluster 1	She et al	marc.niicuss.120	SAMN54178377	SRR36522143
Staph.bead.44	Non-Cluster 1	She et al	marc.niicuss.121	SAMN54178378	SRR36521779
Staph.bead.856a	Non-Cluster 1	She et al	marc.niicuss.786	SAMN54178497	SRR36521988
Staph.bead.97	Non-Cluster 1	She et al	marc.niicuss.160	SAMN54178511	SRR36521799
Staph.beads.434	Non-Cluster 1	She et al	marc.niicuss.431	SAMN54178827	SRR36521711
Staph.beads.529	Non-Cluster 1	She et al	marc.niicuss.514	SAMN54178910	SRR36521643
Staph.beads.598	Non-Cluster 1	She et al	marc.niicuss.578	SAMN54178974	SRR36521842
Staph.beads.599	Non-Cluster 1	She et al	marc.niicuss.579	SAMN54178975	SRR36521841
Staph.beads.647	Non-Cluster 1	She et al	marc.niicuss.623	SAMN54179019	SRR36522301
Staph.beads.663	Non-Cluster 1	She et al	marc.niicuss.637	SAMN54179033	SRR36522286
Staph.beads.734	Non-Cluster 1	She et al	marc.niicuss.700	SAMN54179096	SRR36522265
Staph.beads.726	Non-Cluster 1	She et al	marc.niicuss.692	SAMN54179088	SRR36522273
Staph.bead.803a	Non-Cluster 1	She et al	marc.niicuss.746	SAMN54178454	SRR36521837
Staph.bead.104	Non-Cluster 1	She et al	marc.niicuss.166	SAMN54178146	SRR36522030
marc.bacteremia.1389.a	Non-Cluster 1	She et al	marc.bacteremia.1389.a	SAMN46530741	SRR36512152
marc.bacteremia.1178.a	Non-Cluster 1	She et al	marc.bacteremia.1178.a	SAMN46530705	SRR36511953
marc.bacteremia.2444	Non-Cluster 1	She et al	marc.bacteremia.2444	SAMN46530926	SRR36512204
marc.bacteremia.2459	Non-Cluster 1	She et al	marc.bacteremia.2459	SAMN46530928	SRR36512202
NIICU.Sau.1048	Non-Cluster 1	She et al	marc.niicuss.946	SAMN54178021	SRR36521587
Staph.beads.490	Non-Cluster 1	She et al	marc.niicuss.479	SAMN54178875	SRR36521856
Staph.beads.504	Non-Cluster 1	She et al	marc.niicuss.493	SAMN54178889	SRR36521666
Staph.beads.973a	Non-Cluster 1	She et al	marc.niicuss.880	SAMN54179221	SRR36521752
marc.bacteremia.1586.a	Non-Cluster 1	She et al	marc.bacteremia.1586.a	SAMN46530767	SRR36512124
marc.bacteremia.1587.a	Non-Cluster 1	She et al	marc.bacteremia.1587.a	SAMN46530768	SRR36512123
marc.bacteremia.1977.a	Non-Cluster 1	She et al	marc.bacteremia.1977.a	SAMN46530847	SRR36511915
marc.bacteremia.1981.a	Non-Cluster 1	She et al	marc.bacteremia.1981.a	SAMN46530848	SRR36511914
marc.bacteremia.2513	Non-Cluster 1	She et al	marc.bacteremia.2513	SAMN46530938	SRR36512191
marc.bacteremia.2519	Non-Cluster 1	She et al	marc.bacteremia.2519	SAMN46530940	SRR36512189
Staph.bead.769a	Non-Cluster 1	She et al	marc.niicuss.726	SAMN54178429	SRR36522257
Staph.bead.814a	Non-Cluster 1	She et al	marc.niicuss.757	SAMN54178466	SRR36521824
Staph.beads.699	Non-Cluster 1	She et al	marc.niicuss.670	SAMN54179066	SRR36521433
Staph.bead.799a	Non-Cluster 1	She et al	marc.niicuss.743	SAMN54178449	SRR36521482
Staph.bead.842a	Non-Cluster 1	She et al	marc.niicuss.778	SAMN54178488	SRR36521998
Staph.beads.373	Non-Cluster 1	She et al	marc.niicuss.374	SAMN54178609	SRR36521960
marc.bacteremia.590.a	Non-Cluster 1	She et al	marc.bacteremia.590.a	SAMN46531165	SRR36512031
NIICU.Sau.1016	Non-Cluster 1	She et al	marc.niicuss.920	SAMN54177995	SRR36521410
Staph.beads.994a	Non-Cluster 1	She et al	marc.niicuss.900	SAMN54179241	SRR36521730
Staph.bead.110	Non-Cluster 1	She et al	marc.niicuss.170	SAMN54178151	SRR36522025
Staph.bead.31	Non-Cluster 1	She et al	marc.niicuss.109	SAMN54178365	SRR36521827
Staph.beads.932a	Non-Cluster 1	She et al	marc.niicuss.848	SAMN54179189	SRR36522140
Staph.beads.998a	Non-Cluster 1	She et al	marc.niicuss.904	SAMN54179245	SRR36521726
Staph.beads.938a	Non-Cluster 1	She et al	marc.niicuss.851	SAMN54179192	SRR36522137
Staph.bead.18	Non-Cluster 1	She et al	marc.niicuss.99	SAMN54178211	SRR36521507
Staph.beads.916a	Non-Cluster 1	She et al	marc.niicuss.834	SAMN54179175	SRR36521881
marc.bacteremia.1604.a	Non-Cluster 1	She et al	marc.bacteremia.1604.a	SAMN46530769	SRR36512122
marc.bacteremia.2549	Non-Cluster 1	She et al	marc.bacteremia.2549	SAMN46530945	SRR36512022
marc.bacteremia.1038.a	Non-Cluster 1	She et al	marc.bacteremia.1038.a	SAMN46530680	SRR36512334
marc.bacteremia.1042.a	Non-Cluster 1	She et al	marc.bacteremia.1042.a	SAMN46530681	SRR36512332
marc.bacteremia.1049.a	Non-Cluster 1	She et al	marc.bacteremia.1049.a	SAMN46530682	SRR36512331
Staph.bead.141	Non-Cluster 1	She et al	marc.niicuss.194	SAMN54178178	SRR36521544
Staph.bead.158	Non-Cluster 1	She et al	marc.niicuss.209	SAMN54178194	SRR36521525
Staph.bead.189	Non-Cluster 1	She et al	marc.niicuss.231	SAMN54178218	SRR36521499
Staph.bead.197	Non-Cluster 1	She et al	marc.niicuss.237	SAMN54178225	SRR36521491
Staph.bead.232	Non-Cluster 1	She et al	marc.niicuss.266	SAMN54178256	SRR36522202
Staph.beads.310	Non-Cluster 1	She et al	marc.niicuss.323	SAMN54178558	SRR36522171
Staph.beads.311	Non-Cluster 1	She et al	marc.niicuss.324	SAMN54178559	SRR36522170
Staph.beads.351	Non-Cluster 1	She et al	marc.niicuss.357	SAMN54178592	SRR36521781
Staph.beads.352	Non-Cluster 1	She et al	marc.niicuss.358	SAMN54178593	SRR36521780
Staph.beads.386	Non-Cluster 1	She et al	marc.niicuss.385	SAMN54178620	SRR36521948
Staph.beads.396	Non-Cluster 1	She et al	marc.niicuss.395	SAMN54178630	SRR36521937
Staph.bead.142	Non-Cluster 1	She et al	marc.niicuss.195	SAMN54178179	SRR36521543
Staph.bead.155	Non-Cluster 1	She et al	marc.niicuss.206	SAMN54178191	SRR36521529
Staph.bead.206	Non-Cluster 1	She et al	marc.niicuss.245	SAMN54178234	SRR36521481
Staph.beads.366	Non-Cluster 1	She et al	marc.niicuss.368	SAMN54178603	SRR36521769
Staph.beads.414	Non-Cluster 1	She et al	marc.niicuss.413	SAMN54178648	SRR36521917
Staph.beads.415	Non-Cluster 1	She et al	marc.niicuss.414	SAMN54178649	SRR36521916
Staph.bead.241	Non-Cluster 1	She et al	marc.niicuss.273	SAMN54178264	SRR36522193
Staph.beads.273	Non-Cluster 1	She et al	marc.niicuss.297	SAMN54178532	SRR36521974
Staph.beads.274	Non-Cluster 1	She et al	marc.niicuss.298	SAMN54178533	SRR36521973
Staph.beads.341	Non-Cluster 1	She et al	marc.niicuss.349	SAMN54178584	SRR36521789
Staph.beads.448	Non-Cluster 1	She et al	marc.niicuss.444	SAMN54178840	SRR36521696
Staph.beads.452	Non-Cluster 1	She et al	marc.niicuss.448	SAMN54178844	SRR36521692
Staph.bead.41	Non-Cluster 1	She et al	marc.niicuss.118	SAMN54178375	SRR36522165
Staph.bead.42	Non-Cluster 1	She et al	marc.niicuss.119	SAMN54178376	SRR36522154
Staph.bead.764a	Non-Cluster 1	She et al	marc.niicuss.721	SAMN54178424	SRR36521567
Staph.bead.765a	Non-Cluster 1	She et al	marc.niicuss.722	SAMN54178425	SRR36521412
Staph.bead.822a	Non-Cluster 1	She et al	marc.niicuss.762	SAMN54178471	SRR36521819
Staph.beads.608	Non-Cluster 1	She et al	marc.niicuss.586	SAMN54178982	SRR36522343
Staph.beads.319	Non-Cluster 1	She et al	marc.niicuss.332	SAMN54178567	SRR36522161
Staph.beads.378	Non-Cluster 1	She et al	marc.niicuss.378	SAMN54178613	SRR36521956
Staph.beads.335	Non-Cluster 1	She et al	marc.niicuss.344	SAMN54178579	SRR36522148
Staph.beads.361	Non-Cluster 1	She et al	marc.niicuss.365	SAMN54178600	SRR36521772
Staph.beads.652	Non-Cluster 1	She et al	marc.niicuss.628	SAMN54179024	SRR36522296
Staph.beads.659	Non-Cluster 1	She et al	marc.niicuss.634	SAMN54179030	SRR36522289
Staph.beads.870a	Non-Cluster 1	She et al	marc.niicuss.796	SAMN54179103	SRR36521584
Staph.beads.881a	Non-Cluster 1	She et al	marc.niicuss.805	SAMN54179112	SRR36521574
Staph.bead.74	Non-Cluster 1	She et al	marc.niicuss.143	SAMN54178405	SRR36521623
marc.bacteremia.1229.a	Non-Cluster 1	She et al	marc.bacteremia.1229.a	SAMN46530711	SRR36512323
marc.bacteremia.1233.a	Non-Cluster 1	She et al	marc.bacteremia.1233.a	SAMN46530713	SRR36512321
Staph.beads.272	Non-Cluster 1	She et al	marc.niicuss.296	SAMN54178531	SRR36521975
Path_Reg_38	Non-Cluster 1	She et al	marc.niicuss.11	SAMN54178069	SRR36521377
Path_Reg_69	Non-Cluster 1	She et al	marc.niicuss.32	SAMN54178090	SRR36522068
NIICU.Sau.1045	Non-Cluster 1	She et al	marc.niicuss.943	SAMN54178018	SRR36521590
NIICU.Sau.1073	Non-Cluster 1	She et al	marc.niicuss.969	SAMN54178044	SRR36522245
NIICU.Sau.1054	Non-Cluster 1	She et al	marc.niicuss.952	SAMN54178027	SRR36522090
Staph.bead.198	Non-Cluster 1	She et al	marc.niicuss.238	SAMN54178226	SRR36521490
NIICU.Sau.1024	Non-Cluster 1	She et al	marc.niicuss.927	SAMN54178002	SRR36521403
Staph.beads.987a	Non-Cluster 1	She et al	marc.niicuss.893	SAMN54179234	SRR36521738
Staph.bead.78	Non-Cluster 1	She et al	marc.niicuss.147	SAMN54178434	SRR36522075
marc.bacteremia.1522.a	Non-Cluster 1	She et al	marc.bacteremia.1522.a	SAMN46530764	SRR36512127
Staph.beads.706	Non-Cluster 1	She et al	marc.niicuss.677	SAMN54179073	SRR36521425
Staph.beads.707	Non-Cluster 1	She et al	marc.niicuss.678	SAMN54179074	SRR36521424
marc.bacteremia.1732.a	Non-Cluster 1	She et al	marc.bacteremia.1732.a	SAMN46530785	SRR36511936
marc.bacteremia.1733.a	Non-Cluster 1	She et al	marc.bacteremia.1733.a	SAMN46530786	SRR36511935
marc.bacteremia.1741.a	Non-Cluster 1	She et al	marc.bacteremia.1741.a	SAMN46530788	SRR36511933
Staph.beads.474	Non-Cluster 1	She et al	marc.niicuss.466	SAMN54178862	SRR36521672
Staph.beads.479	Non-Cluster 1	She et al	marc.niicuss.470	SAMN54178866	SRR36521866
Staph.beads.559	Non-Cluster 1	She et al	marc.niicuss.543	SAMN54178939	SRR36522107
marc.bacteremia.659.a	Non-Cluster 1	She et al	marc.bacteremia.659.a	SAMN46531178	SRR36512177
marc.bacteremia.672.a	Non-Cluster 1	She et al	marc.bacteremia.672.a	SAMN46531181	SRR36512174
NIICU.Sau.1014	Non-Cluster 1	She et al	marc.niicuss.918	SAMN54177993	SRR36521413
Staph.beads.911a	Non-Cluster 1	She et al	marc.niicuss.829	SAMN54179170	SRR36521886
Path_Reg_25	Non-Cluster 1	She et al	marc.niicuss.3	SAMN54178061	SRR36521386
Path_Reg_29	Non-Cluster 1	She et al	marc.niicuss.5	SAMN54178063	SRR36521384
Path_Reg_56	Non-Cluster 1	She et al	marc.niicuss.25	SAMN54178083	SRR36522077
Staph.beads.637	Non-Cluster 1	She et al	marc.niicuss.614	SAMN54179010	SRR36522312
Staph.beads.648	Non-Cluster 1	She et al	marc.niicuss.624	SAMN54179020	SRR36522300
Sta.aur.bead.30	Non-Cluster 1	She et al	marc.niicuss.58	SAMN54178112	SRR36522218
Sta.aur.bead.64	Non-Cluster 1	She et al	marc.niicuss.79	SAMN54178134	SRR36522043
marc.bacteremia.1174.a	Non-Cluster 1	She et al	marc.bacteremia.1174.a	SAMN46530704	SRR36511954
marc.bacteremia.1187.a	Non-Cluster 1	She et al	marc.bacteremia.1187.a	SAMN46530706	SRR36512329
Staph.bead.200	Non-Cluster 1	She et al	marc.niicuss.240	SAMN54178229	SRR36521487
marc.bacteremia.666.a	Non-Cluster 1	She et al	marc.bacteremia.666.a	SAMN46531180	SRR36512175
marc.bacteremia.1383.a	Non-Cluster 1	She et al	marc.bacteremia.1383.a	SAMN46530740	SRR36512154
marc.bacteremia.1400.a	Non-Cluster 1	She et al	marc.bacteremia.1400.a	SAMN46530742	SRR36512151
NIICU.Sau.1013	Non-Cluster 1	She et al	marc.niicuss.917	SAMN54177992	SRR36521414
marc.bacteremia.548.a	Non-Cluster 1	She et al	marc.bacteremia.548.a	SAMN46531155	SRR36512042
NIICU.Sau.1017	Non-Cluster 1	She et al	marc.niicuss.921	SAMN54177996	SRR36521409
marc.bacteremia.2420	Non-Cluster 1	She et al	marc.bacteremia.2420	SAMN46530921	SRR36512209
NIICU.Sau.1032	Non-Cluster 1	She et al	marc.niicuss.933	SAMN54178008	SRR36521396
NIICU.Sau.1061	Non-Cluster 1	She et al	marc.niicuss.958	SAMN54178033	SRR36522084
marc.bacteremia.284.a	Non-Cluster 1	She et al	marc.bacteremia.284.a	SAMN46530961	SRR36512004
Staph.bead.179	Non-Cluster 1	She et al	marc.niicuss.224	SAMN54178210	SRR36521508
Staph.bead.202	Non-Cluster 1	She et al	marc.niicuss.242	SAMN54178231	SRR36521485
Staph.bead.245	Non-Cluster 1	She et al	marc.niicuss.277	SAMN54178356	SRR36522177
Staph.beads.405	Non-Cluster 1	She et al	marc.niicuss.404	SAMN54178639	SRR36521927
Staph.beads.412	Non-Cluster 1	She et al	marc.niicuss.411	SAMN54178646	SRR36521919
Staph.beads.488	Non-Cluster 1	She et al	marc.niicuss.477	SAMN54178873	SRR36521858
marc.bacteremia.336.a	Non-Cluster 1	She et al	marc.bacteremia.336.a	SAMN46531101	SRR36511978
marc.bacteremia.337.a	Non-Cluster 1	She et al	marc.bacteremia.337.a	SAMN46531102	SRR36511895
marc.bacteremia.349.a	Non-Cluster 1	She et al	marc.bacteremia.349.a	SAMN46531104	SRR36511969
NIICU.Sau.1009	Non-Cluster 1	She et al	marc.niicuss.914	SAMN54177989	SRR36521561
NIICU.Sau.1071	Non-Cluster 1	She et al	marc.niicuss.967	SAMN54178042	SRR36522248
Staph.beads.967a	Non-Cluster 1	She et al	marc.niicuss.875	SAMN54179216	SRR36521758
NIICU.Sau.1011	Non-Cluster 1	She et al	marc.niicuss.915	SAMN54177990	SRR36521416
Staph.beads.909a	Non-Cluster 1	She et al	marc.niicuss.827	SAMN54179168	SRR36521889
Staph.beads.966a	Non-Cluster 1	She et al	marc.niicuss.874	SAMN54179215	SRR36521759
Staph.beads.983a	Non-Cluster 1	She et al	marc.niicuss.889	SAMN54179230	SRR36521742
NIICU.Sau.1021	Non-Cluster 1	She et al	marc.niicuss.925	SAMN54178000	SRR36521405
NIICU.Sau.1066	Non-Cluster 1	She et al	marc.niicuss.963	SAMN54178038	SRR36522252
Path_Reg_48	Non-Cluster 1	She et al	marc.niicuss.18	SAMN54178076	SRR36521369
Staph.bead.125	Non-Cluster 1	She et al	marc.niicuss.183	SAMN54178165	SRR36521558
Staph.bead.130	Non-Cluster 1	She et al	marc.niicuss.185	SAMN54178168	SRR36521555
Staph.bead.137	Non-Cluster 1	She et al	marc.niicuss.191	SAMN54178174	SRR36521548
Staph.bead.170	Non-Cluster 1	She et al	marc.niicuss.217	SAMN54178203	SRR36521516
Staph.bead.184	Non-Cluster 1	She et al	marc.niicuss.228	SAMN54178215	SRR36521502
Staph.bead.227	Non-Cluster 1	She et al	marc.niicuss.262	SAMN54178252	SRR36522207
Staph.bead.38	Non-Cluster 1	She et al	marc.niicuss.115	SAMN54178371	SRR36521983
Staph.bead.46	Non-Cluster 1	She et al	marc.niicuss.122	SAMN54178379	SRR36521768
Staph.bead.744a	Non-Cluster 1	She et al	marc.niicuss.708	SAMN54178409	SRR36521603
Staph.bead.784a	Non-Cluster 1	She et al	marc.niicuss.734	SAMN54178439	SRR36522044
Staph.bead.786a	Non-Cluster 1	She et al	marc.niicuss.735	SAMN54178440	SRR36522033
Staph.bead.802a	Non-Cluster 1	She et al	marc.niicuss.745	SAMN54178453	SRR36522191
Staph.bead.810a	Non-Cluster 1	She et al	marc.niicuss.753	SAMN54178462	SRR36521829
Staph.bead.846a	Non-Cluster 1	She et al	marc.niicuss.781	SAMN54178491	SRR36521995
Staph.beads.536	Non-Cluster 1	She et al	marc.niicuss.520	SAMN54178916	SRR36521637
Staph.beads.591	Non-Cluster 1	She et al	marc.niicuss.571	SAMN54178967	SRR36521604
Staph.beads.633	Non-Cluster 1	She et al	marc.niicuss.610	SAMN54179006	SRR36522317
NIICU.Sau.1042	Non-Cluster 1	She et al	marc.niicuss.941	SAMN54178016	SRR36521592
NIICU.Sau.1074	Non-Cluster 1	She et al	marc.niicuss.970	SAMN54178045	SRR36522244
Path_Reg_44	Non-Cluster 1	She et al	marc.niicuss.14	SAMN54178072	SRR36521374
Path_Reg_71	Non-Cluster 1	She et al	marc.niicuss.33	SAMN54178091	SRR36522067
Path_Reg_73	Non-Cluster 1	She et al	marc.niicuss.34	SAMN54178092	SRR36522066
Path_Reg_80	Non-Cluster 1	She et al	marc.niicuss.35	SAMN54178093	SRR36522065
Sta.aur.bead.15	Non-Cluster 1	She et al	marc.niicuss.46	SAMN54178098	SRR36522233
Sta.aur.bead.20	Non-Cluster 1	She et al	marc.niicuss.51	SAMN54178104	SRR36522226
Sta.aur.bead.57	Non-Cluster 1	She et al	marc.niicuss.74	SAMN54178129	SRR36522049
Staph.bead.11	Non-Cluster 1	She et al	marc.niicuss.93	SAMN54178150	SRR36522026
Staph.bead.12	Non-Cluster 1	She et al	marc.niicuss.94	SAMN54178160	SRR36522015
marc.bacteremia.1584.a	Non-Cluster 1	She et al	marc.bacteremia.1584.a	SAMN46530766	SRR36512125
Staph.bead.757a	Non-Cluster 1	She et al	marc.niicuss.716	SAMN54178418	SRR36521442
Sta.aur.bead.44	Non-Cluster 1	She et al	marc.niicuss.66	SAMN54178121	SRR36522058
Sta.aur.bead.55	Non-Cluster 1	She et al	marc.niicuss.73	SAMN54178128	SRR36522050
Staph.bead.101	Non-Cluster 1	She et al	marc.niicuss.164	SAMN54178144	SRR36522032
Staph.bead.191	Non-Cluster 1	She et al	marc.niicuss.232	SAMN54178220	SRR36521497
Staph.beads.264	Non-Cluster 1	She et al	marc.niicuss.291	SAMN54178526	SRR36521980
Staph.bead.102	Non-Cluster 1	She et al	marc.niicuss.165	SAMN54178145	SRR36522031
Staph.bead.196	Non-Cluster 1	She et al	marc.niicuss.236	SAMN54178224	SRR36521492
Staph.bead.57	Non-Cluster 1	She et al	marc.niicuss.130	SAMN54178388	SRR36522141
Staph.beads.360	Non-Cluster 1	She et al	marc.niicuss.364	SAMN54178599	SRR36521773
Staph.beads.899a	Non-Cluster 1	She et al	marc.niicuss.821	SAMN54179162	SRR36521895
Staph.bead.15	Non-Cluster 1	She et al	marc.niicuss.97	SAMN54178185	SRR36521535
Staph.bead.220	Non-Cluster 1	She et al	marc.niicuss.256	SAMN54178246	SRR36521468
Staph.bead.25	Non-Cluster 1	She et al	marc.niicuss.103	SAMN54178358	SRR36521722
Staph.bead.26	Non-Cluster 1	She et al	marc.niicuss.104	SAMN54178359	SRR36521635
Staph.bead.28	Non-Cluster 1	She et al	marc.niicuss.106	SAMN54178361	SRR36521568
Staph.bead.29	Non-Cluster 1	She et al	marc.niicuss.107	SAMN54178362	SRR36522076
Staph.bead.30	Non-Cluster 1	She et al	marc.niicuss.108	SAMN54178364	SRR36521838
Staph.bead.60	Non-Cluster 1	She et al	marc.niicuss.133	SAMN54178392	SRR36521744
Staph.bead.73	Non-Cluster 1	She et al	marc.niicuss.142	SAMN54178402	SRR36521657
Staph.bead.180	Non-Cluster 1	She et al	marc.niicuss.225	SAMN54178212	SRR36521506
Staph.bead.199	Non-Cluster 1	She et al	marc.niicuss.239	SAMN54178227	SRR36521489
Staph.beads.251	Non-Cluster 1	She et al	marc.niicuss.281	SAMN54178516	SRR36521793
Staph.bead.19	Non-Cluster 1	She et al	marc.niicuss.100	SAMN54178219	SRR36521498
Staph.bead.781a	Non-Cluster 1	She et al	marc.niicuss.731	SAMN54178436	SRR36522227
Staph.bead.813a	Non-Cluster 1	She et al	marc.niicuss.756	SAMN54178465	SRR36521825
Staph.bead.819a	Non-Cluster 1	She et al	marc.niicuss.761	SAMN54178470	SRR36521820
Staph.beads.390	Non-Cluster 1	She et al	marc.niicuss.389	SAMN54178624	SRR36521943
Staph.beads.467	Non-Cluster 1	She et al	marc.niicuss.461	SAMN54178857	SRR36521678
Staph.beads.703	Non-Cluster 1	She et al	marc.niicuss.674	SAMN54179070	SRR36521428
Staph.bead.739a	Non-Cluster 1	She et al	marc.niicuss.704	SAMN54178404	SRR36521634
Staph.bead.767a	Non-Cluster 1	She et al	marc.niicuss.724	SAMN54178427	SRR36521595
Staph.bead.801a	Non-Cluster 1	She et al	marc.niicuss.744	SAMN54178452	SRR36522194
Staph.bead.844a	Non-Cluster 1	She et al	marc.niicuss.779	SAMN54178489	SRR36521997
Staph.beads.672	Non-Cluster 1	She et al	marc.niicuss.644	SAMN54179040	SRR36521461
Staph.beads.685	Non-Cluster 1	She et al	marc.niicuss.656	SAMN54179052	SRR36521448
Staph.beads.865a	Non-Cluster 1	She et al	marc.niicuss.792	SAMN54179099	SRR36522261
Staph.beads.934a	Non-Cluster 1	She et al	marc.niicuss.850	SAMN54179191	SRR36522138
Staph.bead.741a	Non-Cluster 1	She et al	marc.niicuss.705	SAMN54178406	SRR36522109
Staph.bead.818a	Non-Cluster 1	She et al	marc.niicuss.760	SAMN54178469	SRR36521821
Staph.beads.313	Non-Cluster 1	She et al	marc.niicuss.326	SAMN54178561	SRR36522168
Staph.beads.463	Non-Cluster 1	She et al	marc.niicuss.457	SAMN54178853	SRR36521682
Staph.beads.892a	Non-Cluster 1	She et al	marc.niicuss.815	SAMN54179156	SRR36521902
Staph.beads.922a	Non-Cluster 1	She et al	marc.niicuss.840	SAMN54179181	SRR36521874
Staph.bead.742a	Non-Cluster 1	She et al	marc.niicuss.706	SAMN54178407	SRR36522098
Staph.bead.752a	Non-Cluster 1	She et al	marc.niicuss.713	SAMN54178415	SRR36522292
Staph.beads.627	Non-Cluster 1	She et al	marc.niicuss.604	SAMN54179000	SRR36522323
Staph.beads.667	Non-Cluster 1	She et al	marc.niicuss.640	SAMN54179036	SRR36522283
Staph.beads.673	Non-Cluster 1	She et al	marc.niicuss.645	SAMN54179041	SRR36521460
Staph.beads.874a	Non-Cluster 1	She et al	marc.niicuss.800	SAMN54179107	SRR36521580
Staph.bead.743a	Non-Cluster 1	She et al	marc.niicuss.707	SAMN54178408	SRR36521614
Staph.bead.760a	Non-Cluster 1	She et al	marc.niicuss.718	SAMN54178421	SRR36522274
marc.bacteremia.1740.a	Non-Cluster 1	She et al	marc.bacteremia.1740.a	SAMN46530787	SRR36511934
marc.bacteremia.1742.a	Non-Cluster 1	She et al	marc.bacteremia.1742.a	SAMN46530789	SRR36511932
marc.bacteremia.1745.a	Non-Cluster 1	She et al	marc.bacteremia.1745.a	SAMN46530790	SRR36511931
marc.bacteremia.2328	Non-Cluster 1	She et al	marc.bacteremia.2328	SAMN46530909	SRR36512248
marc.bacteremia.2333	Non-Cluster 1	She et al	marc.bacteremia.2333	SAMN46530911	SRR36512245
marc.bacteremia.2339	Non-Cluster 1	She et al	marc.bacteremia.2339	SAMN46530912	SRR36512244
marc.bacteremia.2344	Non-Cluster 1	She et al	marc.bacteremia.2344	SAMN46530915	SRR36512241
s.137.SACA.pink.1	Non-Cluster 1	She et al	s.137.SACA.pink.1	SAMN46541216	SRR36506474
Staph.bead.745a	Non-Cluster 1	She et al	marc.niicuss.709	SAMN54178410	SRR36522348
Staph.beads.719	Non-Cluster 1	She et al	marc.niicuss.688	SAMN54179084	SRR36522278
Staph.bead.751a	Non-Cluster 1	She et al	marc.niicuss.712	SAMN54178414	SRR36522303
Staph.beads.677	Non-Cluster 1	She et al	marc.niicuss.648	SAMN54179044	SRR36521457
Staph.bead.759a	Non-Cluster 1	She et al	marc.niicuss.717	SAMN54178419	SRR36521431
Staph.beads.679	Non-Cluster 1	She et al	marc.niicuss.650	SAMN54179046	SRR36521455
Staph.beads.696	Non-Cluster 1	She et al	marc.niicuss.667	SAMN54179063	SRR36521436
Staph.bead.806a	Non-Cluster 1	She et al	marc.niicuss.749	SAMN54178457	SRR36521834
Staph.bead.840a	Non-Cluster 1	She et al	marc.niicuss.776	SAMN54178486	SRR36522000
Staph.bead.829a	Non-Cluster 1	She et al	marc.niicuss.769	SAMN54178478	SRR36522009
Staph.beads.686	Non-Cluster 1	She et al	marc.niicuss.657	SAMN54179053	SRR36521447
Staph.beads.280	Non-Cluster 1	She et al	marc.niicuss.303	SAMN54178538	SRR36521967
Staph.beads.469	Non-Cluster 1	She et al	marc.niicuss.463	SAMN54178859	SRR36521675
Staph.beads.521	Non-Cluster 1	She et al	marc.niicuss.507	SAMN54178903	SRR36521651
Staph.beads.588	Non-Cluster 1	She et al	marc.niicuss.568	SAMN54178964	SRR36521607
Staph.beads.619	Non-Cluster 1	She et al	marc.niicuss.596	SAMN54178992	SRR36522332
Staph.beads.371	Non-Cluster 1	She et al	marc.niicuss.372	SAMN54178607	SRR36521962
Staph.beads.473	Non-Cluster 1	She et al	marc.niicuss.465	SAMN54178861	SRR36521673
Staph.beads.392	Non-Cluster 1	She et al	marc.niicuss.391	SAMN54178626	SRR36521941
Staph.beads.393	Non-Cluster 1	She et al	marc.niicuss.392	SAMN54178627	SRR36521940
Staph.beads.466	Non-Cluster 1	She et al	marc.niicuss.460	SAMN54178856	SRR36521679
Staph.beads.440	Non-Cluster 1	She et al	marc.niicuss.436	SAMN54178832	SRR36521705
Staph.beads.450	Non-Cluster 1	She et al	marc.niicuss.446	SAMN54178842	SRR36521694
Staph.beads.485	Non-Cluster 1	She et al	marc.niicuss.474	SAMN54178870	SRR36521861
Staph.beads.459	Non-Cluster 1	She et al	marc.niicuss.453	SAMN54178849	SRR36521686
Staph.beads.476	Non-Cluster 1	She et al	marc.niicuss.468	SAMN54178864	SRR36521670
marc.bacteremia.1774.a	Non-Cluster 1	She et al	marc.bacteremia.1774.a	SAMN46530794	SRR36512303
marc.bacteremia.1784.a	Non-Cluster 1	She et al	marc.bacteremia.1784.a	SAMN46530799	SRR36512298
Staph.beads.500	Non-Cluster 1	She et al	marc.niicuss.489	SAMN54178885	SRR36521845
Staph.beads.617	Non-Cluster 1	She et al	marc.niicuss.594	SAMN54178990	SRR36522334
Staph.beads.507	Non-Cluster 1	She et al	marc.niicuss.496	SAMN54178892	SRR36521663
Staph.beads.620	Non-Cluster 1	She et al	marc.niicuss.597	SAMN54178993	SRR36522331
Staph.beads.621	Non-Cluster 1	She et al	marc.niicuss.598	SAMN54178994	SRR36522330
Staph.beads.542	Non-Cluster 1	She et al	marc.niicuss.526	SAMN54178922	SRR36521629
Staph.beads.543	Non-Cluster 1	She et al	marc.niicuss.527	SAMN54178923	SRR36521628
Staph.beads.556	Non-Cluster 1	She et al	marc.niicuss.540	SAMN54178936	SRR36522111
Staph.beads.577	Non-Cluster 1	She et al	marc.niicuss.558	SAMN54178954	SRR36521618
Staph.beads.716	Non-Cluster 1	She et al	marc.niicuss.685	SAMN54179081	SRR36522281
Staph.beads.574	Non-Cluster 1	She et al	marc.niicuss.555	SAMN54178951	SRR36521621
Staph.beads.596	Non-Cluster 1	She et al	marc.niicuss.576	SAMN54178972	SRR36521598
Staph.beads.630	Non-Cluster 1	She et al	marc.niicuss.607	SAMN54179003	SRR36522320
Staph.beads.644	Non-Cluster 1	She et al	marc.niicuss.620	SAMN54179016	SRR36522306
Staph.beads.894a	Non-Cluster 1	She et al	marc.niicuss.817	SAMN54179158	SRR36521900
Staph.beads.981a	Non-Cluster 1	She et al	marc.niicuss.887	SAMN54179228	SRR36521745
marc.bacteremia.876.a	Non-Cluster 1	She et al	marc.bacteremia.876.a	SAMN46531218	SRR36511987
Staph.beads.330	Non-Cluster 1	She et al	marc.niicuss.340	SAMN54178575	SRR36522152
Staph.beads.530	Non-Cluster 1	She et al	marc.niicuss.515	SAMN54178911	SRR36521642
marc.bacteremia.1857.a	Non-Cluster 1	She et al	marc.bacteremia.1857.a	SAMN46530811	SRR36512284
marc.bacteremia.1859.a	Non-Cluster 1	She et al	marc.bacteremia.1859.a	SAMN46530812	SRR36512283
Staph.beads.616	Non-Cluster 1	She et al	marc.niicuss.593	SAMN54178989	SRR36522335
Staph.beads.872a	Non-Cluster 1	She et al	marc.niicuss.798	SAMN54179105	SRR36521582
Staph.beads.728	Non-Cluster 1	She et al	marc.niicuss.694	SAMN54179090	SRR36522271
Sta.aur.bead.18	Non-Cluster 1	She et al	marc.niicuss.49	SAMN54178101	SRR36522230
Staph.beads.478	Non-Cluster 1	She et al	marc.niicuss.469	SAMN54178865	SRR36521867
marc.bacteremia.123.a	Non-Cluster 1	She et al	marc.bacteremia.123.a	SAMN46530712	SRR36512322
Path_Reg_55	Non-Cluster 1	She et al	marc.niicuss.24	SAMN54178082	SRR36522078
marc.bacteremia.226.a	Non-Cluster 1	She et al	marc.bacteremia.226.a	SAMN46530898	SRR36512051
Staph.beads.429	Non-Cluster 1	She et al	marc.niicuss.427	SAMN54178823	SRR36521715
Staph.bead.857a	Non-Cluster 1	She et al	marc.niicuss.787	SAMN54178498	SRR36521813
marc.bacteremia.1971.a	Non-Cluster 1	She et al	marc.bacteremia.1971.a	SAMN46530846	SRR36511916
Staph.beads.978a	Non-Cluster 1	She et al	marc.niicuss.884	SAMN54179225	SRR36521748
Staph.bead.219	Non-Cluster 1	She et al	marc.niicuss.255	SAMN54178245	SRR36521469
Staph.bead.58	Non-Cluster 1	She et al	marc.niicuss.131	SAMN54178389	SRR36522130
marc.bacteremia.611.a	Non-Cluster 1	She et al	marc.bacteremia.611.a	SAMN46531170	SRR36512025
marc.bacteremia.442.a	Non-Cluster 1	She et al	marc.bacteremia.442.a	SAMN46531125	SRR36512257
Path_Reg_22	Non-Cluster 1	She et al	marc.niicuss.1	SAMN54178059	SRR36521388
NIICU.Sau.1050	Non-Cluster 1	She et al	marc.niicuss.948	SAMN54178023	SRR36522095
NIICU.Sau.1033	Non-Cluster 1	She et al	marc.niicuss.934	SAMN54178009	SRR36521395
Staph.bead.143	Non-Cluster 1	She et al	marc.niicuss.196	SAMN54178180	SRR36521542
NIICU.Sau.1053	Non-Cluster 1	She et al	marc.niicuss.951	SAMN54178026	SRR36522091
Staph.beads.401	Non-Cluster 1	She et al	marc.niicuss.400	SAMN54178635	SRR36521931
marc.bacteremia.2068	Non-Cluster 1	She et al	marc.bacteremia.2068	SAMN46530862	SRR36512275
marc.bacteremia.2072	Non-Cluster 1	She et al	marc.bacteremia.2072	SAMN46530866	SRR36512271
marc.bacteremia.2070	Non-Cluster 1	She et al	marc.bacteremia.2070	SAMN46530864	SRR36512273
marc.bacteremia.2071	Non-Cluster 1	She et al	marc.bacteremia.2071	SAMN46530865	SRR36512272
marc.bacteremia.2092	Non-Cluster 1	She et al	marc.bacteremia.2092	SAMN46530878	SRR36512258
Staph.beads.289	Non-Cluster 1	She et al	marc.niicuss.308	SAMN54178543	SRR36522189
Staph.beads.290	Non-Cluster 1	She et al	marc.niicuss.309	SAMN54178544	SRR36522187
Staph.beads.522	Non-Cluster 1	She et al	marc.niicuss.508	SAMN54178904	SRR36521650
Staph.beads.523	Non-Cluster 1	She et al	marc.niicuss.509	SAMN54178905	SRR36521649
Staph.beads.584	Non-Cluster 1	She et al	marc.niicuss.564	SAMN54178960	SRR36521611
Staph.beads.897a	Non-Cluster 1	She et al	marc.niicuss.819	SAMN54179160	SRR36521897
marc.bacteremia.2075	Non-Cluster 1	She et al	marc.bacteremia.2075	SAMN46530869	SRR36512268
marc.bacteremia.2078	Non-Cluster 1	She et al	marc.bacteremia.2078	SAMN46530871	SRR36512265
marc.bacteremia.2079	Non-Cluster 1	She et al	marc.bacteremia.2079	SAMN46530872	SRR36512264
marc.bacteremia.2080	Non-Cluster 1	She et al	marc.bacteremia.2080	SAMN46530873	SRR36512263
marc.bacteremia.2081	Non-Cluster 1	She et al	marc.bacteremia.2081	SAMN46530874	SRR36512262
marc.bacteremia.2083	Non-Cluster 1	She et al	marc.bacteremia.2083	SAMN46530875	SRR36512261
marc.bacteremia.2090	Non-Cluster 1	She et al	marc.bacteremia.2090	SAMN46530877	SRR36512259
marc.bacteremia.2103	Non-Cluster 1	She et al	marc.bacteremia.2103	SAMN46530883	SRR36512067
marc.bacteremia.2104	Non-Cluster 1	She et al	marc.bacteremia.2104	SAMN46530884	SRR36512066
NIICU.Sau.1025	Non-Cluster 1	She et al	marc.niicuss.928	SAMN54178003	SRR36521402
NIICU.Sau.1051	Non-Cluster 1	She et al	marc.niicuss.949	SAMN54178024	SRR36522093
Staph.bead.210	Non-Cluster 1	She et al	marc.niicuss.248	SAMN54178238	SRR36521477
Staph.beads.336	Non-Cluster 1	She et al	marc.niicuss.345	SAMN54178580	SRR36522147
Staph.beads.356	Non-Cluster 1	She et al	marc.niicuss.362	SAMN54178597	SRR36521775
Staph.beads.368	Non-Cluster 1	She et al	marc.niicuss.369	SAMN54178604	SRR36521767
Staph.beads.369	Non-Cluster 1	She et al	marc.niicuss.370	SAMN54178605	SRR36521766
Staph.beads.377	Non-Cluster 1	She et al	marc.niicuss.377	SAMN54178612	SRR36521957
Staph.beads.379	Non-Cluster 1	She et al	marc.niicuss.379	SAMN54178614	SRR36521954
Staph.beads.380	Non-Cluster 1	She et al	marc.niicuss.380	SAMN54178615	SRR36521953
Staph.beads.407	Non-Cluster 1	She et al	marc.niicuss.406	SAMN54178641	SRR36521925
Staph.beads.408	Non-Cluster 1	She et al	marc.niicuss.407	SAMN54178642	SRR36521924
Staph.beads.409	Non-Cluster 1	She et al	marc.niicuss.408	SAMN54178643	SRR36521923
Staph.beads.416	Non-Cluster 1	She et al	marc.niicuss.415	SAMN54178650	SRR36521915
Staph.beads.417	Non-Cluster 1	She et al	marc.niicuss.416	SAMN54178651	SRR36521914
Staph.beads.419	Non-Cluster 1	She et al	marc.niicuss.418	SAMN54178653	SRR36521912
Staph.beads.498	Non-Cluster 1	She et al	marc.niicuss.487	SAMN54178883	SRR36521847
Staph.beads.499	Non-Cluster 1	She et al	marc.niicuss.488	SAMN54178884	SRR36521846
Staph.beads.586	Non-Cluster 1	She et al	marc.niicuss.566	SAMN54178962	SRR36521609
Staph.beads.587	Non-Cluster 1	She et al	marc.niicuss.567	SAMN54178963	SRR36521608
Staph.beads.622	Non-Cluster 1	She et al	marc.niicuss.599	SAMN54178995	SRR36522329
Staph.beads.623	Non-Cluster 1	She et al	marc.niicuss.600	SAMN54178996	SRR36522328
Staph.beads.915a	Non-Cluster 1	She et al	marc.niicuss.833	SAMN54179174	SRR36521882
Staph.beads.989a	Non-Cluster 1	She et al	marc.niicuss.895	SAMN54179236	SRR36521736
Staph.beads.666	Non-Cluster 1	She et al	marc.niicuss.639	SAMN54179035	SRR36522284
Staph.beads.693	Non-Cluster 1	She et al	marc.niicuss.664	SAMN54179060	SRR36521439
Staph.beads.442	Non-Cluster 1	She et al	marc.niicuss.438	SAMN54178834	SRR36521703
marc.bacteremia.1020.a	Non-Cluster 1	She et al	marc.bacteremia.1020.a	SAMN46530673	SRR36511892
marc.bacteremia.1026.a	Non-Cluster 1	She et al	marc.bacteremia.1026.a	SAMN46530675	SRR36511890
marc.bacteremia.295.a	Non-Cluster 1	She et al	marc.bacteremia.295.a	SAMN46530966	SRR36512232
marc.bacteremia.324.a	Non-Cluster 1	She et al	marc.bacteremia.324.a	SAMN46531098	SRR36512107
marc.bacteremia.379.a	Non-Cluster 1	She et al	marc.bacteremia.379.a	SAMN46531109	SRR36512153
marc.bacteremia.389.a	Non-Cluster 1	She et al	marc.bacteremia.389.a	SAMN46531111	SRR36512131
marc.bacteremia.391.a	Non-Cluster 1	She et al	marc.bacteremia.391.a	SAMN46531112	SRR36511952
marc.bacteremia.396.a	Non-Cluster 1	She et al	marc.bacteremia.396.a	SAMN46531113	SRR36511941
marc.bacteremia.397.a	Non-Cluster 1	She et al	marc.bacteremia.397.a	SAMN46531114	SRR36511930
marc.bacteremia.399.a	Non-Cluster 1	She et al	marc.bacteremia.399.a	SAMN46531115	SRR36512296
marc.bacteremia.407.a	Non-Cluster 1	She et al	marc.bacteremia.407.a	SAMN46531117	SRR36512088
marc.bacteremia.411.a	Non-Cluster 1	She et al	marc.bacteremia.411.a	SAMN46531118	SRR36512077
marc.bacteremia.505.a	Non-Cluster 1	She et al	marc.bacteremia.505.a	SAMN46531140	SRR36512219
marc.bacteremia.506.a	Non-Cluster 1	She et al	marc.bacteremia.506.a	SAMN46531141	SRR36512218
marc.bacteremia.513.a	Non-Cluster 1	She et al	marc.bacteremia.513.a	SAMN46531143	SRR36512216
marc.bacteremia.519.a	Non-Cluster 1	She et al	marc.bacteremia.519.a	SAMN46531145	SRR36512214
marc.bacteremia.522.a	Non-Cluster 1	She et al	marc.bacteremia.522.a	SAMN46531146	SRR36512213
Staph.bead.183	Non-Cluster 1	She et al	marc.niicuss.227	SAMN54178214	SRR36521503
Staph.bead.824a	Non-Cluster 1	She et al	marc.niicuss.764	SAMN54178473	SRR36521817
marc.bacteremia.532.a	Non-Cluster 1	She et al	marc.bacteremia.532.a	SAMN46531148	SRR36512210
marc.bacteremia.533.a	Non-Cluster 1	She et al	marc.bacteremia.533.a	SAMN46531149	SRR36512048
marc.bacteremia.540.a	Non-Cluster 1	She et al	marc.bacteremia.540.a	SAMN46531152	SRR36512045
marc.bacteremia.597.a	Non-Cluster 1	She et al	marc.bacteremia.597.a	SAMN46531166	SRR36512030
marc.bacteremia.613.a	Non-Cluster 1	She et al	marc.bacteremia.613.a	SAMN46531171	SRR36512185
Staph.bead.172	Non-Cluster 1	She et al	marc.niicuss.218	SAMN54178204	SRR36521514
marc.bacteremia.718.a	Non-Cluster 1	She et al	marc.bacteremia.718.a	SAMN46531192	SRR36512112
marc.bacteremia.721.a	Non-Cluster 1	She et al	marc.bacteremia.721.a	SAMN46531195	SRR36512109
marc.bacteremia.725.a	Non-Cluster 1	She et al	marc.bacteremia.725.a	SAMN46531196	SRR36512108
Path_Reg_34	Non-Cluster 1	She et al	marc.niicuss.10	SAMN54178068	SRR36521378
Staph.beads.314	Non-Cluster 1	She et al	marc.niicuss.327	SAMN54178562	SRR36522167
Staph.beads.315	Non-Cluster 1	She et al	marc.niicuss.328	SAMN54178563	SRR36522166
Staph.beads.350	Non-Cluster 1	She et al	marc.niicuss.356	SAMN54178591	SRR36521782
Path_Reg_42	Non-Cluster 1	She et al	marc.niicuss.13	SAMN54178071	SRR36521375
Path_Reg_54	Non-Cluster 1	She et al	marc.niicuss.23	SAMN54178081	SRR36522079
Staph.bead.127	Non-Cluster 1	She et al	marc.niicuss.184	SAMN54178166	SRR36521557
Staph.bead.136	Non-Cluster 1	She et al	marc.niicuss.190	SAMN54178173	SRR36521550
Staph.bead.771a	Non-Cluster 1	She et al	marc.niicuss.727	SAMN54178431	SRR36522235
s.18.SACA.1	Non-Cluster 1	She et al	s.18.SACA.1	SAMN46541217	SRR36506468
s.18.SACA.2	Non-Cluster 1	She et al	s.18.SACA.2	SAMN46541218	SRR36506467
s.18.SACA.3	Non-Cluster 1	She et al	s.18.SACA.3	SAMN46541219	SRR36506466
s.18.SACA.4	Non-Cluster 1	She et al	s.18.SACA.4	SAMN46541220	SRR36506465
Sta.aur.bead.51	Non-Cluster 1	She et al	marc.niicuss.70	SAMN54178125	SRR36522053
Sta.aur.bead.52	Non-Cluster 1	She et al	marc.niicuss.71	SAMN54178126	SRR36522052
marc.bacteremia.1050.a	Non-Cluster 1	She et al	marc.bacteremia.1050.a	SAMN46530683	SRR36512330
marc.bacteremia.1058.a	Non-Cluster 1	She et al	marc.bacteremia.1058.a	SAMN46530684	SRR36511976
marc.bacteremia.1064.a	Non-Cluster 1	She et al	marc.bacteremia.1064.a	SAMN46530686	SRR36511974
marc.bacteremia.1067.a	Non-Cluster 1	She et al	marc.bacteremia.1067.a	SAMN46530687	SRR36511973
marc.bacteremia.1118.a	Non-Cluster 1	She et al	marc.bacteremia.1118.a	SAMN46530697	SRR36511962
marc.bacteremia.1144.a	Non-Cluster 1	She et al	marc.bacteremia.1144.a	SAMN46530700	SRR36511959
marc.bacteremia.1148.a	Non-Cluster 1	She et al	marc.bacteremia.1148.a	SAMN46530702	SRR36511956
marc.bacteremia.1321.a	Non-Cluster 1	She et al	marc.bacteremia.1321.a	SAMN46530732	SRR36512162
marc.bacteremia.1339.a	Non-Cluster 1	She et al	marc.bacteremia.1339.a	SAMN46530734	SRR36512160
Staph.bead.194	Non-Cluster 1	She et al	marc.niicuss.234	SAMN54178222	SRR36521495
Staph.bead.69	Non-Cluster 1	She et al	marc.niicuss.140	SAMN54178399	SRR36521864
Staph.bead.201	Non-Cluster 1	She et al	marc.niicuss.241	SAMN54178230	SRR36521486
Staph.bead.224	Non-Cluster 1	She et al	marc.niicuss.259	SAMN54178249	SRR36521465
Staph.bead.225	Non-Cluster 1	She et al	marc.niicuss.260	SAMN54178250	SRR36522209
Staph.beads.260	Non-Cluster 1	She et al	marc.niicuss.288	SAMN54178523	SRR36521984
Staph.beads.261	Non-Cluster 1	She et al	marc.niicuss.289	SAMN54178524	SRR36521982
Staph.bead.40	Non-Cluster 1	She et al	marc.niicuss.117	SAMN54178374	SRR36522176
Staph.bead.48	Non-Cluster 1	She et al	marc.niicuss.123	SAMN54178380	SRR36521955
Staph.bead.849a	Non-Cluster 1	She et al	marc.niicuss.782	SAMN54178492	SRR36521994
Staph.beads.898a	Non-Cluster 1	She et al	marc.niicuss.820	SAMN54179161	SRR36521896
Staph.beads.294	Non-Cluster 1	She et al	marc.niicuss.312	SAMN54178547	SRR36522184
Staph.beads.296	Non-Cluster 1	She et al	marc.niicuss.313	SAMN54178548	SRR36522183
Staph.beads.374	Non-Cluster 1	She et al	marc.niicuss.375	SAMN54178610	SRR36521959
Staph.beads.430	Non-Cluster 1	She et al	marc.niicuss.428	SAMN54178824	SRR36521714
Staph.beads.431	Non-Cluster 1	She et al	marc.niicuss.429	SAMN54178825	SRR36521713
Staph.beads.437	Non-Cluster 1	She et al	marc.niicuss.434	SAMN54178830	SRR36521707
Staph.beads.454	Non-Cluster 1	She et al	marc.niicuss.450	SAMN54178846	SRR36521690
Staph.beads.600	Non-Cluster 1	She et al	marc.niicuss.580	SAMN54178976	SRR36522350
Staph.beads.491	Non-Cluster 1	She et al	marc.niicuss.480	SAMN54178876	SRR36521855
Staph.beads.492	Non-Cluster 1	She et al	marc.niicuss.481	SAMN54178877	SRR36521854
Staph.beads.554	Non-Cluster 1	She et al	marc.niicuss.538	SAMN54178934	SRR36522113
Staph.beads.561	Non-Cluster 1	She et al	marc.niicuss.545	SAMN54178941	SRR36522105
Staph.beads.651	Non-Cluster 1	She et al	marc.niicuss.627	SAMN54179023	SRR36522297
Staph.beads.662	Non-Cluster 1	She et al	marc.niicuss.636	SAMN54179032	SRR36522287
Staph.beads.565	Non-Cluster 1	She et al	marc.niicuss.549	SAMN54178945	SRR36522101
Staph.beads.578	Non-Cluster 1	She et al	marc.niicuss.559	SAMN54178955	SRR36521617
Staph.beads.629	Non-Cluster 1	She et al	marc.niicuss.606	SAMN54179002	SRR36522321
Staph.beads.653	Non-Cluster 1	She et al	marc.niicuss.629	SAMN54179025	SRR36522295
Staph.beads.715	Non-Cluster 1	She et al	marc.niicuss.684	SAMN54179080	SRR36521417
Staph.beads.735	Non-Cluster 1	She et al	marc.niicuss.701	SAMN54179097	SRR36522264
marc.bacteremia.1105.a	Non-Cluster 1	She et al	marc.bacteremia.1105.a	SAMN46530692	SRR36511967
Staph.beads.445	Non-Cluster 1	She et al	marc.niicuss.441	SAMN54178837	SRR36521700
Staph.beads.501	Non-Cluster 1	She et al	marc.niicuss.490	SAMN54178886	SRR36521844
Staph.beads.502	Non-Cluster 1	She et al	marc.niicuss.491	SAMN54178887	SRR36521669
Staph.beads.508	Non-Cluster 1	She et al	marc.niicuss.497	SAMN54178893	SRR36521662
Staph.beads.572	Non-Cluster 1	She et al	marc.niicuss.553	SAMN54178949	SRR36522096
Staph.beads.576	Non-Cluster 1	She et al	marc.niicuss.557	SAMN54178953	SRR36521619
Staph.beads.592	Non-Cluster 1	She et al	marc.niicuss.572	SAMN54178968	SRR36521602
Staph.beads.700	Non-Cluster 1	She et al	marc.niicuss.671	SAMN54179067	SRR36521432
Staph.beads.701	Non-Cluster 1	She et al	marc.niicuss.672	SAMN54179068	SRR36521430
Staph.beads.969a	Non-Cluster 1	She et al	marc.niicuss.877	SAMN54179218	SRR36521756
Path_Reg_27	Non-Cluster 1	She et al	marc.niicuss.4	SAMN54178062	SRR36521385
Path_Reg_49	Non-Cluster 1	She et al	marc.niicuss.19	SAMN54178077	SRR36522083
Staph.beads.318	Non-Cluster 1	She et al	marc.niicuss.331	SAMN54178566	SRR36522162
Staph.bead.94	Non-Cluster 1	She et al	marc.niicuss.158	SAMN54178509	SRR36521801
Sta.aur.bead.2	Non-Cluster 1	She et al	marc.niicuss.38	SAMN54178103	SRR36522228
Staph.beads.258	Non-Cluster 1	She et al	marc.niicuss.287	SAMN54178522	SRR36521985
Staph.beads.535	Non-Cluster 1	She et al	marc.niicuss.519	SAMN54178915	SRR36521638
Staph.bead.808a	Non-Cluster 1	She et al	marc.niicuss.751	SAMN54178459	SRR36521832
NIICU.Sau.1055	Non-Cluster 1	She et al	marc.niicuss.953	SAMN54178028	SRR36522089
marc.bacteremia.1629.a	Non-Cluster 1	She et al	marc.bacteremia.1629.a	SAMN46530772	SRR36511950
marc.bacteremia.1634.a	Non-Cluster 1	She et al	marc.bacteremia.1634.a	SAMN46530773	SRR36511949
marc.bacteremia.1663.a	Non-Cluster 1	She et al	marc.bacteremia.1663.a	SAMN46530780	SRR36511942
Staph.bead.157	Non-Cluster 1	She et al	marc.niicuss.208	SAMN54178193	SRR36521527
Path_Reg_30	Non-Cluster 1	She et al	marc.niicuss.6	SAMN54178064	SRR36521382
Staph.bead.852a	Non-Cluster 1	She et al	marc.niicuss.783	SAMN54178494	SRR36521991
Staph.beads.253	Non-Cluster 1	She et al	marc.niicuss.282	SAMN54178517	SRR36521792
NIICU.Sau.1080	Non-Cluster 1	She et al	marc.niicuss.975	SAMN54178050	SRR36522239
Staph.beads.410	Non-Cluster 1	She et al	marc.niicuss.409	SAMN54178644	SRR36521921
Staph.bead.746a	Non-Cluster 1	She et al	marc.niicuss.710	SAMN54178411	SRR36522337
marc.bacteremia.2432	Non-Cluster 1	She et al	marc.bacteremia.2432	SAMN46530923	SRR36512207
Staph.beads.968a	Non-Cluster 1	She et al	marc.niicuss.876	SAMN54179217	SRR36521757
NIICU.Sau.1004	Non-Cluster 1	She et al	marc.niicuss.909	SAMN54177984	SRR36521566
marc.bacteremia.1770.a	Non-Cluster 1	She et al	marc.bacteremia.1770.a	SAMN46530793	SRR36512304
marc.bacteremia.1775.a	Non-Cluster 1	She et al	marc.bacteremia.1775.a	SAMN46530795	SRR36512302
marc.bacteremia.1780.a	Non-Cluster 1	She et al	marc.bacteremia.1780.a	SAMN46530797	SRR36512300
Staph.beads.714	Non-Cluster 1	She et al	marc.niicuss.683	SAMN54179079	SRR36521418
marc.bacteremia.1439.a	Non-Cluster 1	She et al	marc.bacteremia.1439.a	SAMN46530745	SRR36512148
Staph.beads.506	Non-Cluster 1	She et al	marc.niicuss.495	SAMN54178891	SRR36521664
marc.bacteremia.1190.a	Non-Cluster 1	She et al	marc.bacteremia.1190.a	SAMN46530707	SRR36512328
marc.bacteremia.605.a	Non-Cluster 1	She et al	marc.bacteremia.605.a	SAMN46531168	SRR36512027
Staph.beads.533	Non-Cluster 1	She et al	marc.niicuss.517	SAMN54178913	SRR36521640
marc.bacteremia.79.a	Non-Cluster 1	She et al	marc.bacteremia.79.a	SAMN46531207	SRR36511999
Staph.bead.809a	Non-Cluster 1	She et al	marc.niicuss.752	SAMN54178460	SRR36521831
Path_Reg_52	Non-Cluster 1	She et al	marc.niicuss.21	SAMN54178079	SRR36522081
Staph.bead.21	Non-Cluster 1	She et al	marc.niicuss.101	SAMN54178237	SRR36521478
marc.bacteremia.1874.a	Non-Cluster 1	She et al	marc.bacteremia.1874.a	SAMN46530813	SRR36512282
marc.bacteremia.1884.a	Non-Cluster 1	She et al	marc.bacteremia.1884.a	SAMN46530815	SRR36512095
marc.bacteremia.1888.a	Non-Cluster 1	She et al	marc.bacteremia.1888.a	SAMN46530816	SRR36512094
marc.bacteremia.1891.a	Non-Cluster 1	She et al	marc.bacteremia.1891.a	SAMN46530817	SRR36512093
marc.bacteremia.1892.a	Non-Cluster 1	She et al	marc.bacteremia.1892.a	SAMN46530818	SRR36512092
marc.bacteremia.1895.a	Non-Cluster 1	She et al	marc.bacteremia.1895.a	SAMN46530819	SRR36512091
marc.bacteremia.1896.a	Non-Cluster 1	She et al	marc.bacteremia.1896.a	SAMN46530820	SRR36512090
marc.bacteremia.1903.a	Non-Cluster 1	She et al	marc.bacteremia.1903.a	SAMN46530822	SRR36512086
marc.bacteremia.1909.a	Non-Cluster 1	She et al	marc.bacteremia.1909.a	SAMN46530825	SRR36512083
marc.bacteremia.1910.a	Non-Cluster 1	She et al	marc.bacteremia.1910.a	SAMN46530826	SRR36512082
Staph.beads.660	Non-Cluster 1	She et al	marc.niicuss.635	SAMN54179031	SRR36522288
Staph.beads.912a	Non-Cluster 1	She et al	marc.niicuss.830	SAMN54179171	SRR36521885
Path_Reg_46	Non-Cluster 1	She et al	marc.niicuss.16	SAMN54178074	SRR36521371
marc.bacteremia.2472	Non-Cluster 1	She et al	marc.bacteremia.2472	SAMN46530930	SRR36512200
marc.bacteremia.2537	Non-Cluster 1	She et al	marc.bacteremia.2537	SAMN46530942	SRR36512186
marc.bacteremia.2543	Non-Cluster 1	She et al	marc.bacteremia.2543	SAMN46530944	SRR36512023
NIICU.Sau.1012	Non-Cluster 1	She et al	marc.niicuss.916	SAMN54177991	SRR36521415
Staph.beads.942a	Non-Cluster 1	She et al	marc.niicuss.853	SAMN54179194	SRR36522135
Staph.beads.976a	Non-Cluster 1	She et al	marc.niicuss.882	SAMN54179223	SRR36521750
marc.bacteremia.2562	Non-Cluster 1	She et al	marc.bacteremia.2562	SAMN46530947	SRR36512020
marc.bacteremia.2563	Non-Cluster 1	She et al	marc.bacteremia.2563	SAMN46530948	SRR36512019
marc.bacteremia.286.a	Non-Cluster 1	She et al	marc.bacteremia.286.a	SAMN46530962	SRR36512003
marc.bacteremia.288.a	Non-Cluster 1	She et al	marc.bacteremia.288.a	SAMN46530963	SRR36512002
marc.bacteremia.290.a	Non-Cluster 1	She et al	marc.bacteremia.290.a	SAMN46530964	SRR36512001
marc.bacteremia.293.a	Non-Cluster 1	She et al	marc.bacteremia.293.a	SAMN46530965	SRR36512233
marc.bacteremia.1228.a	Non-Cluster 1	She et al	marc.bacteremia.1228.a	SAMN46530710	SRR36512325
marc.bacteremia.1235.a	Non-Cluster 1	She et al	marc.bacteremia.1235.a	SAMN46530714	SRR36512320
marc.bacteremia.1327.a	Non-Cluster 1	She et al	marc.bacteremia.1327.a	SAMN46530733	SRR36512161
marc.bacteremia.2157	Non-Cluster 1	She et al	marc.bacteremia.2157	SAMN46530888	SRR36512062
marc.bacteremia.2158	Non-Cluster 1	She et al	marc.bacteremia.2158	SAMN46530889	SRR36512061
marc.bacteremia.545.a	Non-Cluster 1	She et al	marc.bacteremia.545.a	SAMN46531153	SRR36512044
marc.bacteremia.547.a	Non-Cluster 1	She et al	marc.bacteremia.547.a	SAMN46531154	SRR36512043
marc.bacteremia.560.a	Non-Cluster 1	She et al	marc.bacteremia.560.a	SAMN46531158	SRR36512038
NIICU.Sau.1019	Non-Cluster 1	She et al	marc.niicuss.923	SAMN54177998	SRR36521407
Staph.bead.162	Non-Cluster 1	She et al	marc.niicuss.212	SAMN54178198	SRR36521521
Staph.beads.625	Non-Cluster 1	She et al	marc.niicuss.602	SAMN54178998	SRR36522325
Staph.beads.626	Non-Cluster 1	She et al	marc.niicuss.603	SAMN54178999	SRR36522324
Staph.beads.628	Non-Cluster 1	She et al	marc.niicuss.605	SAMN54179001	SRR36522322
Staph.beads.697	Non-Cluster 1	She et al	marc.niicuss.668	SAMN54179064	SRR36521435
Staph.beads.956a	Non-Cluster 1	She et al	marc.niicuss.864	SAMN54179205	SRR36522123
Staph.beads.698	Non-Cluster 1	She et al	marc.niicuss.669	SAMN54179065	SRR36521434
Staph.beads.984a	Non-Cluster 1	She et al	marc.niicuss.890	SAMN54179231	SRR36521741
marc.bacteremia.873.a	Non-Cluster 1	She et al	marc.bacteremia.873.a	SAMN46531215	SRR36511991
marc.bacteremia.882.a	Non-Cluster 1	She et al	marc.bacteremia.882.a	SAMN46531219	SRR36511986
Sta.aur.bead.7	Non-Cluster 1	She et al	marc.niicuss.41	SAMN54178137	SRR36522040
Staph.bead.149	Non-Cluster 1	She et al	marc.niicuss.200	SAMN54178184	SRR36521536
Staph.bead.150	Non-Cluster 1	She et al	marc.niicuss.201	SAMN54178186	SRR36521534
Staph.bead.16	Non-Cluster 1	She et al	marc.niicuss.98	SAMN54178196	SRR36521523
Staph.bead.24	Non-Cluster 1	She et al	marc.niicuss.102	SAMN54178262	SRR36522196
Staph.beads.316	Non-Cluster 1	She et al	marc.niicuss.329	SAMN54178564	SRR36522164
Staph.beads.317	Non-Cluster 1	She et al	marc.niicuss.330	SAMN54178565	SRR36522163
Staph.beads.332	Non-Cluster 1	She et al	marc.niicuss.341	SAMN54178576	SRR36522151
Staph.beads.411	Non-Cluster 1	She et al	marc.niicuss.410	SAMN54178645	SRR36521920
Staph.beads.418	Non-Cluster 1	She et al	marc.niicuss.417	SAMN54178652	SRR36521913
Staph.beads.449	Non-Cluster 1	She et al	marc.niicuss.445	SAMN54178841	SRR36521695
Staph.beads.483	Non-Cluster 1	She et al	marc.niicuss.472	SAMN54178868	SRR36521863
Staph.beads.583	Non-Cluster 1	She et al	marc.niicuss.563	SAMN54178959	SRR36521612
Staph.beads.641	Non-Cluster 1	She et al	marc.niicuss.617	SAMN54179013	SRR36522309
Staph.beads.645	Non-Cluster 1	She et al	marc.niicuss.621	SAMN54179017	SRR36522305
Staph.beads.370	Non-Cluster 1	She et al	marc.niicuss.371	SAMN54178606	SRR36521963
marc.bacteremia.973.a	Non-Cluster 1	She et al	marc.bacteremia.973.a	SAMN46531229	SRR36511903
marc.bacteremia.988.a	Non-Cluster 1	She et al	marc.bacteremia.988.a	SAMN46531233	SRR36511899
marc.bacteremia.989.a	Non-Cluster 1	She et al	marc.bacteremia.989.a	SAMN46531234	SRR36511898
NIICU.Sau.1022	Non-Cluster 1	She et al	marc.niicuss.926	SAMN54178001	SRR36521404
s.69.ori.yellow	Non-Cluster 1	She et al	s.69.ori.yellow	SAMN46541227	SRR36506471
s.69.SACA.pink.1	Non-Cluster 1	She et al	s.69.SACA.pink.1	SAMN46541228	SRR36506470
s.69.SACA.pink.2	Non-Cluster 1	She et al	s.69.SACA.pink.2	SAMN46541229	SRR36506469
Staph.bead.147	Non-Cluster 1	She et al	marc.niicuss.199	SAMN54178183	SRR36521539
Staph.beads.945a	Non-Cluster 1	She et al	marc.niicuss.856	SAMN54179197	SRR36522132
Sta.aur.bead.46	Non-Cluster 1	She et al	marc.niicuss.67	SAMN54178122	SRR36522057
Sta.aur.bead.59	Non-Cluster 1	She et al	marc.niicuss.76	SAMN54178131	SRR36522047
Sta.aur.bead.70	Non-Cluster 1	She et al	marc.niicuss.82	SAMN54178138	SRR36522039
Staph.bead.59	Non-Cluster 1	She et al	marc.niicuss.132	SAMN54178390	SRR36522119
Staph.bead.81	Non-Cluster 1	She et al	marc.niicuss.150	SAMN54178461	SRR36521830
Staph.bead.182	Non-Cluster 1	She et al	marc.niicuss.226	SAMN54178213	SRR36521505
Staph.beads.257	Non-Cluster 1	She et al	marc.niicuss.286	SAMN54178521	SRR36521986
Staph.bead.246	Non-Cluster 1	She et al	marc.niicuss.278	SAMN54178357	SRR36521911
Staph.bead.223	Non-Cluster 1	She et al	marc.niicuss.258	SAMN54178248	SRR36521466
Staph.bead.233	Non-Cluster 1	She et al	marc.niicuss.267	SAMN54178257	SRR36522201
Staph.beads.292	Non-Cluster 1	She et al	marc.niicuss.310	SAMN54178545	SRR36522186
Staph.beads.304	Non-Cluster 1	She et al	marc.niicuss.320	SAMN54178555	SRR36522174
Staph.beads.375	Non-Cluster 1	She et al	marc.niicuss.376	SAMN54178611	SRR36521958
Staph.beads.327	Non-Cluster 1	She et al	marc.niicuss.338	SAMN54178573	SRR36522155
Staph.beads.465	Non-Cluster 1	She et al	marc.niicuss.459	SAMN54178855	SRR36521680
Staph.beads.494	Non-Cluster 1	She et al	marc.niicuss.483	SAMN54178879	SRR36521851
Staph.beads.495	Non-Cluster 1	She et al	marc.niicuss.484	SAMN54178880	SRR36521850
Staph.beads.910a	Non-Cluster 1	She et al	marc.niicuss.828	SAMN54179169	SRR36521887
marc.bacteremia.1445.a	Non-Cluster 1	She et al	marc.bacteremia.1445.a	SAMN46530747	SRR36512146
marc.bacteremia.1449.a	Non-Cluster 1	She et al	marc.bacteremia.1449.a	SAMN46530750	SRR36512143
marc.bacteremia.1454.a	Non-Cluster 1	She et al	marc.bacteremia.1454.a	SAMN46530753	SRR36512139
marc.bacteremia.1467.a	Non-Cluster 1	She et al	marc.bacteremia.1467.a	SAMN46530757	SRR36512135
marc.bacteremia.1470.a	Non-Cluster 1	She et al	marc.bacteremia.1470.a	SAMN46530758	SRR36512134
Staph.beads.933a	Non-Cluster 1	She et al	marc.niicuss.849	SAMN54179190	SRR36522139
marc.bacteremia.1252.a	Non-Cluster 1	She et al	marc.bacteremia.1252.a	SAMN46530715	SRR36512319
Staph.beads.603	Non-Cluster 1	She et al	marc.niicuss.583	SAMN54178979	SRR36522346
Staph.beads.727	Non-Cluster 1	She et al	marc.niicuss.693	SAMN54179089	SRR36522272
Staph.beads.887a	Non-Cluster 1	She et al	marc.niicuss.810	SAMN54179151	SRR36521907
Staph.beads.895a	Non-Cluster 1	She et al	marc.niicuss.818	SAMN54179159	SRR36521898
Staph.beads.675	Non-Cluster 1	She et al	marc.niicuss.646	SAMN54179042	SRR36521459
Staph.beads.902a	Non-Cluster 1	She et al	marc.niicuss.822	SAMN54179163	SRR36521894
Path_Reg_47	Non-Cluster 1	She et al	marc.niicuss.17	SAMN54178075	SRR36521370
marc.bacteremia.1647.a	Non-Cluster 1	She et al	marc.bacteremia.1647.a	SAMN46530776	SRR36511946
marc.bacteremia.1661.a	Non-Cluster 1	She et al	marc.bacteremia.1661.a	SAMN46530779	SRR36511943
marc.bacteremia.1664.a	Non-Cluster 1	She et al	marc.bacteremia.1664.a	SAMN46530781	SRR36511940
Staph.bead.804a	Non-Cluster 1	She et al	marc.niicuss.747	SAMN54178455	SRR36521836
marc.bacteremia.1956.a	Non-Cluster 1	She et al	marc.bacteremia.1956.a	SAMN46530844	SRR36511918
marc.bacteremia.1960.a	Non-Cluster 1	She et al	marc.bacteremia.1960.a	SAMN46530845	SRR36511917
marc.bacteremia.202.a	Non-Cluster 1	She et al	marc.bacteremia.202.a	SAMN46530852	SRR36511909
marc.bacteremia.203.a	Non-Cluster 1	She et al	marc.bacteremia.203.a	SAMN46530855	SRR36511906
marc.bacteremia.204.a	Non-Cluster 1	She et al	marc.bacteremia.204.a	SAMN46530856	SRR36511905
marc.bacteremia.206.a	Non-Cluster 1	She et al	marc.bacteremia.206.a	SAMN46530860	SRR36512278
marc.bacteremia.217.a	Non-Cluster 1	She et al	marc.bacteremia.217.a	SAMN46530890	SRR36512060
marc.bacteremia.218.a	Non-Cluster 1	She et al	marc.bacteremia.218.a	SAMN46530891	SRR36512058
marc.bacteremia.2058	Non-Cluster 1	She et al	marc.bacteremia.2058	SAMN46530858	SRR36512280
marc.bacteremia.2059	Non-Cluster 1	She et al	marc.bacteremia.2059	SAMN46530859	SRR36512279
marc.bacteremia.2060	Non-Cluster 1	She et al	marc.bacteremia.2060	SAMN46530861	SRR36512276
marc.bacteremia.2069	Non-Cluster 1	She et al	marc.bacteremia.2069	SAMN46530863	SRR36512274
marc.bacteremia.2089	Non-Cluster 1	She et al	marc.bacteremia.2089	SAMN46530876	SRR36512260
marc.bacteremia.2099	Non-Cluster 1	She et al	marc.bacteremia.2099	SAMN46530881	SRR36512069
marc.bacteremia.2181	Non-Cluster 1	She et al	marc.bacteremia.2181	SAMN46530892	SRR36512057
marc.bacteremia.2182	Non-Cluster 1	She et al	marc.bacteremia.2182	SAMN46530893	SRR36512056
marc.bacteremia.261.a	Non-Cluster 1	She et al	marc.bacteremia.261.a	SAMN46530952	SRR36512014
marc.bacteremia.267.a	Non-Cluster 1	She et al	marc.bacteremia.267.a	SAMN46530956	SRR36512010
marc.bacteremia.275.a	Non-Cluster 1	She et al	marc.bacteremia.275.a	SAMN46530958	SRR36512008
marc.bacteremia.375.a	Non-Cluster 1	She et al	marc.bacteremia.375.a	SAMN46531108	SRR36512164
marc.bacteremia.383.a	Non-Cluster 1	She et al	marc.bacteremia.383.a	SAMN46531110	SRR36512142
marc.bacteremia.436.a	Non-Cluster 1	She et al	marc.bacteremia.436.a	SAMN46531121	SRR36512277
marc.bacteremia.438.a	Non-Cluster 1	She et al	marc.bacteremia.438.a	SAMN46531123	SRR36512070
marc.bacteremia.439.a	Non-Cluster 1	She et al	marc.bacteremia.439.a	SAMN46531124	SRR36512059
marc.bacteremia.1028.a	Non-Cluster 1	She et al	marc.bacteremia.1028.a	SAMN46530676	SRR36512338
marc.bacteremia.1029.a	Non-Cluster 1	She et al	marc.bacteremia.1029.a	SAMN46530677	SRR36512337
marc.bacteremia.1030.a	Non-Cluster 1	She et al	marc.bacteremia.1030.a	SAMN46530678	SRR36512336
marc.bacteremia.1031.a	Non-Cluster 1	She et al	marc.bacteremia.1031.a	SAMN46530679	SRR36512335
marc.bacteremia.1453.a	Non-Cluster 1	She et al	marc.bacteremia.1453.a	SAMN46530752	SRR36512140
marc.bacteremia.1462.a	Non-Cluster 1	She et al	marc.bacteremia.1462.a	SAMN46530755	SRR36512137
marc.bacteremia.1463.a	Non-Cluster 1	She et al	marc.bacteremia.1463.a	SAMN46530756	SRR36512136
marc.bacteremia.1476.a	Non-Cluster 1	She et al	marc.bacteremia.1476.a	SAMN46530759	SRR36512133
marc.bacteremia.1480.a	Non-Cluster 1	She et al	marc.bacteremia.1480.a	SAMN46530761	SRR36512130
Path_Reg_50	Non-Cluster 1	She et al	marc.niicuss.20	SAMN54178078	SRR36522082
Staph.bead.62	Non-Cluster 1	She et al	marc.niicuss.135	SAMN54178394	SRR36521721
NIICU.Sau.1057	Non-Cluster 1	She et al	marc.niicuss.955	SAMN54178030	SRR36522087
marc.bacteremia.2194	Non-Cluster 1	She et al	marc.bacteremia.2194	SAMN46530894	SRR36512055
Staph.bead.99	Non-Cluster 1	She et al	marc.niicuss.162	SAMN54178513	SRR36521797
marc.bacteremia.238.a	Non-Cluster 1	She et al	marc.bacteremia.238.a	SAMN46530916	SRR36512240
Sta.aur.bead.11	Non-Cluster 1	She et al	marc.niicuss.44	SAMN54178096	SRR36522061
Staph.beads.563	Non-Cluster 1	She et al	marc.niicuss.547	SAMN54178943	SRR36522103
marc.bacteremia.264.a	Non-Cluster 1	She et al	marc.bacteremia.264.a	SAMN46530954	SRR36512012
marc.bacteremia.265.a	Non-Cluster 1	She et al	marc.bacteremia.265.a	SAMN46530955	SRR36512011
marc.bacteremia.296.a	Non-Cluster 1	She et al	marc.bacteremia.296.a	SAMN46530967	SRR36512231
marc.bacteremia.297.a	Non-Cluster 1	She et al	marc.bacteremia.297.a	SAMN46530968	SRR36512230
marc.bacteremia.298.a	Non-Cluster 1	She et al	marc.bacteremia.298.a	SAMN46530969	SRR36512229
marc.bacteremia.299.a	Non-Cluster 1	She et al	marc.bacteremia.299.a	SAMN46531087	SRR36512120
marc.bacteremia.300.a	Non-Cluster 1	She et al	marc.bacteremia.300.a	SAMN46531088	SRR36512119
marc.bacteremia.302.a	Non-Cluster 1	She et al	marc.bacteremia.302.a	SAMN46531089	SRR36512313
marc.bacteremia.307.a	Non-Cluster 1	She et al	marc.bacteremia.307.a	SAMN46531090	SRR36512089
marc.bacteremia.316.a	Non-Cluster 1	She et al	marc.bacteremia.316.a	SAMN46531092	SRR36512223
marc.bacteremia.317.a	Non-Cluster 1	She et al	marc.bacteremia.317.a	SAMN46531093	SRR36512212
marc.bacteremia.320.a	Non-Cluster 1	She et al	marc.bacteremia.320.a	SAMN46531095	SRR36512029
marc.bacteremia.322.a	Non-Cluster 1	She et al	marc.bacteremia.322.a	SAMN46531096	SRR36512179
marc.bacteremia.323.a	Non-Cluster 1	She et al	marc.bacteremia.323.a	SAMN46531097	SRR36512118
Sta.aur.bead.25	Non-Cluster 1	She et al	marc.niicuss.54	SAMN54178107	SRR36522223
Staph.bead.188	Non-Cluster 1	She et al	marc.niicuss.230	SAMN54178217	SRR36521500
Staph.beads.324	Non-Cluster 1	She et al	marc.niicuss.336	SAMN54178571	SRR36522157
Staph.beads.329	Non-Cluster 1	She et al	marc.niicuss.339	SAMN54178574	SRR36522153
Staph.beads.402	Non-Cluster 1	She et al	marc.niicuss.401	SAMN54178636	SRR36521930
Staph.beads.404	Non-Cluster 1	She et al	marc.niicuss.403	SAMN54178638	SRR36521928
Staph.beads.420	Non-Cluster 1	She et al	marc.niicuss.419	SAMN54178815	SRR36521725
Staph.beads.428	Non-Cluster 1	She et al	marc.niicuss.426	SAMN54178822	SRR36521716
Staph.beads.444	Non-Cluster 1	She et al	marc.niicuss.440	SAMN54178836	SRR36521701
Staph.beads.461	Non-Cluster 1	She et al	marc.niicuss.455	SAMN54178851	SRR36521684
Staph.beads.462	Non-Cluster 1	She et al	marc.niicuss.456	SAMN54178852	SRR36521683
Staph.beads.524	Non-Cluster 1	She et al	marc.niicuss.510	SAMN54178906	SRR36521648
Staph.beads.531	Non-Cluster 1	She et al	marc.niicuss.516	SAMN54178912	SRR36521641
Staph.beads.624	Non-Cluster 1	She et al	marc.niicuss.601	SAMN54178997	SRR36522327
marc.bacteremia.675.a	Non-Cluster 1	She et al	marc.bacteremia.675.a	SAMN46531182	SRR36512173
marc.bacteremia.699.a	Non-Cluster 1	She et al	marc.bacteremia.699.a	SAMN46531190	SRR36512114
Sta.aur.bead.31	Non-Cluster 1	She et al	marc.niicuss.59	SAMN54178113	SRR36522217
Staph.bead.13	Non-Cluster 1	She et al	marc.niicuss.95	SAMN54178167	SRR36521556
Staph.bead.216	Non-Cluster 1	She et al	marc.niicuss.253	SAMN54178243	SRR36521472
Staph.bead.231	Non-Cluster 1	She et al	marc.niicuss.265	SAMN54178255	SRR36522203
Staph.beads.256	Non-Cluster 1	She et al	marc.niicuss.285	SAMN54178520	SRR36521987
Staph.beads.298	Non-Cluster 1	She et al	marc.niicuss.315	SAMN54178550	SRR36522181
Staph.beads.301	Non-Cluster 1	She et al	marc.niicuss.317	SAMN54178552	SRR36522179
Staph.beads.306	Non-Cluster 1	She et al	marc.niicuss.322	SAMN54178557	SRR36522172
Staph.beads.322	Non-Cluster 1	She et al	marc.niicuss.334	SAMN54178569	SRR36522159
Staph.beads.323	Non-Cluster 1	She et al	marc.niicuss.335	SAMN54178570	SRR36522158
Staph.beads.453	Non-Cluster 1	She et al	marc.niicuss.449	SAMN54178845	SRR36521691
Staph.bead.105	Non-Cluster 1	She et al	marc.niicuss.167	SAMN54178147	SRR36522029
Staph.bead.35	Non-Cluster 1	She et al	marc.niicuss.112	SAMN54178368	SRR36521992
Staph.bead.36	Non-Cluster 1	She et al	marc.niicuss.113	SAMN54178369	SRR36521807
Staph.bead.113	Non-Cluster 1	She et al	marc.niicuss.172	SAMN54178153	SRR36522023
Staph.bead.114	Non-Cluster 1	She et al	marc.niicuss.173	SAMN54178154	SRR36522021
Staph.bead.154	Non-Cluster 1	She et al	marc.niicuss.205	SAMN54178190	SRR36521530
Staph.bead.166	Non-Cluster 1	She et al	marc.niicuss.214	SAMN54178200	SRR36521519
Staph.bead.238	Non-Cluster 1	She et al	marc.niicuss.271	SAMN54178261	SRR36522197
Staph.beads.426	Non-Cluster 1	She et al	marc.niicuss.424	SAMN54178820	SRR36521718
Staph.beads.435	Non-Cluster 1	She et al	marc.niicuss.432	SAMN54178828	SRR36521709
Staph.beads.456	Non-Cluster 1	She et al	marc.niicuss.451	SAMN54178847	SRR36521689
Staph.beads.678	Non-Cluster 1	She et al	marc.niicuss.649	SAMN54179045	SRR36521456
Staph.beads.694	Non-Cluster 1	She et al	marc.niicuss.665	SAMN54179061	SRR36521438
marc.bacteremia.585.a	Non-Cluster 1	She et al	marc.bacteremia.585.a	SAMN46531162	SRR36512034
marc.bacteremia.586.a	Non-Cluster 1	She et al	marc.bacteremia.586.a	SAMN46531163	SRR36512033
Sta.aur.bead.8	Non-Cluster 1	She et al	marc.niicuss.42	SAMN54178139	SRR36522038
Staph.bead.144	Non-Cluster 1	She et al	marc.niicuss.197	SAMN54178181	SRR36521541
NIICU.Sau.1076	Non-Cluster 1	She et al	marc.niicuss.971	SAMN54178046	SRR36522243
NIICU.Sau.1084	Non-Cluster 1	She et al	marc.niicuss.978	SAMN54178053	SRR36522236
Staph.bead.14	Non-Cluster 1	She et al	marc.niicuss.96	SAMN54178176	SRR36521546
Staph.bead.27	Non-Cluster 1	She et al	marc.niicuss.105	SAMN54178360	SRR36522304
Staph.bead.33	Non-Cluster 1	She et al	marc.niicuss.110	SAMN54178366	SRR36521816
Staph.bead.34	Non-Cluster 1	She et al	marc.niicuss.111	SAMN54178367	SRR36522003
Staph.bead.80	Non-Cluster 1	She et al	marc.niicuss.149	SAMN54178451	SRR36522205
Staph.bead.83	Non-Cluster 1	She et al	marc.niicuss.151	SAMN54178479	SRR36522008
Staph.beads.615	Non-Cluster 1	She et al	marc.niicuss.592	SAMN54178988	SRR36522336
Staph.beads.635	Non-Cluster 1	She et al	marc.niicuss.612	SAMN54179008	SRR36522314
Staph.beads.732	Non-Cluster 1	She et al	marc.niicuss.698	SAMN54179094	SRR36522267
Staph.beads.731	Non-Cluster 1	She et al	marc.niicuss.697	SAMN54179093	SRR36522268
NIICU.Sau.1003	Non-Cluster 1	She et al	marc.niicuss.908	SAMN54177983	SRR36521569
marc.bacteremia.1659.a	Non-Cluster 1	She et al	marc.bacteremia.1659.a	SAMN46530778	SRR36511944
Staph.beads.607	Non-Cluster 1	She et al	marc.niicuss.585	SAMN54178981	SRR36522344
marc.bacteremia.1616.a	Non-Cluster 1	She et al	marc.bacteremia.1616.a	SAMN46530770	SRR36512121
Staph.beads.905a	Non-Cluster 1	She et al	marc.niicuss.824	SAMN54179165	SRR36521892
Staph.bead.86	Non-Cluster 1	She et al	marc.niicuss.153	SAMN54178500	SRR36521811
marc.bacteremia.1003.a	Cluster 1	She et al	marc.bacteremia.1003.a	SAMN46530670	SRR36511896
marc.bacteremia.1007.a	Cluster 1	She et al	marc.bacteremia.1007.a	SAMN46530671	SRR36511894
marc.bacteremia.1514.a	Cluster 1	She et al	marc.bacteremia.1514.a	SAMN46530762	SRR36512129
marc.bacteremia.1517.a	Cluster 1	She et al	marc.bacteremia.1517.a	SAMN46530763	SRR36512128
marc.bacteremia.460.a	Cluster 1	She et al	marc.bacteremia.460.a	SAMN46531132	SRR36512228
marc.bacteremia.708.a	Cluster 1	She et al	marc.bacteremia.708.a	SAMN46531191	SRR36512113
marc.bacteremia.719.a	Cluster 1	She et al	marc.bacteremia.719.a	SAMN46531193	SRR36512111
marc.bacteremia.720.a	Cluster 1	She et al	marc.bacteremia.720.a	SAMN46531194	SRR36512110
NIICU.Sau.1064	Cluster 1	She et al	marc.niicuss.961	SAMN54178036	SRR36522254
NIICU.Sau.1086	Cluster 1	She et al	marc.niicuss.980	SAMN54178055	SRR36521392
Path_Reg_31	Cluster 1	She et al	marc.niicuss.7	SAMN54178065	SRR36521381
Sta.aur.bead.60	Cluster 1	She et al	marc.niicuss.77	SAMN54178132	SRR36522046
Staph.bead.100	Cluster 1	She et al	marc.niicuss.163	SAMN54178143	SRR36522034
Staph.bead.111	Cluster 1	She et al	marc.niicuss.171	SAMN54178152	SRR36522024
Staph.bead.195	Cluster 1	She et al	marc.niicuss.235	SAMN54178223	SRR36521494
Staph.bead.214	Cluster 1	She et al	marc.niicuss.251	SAMN54178241	SRR36521474
Staph.bead.228	Cluster 1	She et al	marc.niicuss.263	SAMN54178253	SRR36522206
Staph.bead.236	Cluster 1	She et al	marc.niicuss.269	SAMN54178259	SRR36522199
Staph.bead.240	Cluster 1	She et al	marc.niicuss.272	SAMN54178263	SRR36522195
Staph.bead.242	Cluster 1	She et al	marc.niicuss.274	SAMN54178265	SRR36522192
Staph.bead.68	Cluster 1	She et al	marc.niicuss.139	SAMN54178398	SRR36521677
Staph.bead.747a	Cluster 1	She et al	marc.niicuss.711	SAMN54178412	SRR36522326
Staph.bead.768a	Cluster 1	She et al	marc.niicuss.725	SAMN54178428	SRR36522094
Staph.bead.780a	Cluster 1	She et al	marc.niicuss.730	SAMN54178435	SRR36522064
Staph.bead.783a	Cluster 1	She et al	marc.niicuss.733	SAMN54178438	SRR36522055
Staph.bead.787a	Cluster 1	She et al	marc.niicuss.736	SAMN54178441	SRR36522022
Staph.bead.791a	Cluster 1	She et al	marc.niicuss.739	SAMN54178445	SRR36521526
Staph.bead.792a	Cluster 1	She et al	marc.niicuss.740	SAMN54178446	SRR36521515
Staph.bead.794a	Cluster 1	She et al	marc.niicuss.741	SAMN54178447	SRR36521504
Staph.bead.795a	Cluster 1	She et al	marc.niicuss.742	SAMN54178448	SRR36521493
Staph.bead.805a	Cluster 1	She et al	marc.niicuss.748	SAMN54178456	SRR36521835
Staph.bead.826a	Cluster 1	She et al	marc.niicuss.766	SAMN54178475	SRR36521814
Staph.bead.827a	Cluster 1	She et al	marc.niicuss.767	SAMN54178476	SRR36522011
Staph.bead.838a	Cluster 1	She et al	marc.niicuss.775	SAMN54178485	SRR36522001
Staph.bead.88	Cluster 1	She et al	marc.niicuss.154	SAMN54178504	SRR36521806
Staph.bead.89	Cluster 1	She et al	marc.niicuss.155	SAMN54178505	SRR36521805
Staph.bead.93	Cluster 1	She et al	marc.niicuss.157	SAMN54178508	SRR36521802
Staph.bead.96	Cluster 1	She et al	marc.niicuss.159	SAMN54178510	SRR36521800
Staph.beads.269	Cluster 1	She et al	marc.niicuss.295	SAMN54178530	SRR36521976
Staph.beads.326	Cluster 1	She et al	marc.niicuss.337	SAMN54178572	SRR36522156
Staph.beads.344	Cluster 1	She et al	marc.niicuss.352	SAMN54178587	SRR36521786
Staph.beads.353	Cluster 1	She et al	marc.niicuss.359	SAMN54178594	SRR36521778
Staph.beads.354	Cluster 1	She et al	marc.niicuss.360	SAMN54178595	SRR36521777
Staph.beads.384	Cluster 1	She et al	marc.niicuss.383	SAMN54178618	SRR36521950
Staph.beads.385	Cluster 1	She et al	marc.niicuss.384	SAMN54178619	SRR36521949
Staph.beads.427	Cluster 1	She et al	marc.niicuss.425	SAMN54178821	SRR36521717
Staph.beads.432	Cluster 1	She et al	marc.niicuss.430	SAMN54178826	SRR36521712
Staph.beads.471	Cluster 1	She et al	marc.niicuss.464	SAMN54178860	SRR36521674
Staph.beads.475	Cluster 1	She et al	marc.niicuss.467	SAMN54178863	SRR36521671
Staph.beads.512	Cluster 1	She et al	marc.niicuss.501	SAMN54178897	SRR36521658
Staph.beads.525	Cluster 1	She et al	marc.niicuss.511	SAMN54178907	SRR36521647
Staph.beads.539	Cluster 1	She et al	marc.niicuss.523	SAMN54178919	SRR36521632
Staph.beads.548	Cluster 1	She et al	marc.niicuss.532	SAMN54178928	SRR36521622
Staph.beads.549	Cluster 1	She et al	marc.niicuss.533	SAMN54178929	SRR36522118
Staph.beads.552	Cluster 1	She et al	marc.niicuss.536	SAMN54178932	SRR36522115
Staph.beads.589	Cluster 1	She et al	marc.niicuss.569	SAMN54178965	SRR36521606
Staph.beads.590	Cluster 1	She et al	marc.niicuss.570	SAMN54178966	SRR36521605
Staph.beads.609	Cluster 1	She et al	marc.niicuss.587	SAMN54178983	SRR36522342
Staph.beads.614	Cluster 1	She et al	marc.niicuss.591	SAMN54178987	SRR36522338
Staph.beads.634	Cluster 1	She et al	marc.niicuss.611	SAMN54179007	SRR36522316
Staph.beads.639	Cluster 1	She et al	marc.niicuss.615	SAMN54179011	SRR36522311
Staph.beads.643	Cluster 1	She et al	marc.niicuss.619	SAMN54179015	SRR36522307
Staph.beads.657	Cluster 1	She et al	marc.niicuss.633	SAMN54179029	SRR36522290
Staph.beads.683	Cluster 1	She et al	marc.niicuss.654	SAMN54179050	SRR36521450
Staph.beads.684	Cluster 1	She et al	marc.niicuss.655	SAMN54179051	SRR36521449
Staph.beads.688	Cluster 1	She et al	marc.niicuss.659	SAMN54179055	SRR36521445
Staph.beads.702	Cluster 1	She et al	marc.niicuss.673	SAMN54179069	SRR36521429
Staph.beads.705	Cluster 1	She et al	marc.niicuss.676	SAMN54179072	SRR36521426
Staph.beads.709	Cluster 1	She et al	marc.niicuss.680	SAMN54179076	SRR36521422
Staph.beads.710	Cluster 1	She et al	marc.niicuss.681	SAMN54179077	SRR36521421
Staph.beads.720	Cluster 1	She et al	marc.niicuss.689	SAMN54179085	SRR36522277
Staph.beads.721	Cluster 1	She et al	marc.niicuss.690	SAMN54179086	SRR36522276
Staph.beads.725	Cluster 1	She et al	marc.niicuss.691	SAMN54179087	SRR36522275
Staph.beads.729	Cluster 1	She et al	marc.niicuss.695	SAMN54179091	SRR36522270
Staph.beads.733	Cluster 1	She et al	marc.niicuss.699	SAMN54179095	SRR36522266
Staph.beads.736	Cluster 1	She et al	marc.niicuss.702	SAMN54179098	SRR36522262
Staph.beads.869a	Cluster 1	She et al	marc.niicuss.795	SAMN54179102	SRR36522258
Staph.beads.879a	Cluster 1	She et al	marc.niicuss.803	SAMN54179110	SRR36521576
Staph.beads.880a	Cluster 1	She et al	marc.niicuss.804	SAMN54179111	SRR36521575
Staph.beads.891a	Cluster 1	She et al	marc.niicuss.814	SAMN54179155	SRR36521903
Staph.beads.917a	Cluster 1	She et al	marc.niicuss.835	SAMN54179176	SRR36521880
Staph.beads.928a	Cluster 1	She et al	marc.niicuss.845	SAMN54179186	SRR36521869
Staph.beads.931a	Cluster 1	She et al	marc.niicuss.847	SAMN54179188	SRR36522142
Staph.beads.958a	Cluster 1	She et al	marc.niicuss.866	SAMN54179207	SRR36522121

## Sheet: NICU 
Command	Number of Genomes	Number of Input Kmers	Number of Output Kmers	Run Time (Days-Hours:Minutes:Seconds)
CURED_Main.py --genomes_folder contigs/ --case_control_file CURED_1.csv --extension fa	1446	NA	351	0-0:15:38
CURED_Main.py – kmer_list kmers.txt --use_simple --genomes_folder Saureus/ --case_control_file CURED_1_all.csv	79920	351	27	0-4:30:51
CURED_FindREs.py --extension fa --case_control_file CURED_1.csv kmer_input.txt contigs/	1446	27	12	0-0:03:56
CURED_FindREs.py --case_control_file CURED_1_all.csv Global_RE_kmers_input.txt Saureus/	79920	12	3	4-07:39:23
